# Supplementary material for: Integrating Proteomics and GWAS to Identify Key Tissues and Genes Underlying Human Complex Diseases
Source: Biology (Basel). 2025 May 16;14(5):554. doi: 10.3390/biology14050554 (PMC12109507; doi:10.3390/biology14050554)
Supplement: Supplementary file 1 [file biology-14-00554-s001.zip › Supplementary Table S1.xlsx]

## Sheet: BIP
Gene	Chrom	StartPos	EndPos	#Var	Group	ECSP	GeneScore(Protein)	GeneScore(RNA)	CondiECSP(Protein)	CondiECSP(RNA)	note	Pubmed count
CREB1	2	208399685	208475712	17	17	7.92653e-05	19.2595	21.4993	7.92653e-05	0.0542379	Protein Sig. only	15
FES	15	91432733	91444006	18	14	1.64139e-07	16.2338	20.7802	1.64139e-07	1	Protein Sig. only	6
PPP1R1B	17	37788204	37797877	7	4	0.000154975	26.0423	53.2971	0.000154975	0.00880595	Protein Sig. only	6
ITIH4	3	52851977	52869717	15	8	7.05118e-14	18.4936	32.0546	0.00120811	0.0435152	Protein Sig. only	6
LMAN2L	2	97376666	97410829	8	6	1.41372e-10	22.266	28.9132	0.000120479	0.0497415	Protein Sig. only	4
TPM3	1	154132779	154169576	14	11	3.56499e-06	22.7721	29.7165	0.0010397	0.0443491	Protein Sig. only	4
SLC4A1	17	42330757	42350503	24	5	2.38936e-07	26.5058	49.6035	0.00314122	0.0053068	Protein Sig. only	3
SLPI	20	43885879	43888205	6	3	3.68075e-10	23.2559	22.5966	3.68075e-10	1	Protein Sig. only	2
PACS1	11	65842742	66017215	39	5	5.53934e-08	33.0611	44.3451	5.53934e-08	0.367652	Protein Sig. only	2
LRRC57	15	42835026	42845991	8	3	1.13574e-06	35.0569	37.4393	1.13574e-06	0.286259	Protein Sig. only	2
MSH3	5	79955470	80177634	80	4	1.92185e-05	18.5028	24.3654	1.92185e-05	0.0863377	Protein Sig. only	2
STK4	20	43600152	43713662	23	3	1.33016e-10	17.7376	25.1744	1.33016e-10	1	Protein Sig. only	1
PPP1R16B	20	37439339	37556667	76	1	6.62684e-08	21.5114	59.5433	6.62684e-08	0.022912	Protein Sig. only	1
HDAC5	17	42159120	42206009	23	5	1.16435e-07	31.43	55.8428	1.16435e-07	0.151987	Protein Sig. only	1
CPD	17	28710944	28802007	14	2	1.24962e-05	16.7068	23.1545	1.24962e-05	0.248461	Protein Sig. only	1
BTN3A2	6	26370386	26383548	31	1	1.56954e-08	14.5811	17.0267	2.19636e-05	1	Protein Sig. only	1
GGA3	17	73237693	73263444	15	9	2.93266e-05	31.19	46.6071	2.93266e-05	0.568413	Protein Sig. only	1
MIR5579	11	79138212	79138270	15	7	3.43751e-05			3.43751e-05	1	Protein Sig. only	1
NCOR2	12	124813960	125057158	310	9	0.000105821	19.1476	51.5372	0.000105821	0.0690244	Protein Sig. only	1
TAOK2	16	29990188	30008582	7	8	1.97263e-07	34.1795	57.4944	0.000138272	0.0205343	Protein Sig. only	1
ACO2	22	41870120	41929978	15	2	7.94355e-05	28.1559	50.0991	0.00195457	0.425341	Protein Sig. only	1
MSRA	8	9916801	10291401	582	1	5.5486e-14	25.8183	51.7549	5.5486e-14	0.022153	Protein Sig. only	0
CNNM3	2	97487004	97506119	7	6	6.93277e-08	32.559	43.9844	6.93277e-08	0.00954071	Protein Sig. only	0
LRRFIP2	3	37099116	37222851	17	4	1.10843e-07	21.8253	33.1026	1.10843e-07	0.124674	Protein Sig. only	0
TOMM34	20	43575770	43594038	17	3	1.80005e-07	19.7448	42.5844	1.80005e-07	1	Protein Sig. only	0
PCID2	13	113836850	113867983	11	4	8.38127e-07	24.2763	36.3455	8.38127e-07	0.0127053	Protein Sig. only	0
KIAA1143	3	44795235	44808111	6	6	9.098e-07	20.6193	34.6744	9.098e-07	1	Protein Sig. only	0
WFDC5	20	43743105	43748815	8	3	1.1773e-13		28.6115	1.15157e-06	0.0102772	Protein Sig. only	0
PRM1	16	11379697	11380187	11	3	2.42133e-06			2.42133e-06	0.0467296	Protein Sig. only	0
MCOLN1	19	7592509	7603895	18	2	2.75882e-06		45.7233	2.75882e-06	0.314424	Protein Sig. only	0
AAGAB	15	67498004	67552536	11	8	4.91123e-06	26.1004	37.8459	4.91123e-06	0.0143124	Protein Sig. only	0
CHUK	10	101953054	101994367	11	8	7.83445e-06	26.8986	26.8479	7.83445e-06	1	Protein Sig. only	0
NME2	17	49247896	49254105	24	6	8.55655e-06	23.2692	12.8471	8.55655e-06	1	Protein Sig. only	0
HMGN4	6	26543593	26552161	12	1	1.04219e-09	17.6803	18.6401	1.2714e-05	1	Protein Sig. only	0
TRIP6	7	100470008	100476076	9	13	1.43761e-05	20.7113	18.3127	1.43761e-05	0.0164741	Protein Sig. only	0
DNAJB4	1	78449841	78488648	17	7	2.46564e-05	27.9376	28.8506	2.46564e-05	0.139699	Protein Sig. only	0
ALG3	3	183965088	183972313	4	18	2.73283e-05	20.1688	11.6212	2.73283e-05	1	Protein Sig. only	0
SEZ6L2	16	29887479	29915871	10	8	2.82285e-05	34.5438	60.059	2.82285e-05	1	Protein Sig. only	0
ST13	22	41225538	41258012	7	2	3.45759e-05	30.7322	30.8228	3.45759e-05	0.0497369	Protein Sig. only	0
GRM5-AS1	11	88242743	88262222	11	8	3.90647e-05			3.90647e-05	1	Protein Sig. only	0
CKAP5	11	46769597	46872859	21	2	4.50361e-05	36.5723	58.4262	4.50361e-05	0.179542	Protein Sig. only	0
SGTA	19	2759712	2788271	17	1	5.6192e-05	30.3503	56.9072	5.6192e-05	1	Protein Sig. only	0
ATP5F1C	10	7835066	7854762	18	1	6.16449e-05	25.4697	34.2469	6.16449e-05	0.1789	Protein Sig. only	0
DNPH1	6	43198366	43202219	7	2	6.76003e-05	24.0927	36.0955	6.76003e-05	1	Protein Sig. only	0
SLC44A2	19	10718130	10760233	26	3	7.34782e-05	30.8109	28.0643	7.34782e-05	0.162764	Protein Sig. only	0
TOMM40L	1	161200728	161205536	10	12	7.68089e-05	29.2201	49.9628	7.68089e-05	0.0290188	Protein Sig. only	0
TMOD3	15	52126849	52212921	16	4	8.12796e-05	7.97011	13.7544	8.12796e-05	0.0391134	Protein Sig. only	0
NDUFA2	5	140029869	140032370	7	9	8.9041e-05	30.0754	40.8571	8.9041e-05	1	Protein Sig. only	0
VPS4A	16	69350252	69365842	22	10	0.000104026	29.0678	54.2507	0.000104026	0.328667	Protein Sig. only	0
LSS	21	47613359	47653738	42	1	0.000131039	13.0907	47.7962	0.000131039	0.266866	Protein Sig. only	0
ZNF318	6	43308807	43342385	7	2	2.23081e-05	20.9069	39.3747	0.000211711	1	Protein Sig. only	0
HAX1	1	154250104	154253351	4	11	5.81444e-05	24.8204	38.4292	0.000249512	0.0177016	Protein Sig. only	0
ZNF250	8	146107339	146132562	10	13	8.74094e-05			0.000262505	0.0552069	Protein Sig. only	0
PCDHB8	5	140562370	140565120	9	9	1.48565e-06	10.5159	44.8308	0.000494278	0.0626542	Protein Sig. only	0
CTSF	11	66335934	66341077	10	5	2.4109e-07	26.5259	52.856	0.000522143	0.098811	Protein Sig. only	0
H2BC10	6	26278158	26278640	8	1	8.19722e-08			0.000788699	0.0400435	Protein Sig. only	0
PCDHB12	5	140593290	140597143	9	9	4.27227e-05		47.3768	0.000811704	0.0192962	Protein Sig. only	0
MYO1A	12	57427300	57449982	10	2	6.04635e-05	24.1113	36.2813	0.000885103	0.233113	Protein Sig. only	0
DNM1P41	15	84840298	85055251	5	13	5.55434e-10			0.000928004	0.00729068	Protein Sig. only	0
H2BC12	6	27111071	27119637	5	1	6.13319e-09	12.336	6.84659	0.00138063	1	Protein Sig. only	0
SPG7	16	89579795	89629176	41	12	5.32728e-05	22.9629	50.3307	0.00188702	0.0429167	Protein Sig. only	0
SMPD3	16	68397229	68487411	47	10	0.000121408	27.1997	52.0618	0.00201012	0.140921	Protein Sig. only	0
ABCC3	17	48717241	48774614	76	6	2.06637e-05	16.3514	15.3984	0.00216117	0.164565	Protein Sig. only	0
NT5C	17	73131319	73132890	3	9	3.70676e-07	27.1113	23.0069	0.00222177	1	Protein Sig. only	0
POLR2H	3	184084497	184091383	14	18	2.03415e-05	16.5447	22.1591	0.00253694	0.0904036	Protein Sig. only	0
LOC101929054	3	52278253	52280113	10	8	3.70148e-10			0.00294947	0.144131	Protein Sig. only	0
MYRF	11	61525107	61560990	39	3	3.02249e-13		46.6134	0.00301852	0.283599	Protein Sig. only	0
NR1I3	1	161204455	161213000	11	12	9.39104e-05		54.4744	0.00395069	0.0617099	Protein Sig. only	0
ATP5PD	17	73039957	73048064	10	9	1.56905e-05	26.7965	40.9386	0.00421242	1	Protein Sig. only	0
NEK4	3	52747459	52809965	16	8	7.28751e-14	21.1765	51.4742	0.041744	1.8071e-05	RNA Sig. only	8
FADS1	11	61572100	61589475	6	3	5.27374e-11		54.67	0.1482	0.000618456	RNA Sig. only	6
PI3	20	43808542	43810185	6	3	3.39434e-06		24.3565	1	3.39434e-06	RNA Sig. only	6
FURIN	15	91416817	91431687	17	14	3.76096e-07	8.63401	27.2333	1	3.76096e-07	RNA Sig. only	5
ACHE	7	100492614	100499614	9	13	3.59484e-06	17.9446	61.5908	0.131324	1.644e-05	RNA Sig. only	3
TENM4	11	78368873	79157074	701	7	8.59498e-05		52.5694	1	8.59498e-05	RNA Sig. only	3
NAB2	12	57487896	57494259	13	2	0.000100995	22.8354	53.4374	0.0373242	0.0001903	RNA Sig. only	2
DHH	12	49485438	49493584	6	1	1.79478e-05		34.8195	0.0388172	1.79478e-05	RNA Sig. only	2
KIN	10	7797924	7834956	41	1	1.8733e-05	15.7987	36.1365	0.112632	1.8733e-05	RNA Sig. only	2
ZNF197	3	44671527	44694963	7	6	8.46164e-06		53.1739	1	8.46164e-06	RNA Sig. only	2
KLC2	11	66029764	66040332	10	5	3.14724e-05	31.8076	68.1604	1	3.14724e-05	RNA Sig. only	2
PROZ	13	113817961	113831700	12	4	0.00016406	19.8766	46.1921	1	0.00016406	RNA Sig. only	2
UBAP2L	1	154197647	154248986	14	11	5.06239e-08	14.7372	31.7202	0.00773339	0.00218594	RNA Sig. only	1
CAMK2N2	3	183982000	183984341	8	18	1.13012e-06	18.7456	65.7605	0.00810306	1.13012e-06	RNA Sig. only	1
PRMT7	16	68349921	68397487	24	10	1.69263e-05	16.7289	63.3637	0.0108698	1.69263e-05	RNA Sig. only	1
THRA	17	38223445	38255120	26	4	1.57815e-06		60.9793	0.0110341	1.57815e-06	RNA Sig. only	1
MADD	11	47295738	47356582	21	2	0.000105567	32.2908	65.5997	0.0227026	0.000105567	RNA Sig. only	1
GLT8D1	3	52733499	52745099	5	8	8.7138e-14	14.0838	34.8304	0.0903534	0.000472603	RNA Sig. only	1
ARHGAP1	11	46703630	46727169	15	2	0.000102859	21.2529	22.4883	0.166072	0.00186662	RNA Sig. only	1
SLC32A1	20	37358128	37363015	17	1	1.4199e-06		65.6551	0.237011	1.4199e-06	RNA Sig. only	1
ZNF184	6	27376785	27445897	26	1	2.15244e-11	21.9873	53.6844	0.277567	2.15244e-11	RNA Sig. only	1
GRM5	11	88242810	88804150	188	8	9.24694e-05		62.2297	0.423987	9.24694e-05	RNA Sig. only	1
OLA1	2	174942174	175118260	56	12	1.14591e-05	30.1705	55.3758	0.00729912	1.14591e-05	RNA Sig. only	0
RBKS	2	28009230	28118263	25	1	2.81749e-09	21.2772	42.4831	0.00828796	2.62688e-05	RNA Sig. only	0
ATG13	11	46643825	46702568	11	2	1.63322e-05	32.5422	60.4149	0.00840654	0.00289433	RNA Sig. only	0
STARD3	17	37798332	37825454	12	4	3.00205e-06	18.8207	42.3273	0.00852758	0.00235373	RNA Sig. only	0
QTRT1	19	10817114	10829041	9	3	1.99906e-05	20.7661	54.1417	0.0100694	1.99906e-05	RNA Sig. only	0
H2BC5	6	26163348	26176576	9	1	4.09549e-13			0.0121613	0.00361619	RNA Sig. only	0
C4orf33	4	130019866	130042791	18	11	2.09995e-05		53.6605	0.0154116	2.09995e-05	RNA Sig. only	0
UTP18	17	49342906	49380292	17	6	3.29547e-07	10.2784	42.9704	0.0166831	4.16736e-06	RNA Sig. only	0
BLOC1S2	10	102038034	102051469	8	8	1.09856e-05		50.1596	0.0177695	1.09856e-05	RNA Sig. only	0
SEMG2	20	43855013	43858099	4	3	1.41646e-11		39.8226	0.0216134	1.41646e-11	RNA Sig. only	0
SPATA2L	16	89767764	89773113	18	12	1.42159e-08			0.0299051	0.00117992	RNA Sig. only	0
SPATC1L	21	47586073	47609373	44	1	9.56464e-05		52.637	0.0333169	9.56464e-05	RNA Sig. only	0
CPNE7	16	89647165	89668654	50	12	7.06869e-11		49.1899	0.0348953	0.000872863	RNA Sig. only	0
METTL21A	2	208450354	208495777	17	17	0.000107475	16.3422	49.6628	0.0368134	0.000107475	RNA Sig. only	0
CNNM4	2	97431638	97482610	11	6	1.17908e-09		47.1895	0.0421154	0.000326432	RNA Sig. only	0
CWF19L1	10	101997054	102032395	9	8	1.96297e-07	14.6519	44.349	0.0436741	0.00373039	RNA Sig. only	0
SCG3	15	51978549	52018223	31	4	3.84485e-05		67.0822	0.0523912	3.84485e-05	RNA Sig. only	0
DENND4B	1	153906976	153924194	6	11	7.95681e-05	19.0208	56.1724	0.0528942	7.95681e-05	RNA Sig. only	0
H1-6	6	26112639	26113363	14	1	8.5054e-05	16.8776	39.6586	0.0576597	0.00294703	RNA Sig. only	0
MAP2K5	15	67840040	68104452	69	8	1.45305e-05	19.161	55.8631	0.0625245	1.45305e-05	RNA Sig. only	0
DHFR	5	79927044	79955802	14	4	9.41881e-05	13.137	49.2868	0.0834206	9.41881e-05	RNA Sig. only	0
TERF2	16	69394469	69424910	10	10	8.95913e-05	22.3101	60.9515	0.163366	0.000998316	RNA Sig. only	0
TTBK1	6	43216218	43260996	43	2	2.58047e-07		66.2241	0.169137	2.58047e-07	RNA Sig. only	0
PCP4L1	1	161233534	161260240	39	12	8.03676e-05		62.2954	0.185575	8.03676e-05	RNA Sig. only	0
ANKRD40	17	48775558	48790275	14	6	0.000161553	14.1575	51.6421	0.19967	0.000161553	RNA Sig. only	0
DAGLA	11	61452862	61519473	53	3	1.43893e-05		60.9321	0.289324	1.43893e-05	RNA Sig. only	0
ZNF7	8	146057902	146077893	19	13	0.000189907		47.7178	0.345974	0.000189907	RNA Sig. only	0
PRM3	16	11372055	11372486	19	3	2.79967e-05		38.0923	0.376911	2.79967e-05	RNA Sig. only	0
ZNF554	19	2824865	2841733	31	1	4.23163e-05		61.9418	0.514824	4.23163e-05	RNA Sig. only	0
FAM178B	2	97546618	97657317	41	6	5.37175e-05	8.13611	50.4349	0.707974	0.00451294	RNA Sig. only	0
AK5	1	77752703	78030651	203	7	0.000185402		61.9093	0.999246	0.000185402	RNA Sig. only	0
ANKRD36C	2	96519679	96662572	16	6	2.60738e-05	16.3163	52.2344	1	2.60738e-05	RNA Sig. only	0
SF3B2	11	65824834	65841779	9	5	9.34836e-07	14.6262	46.7912	1	0.000275639	RNA Sig. only	0
SYT12	11	66795263	66823334	12	5	1.23265e-05		56.6247	1	0.000951525	RNA Sig. only	0
ZNF106	15	42710020	42788339	39	3	6.13458e-05	15.3496	43.0174	1	0.00339884	RNA Sig. only	0
UBE2Q2L	15	84846186	84855971	1	13	5.801e-08		31.1724	1	0.000591065	RNA Sig. only	0
DOC2A	16	30021834	30029917	6	8	3.01889e-05		63.4927	1	0.000925856	RNA Sig. only	0
TMED6	16	69382155	69390689	9	10	5.77644e-06			1	0.000380561	RNA Sig. only	0
GOSR1	17	28809425	28859610	11	2	2.45106e-05	14.0259	48.9288	1	0.000299278	RNA Sig. only	0
ATXN7L3	17	42274172	42282252	9	5	1.38238e-07		60.5084	1	1.38238e-07	RNA Sig. only	0
KCTD2	17	73033665	73066981	18	9	6.98418e-05	15.7003	65.9243	1	6.98418e-05	RNA Sig. only	0
JPT1	17	73136337	73155607	8	9	2.48681e-06	20.4001	47.0597	1	0.000687958	RNA Sig. only	0
ZNF358	19	7585988	7590911	9	2	3.94525e-06		52.3253	1	3.94525e-06	RNA Sig. only	0
ZHX3	20	39812094	39951371	29	2	9.39453e-05	24.1595	51.1744	1	9.39453e-05	RNA Sig. only	0
PTPRT	20	40706395	41823546	3282	3	0.000119506		56.1345	1	0.000119506	RNA Sig. only	0
RBPJL	20	43940479	43951464	17	3	2.49484e-08		39.8406	1	2.49484e-08	RNA Sig. only	0
RANGAP1	22	41645782	41703373	19	2	3.01757e-05	22.1644	51.8431	1	3.01757e-05	RNA Sig. only	0
CACNA1C	12	2167152	2812116	426	0	4.09365e-10	26.263	46.6407	4.09365e-10	4.09365e-10	Both Sig.	159
ANK3	10	61791055	62498286	395	6	6.07162e-12	28.6894	57.3137	6.07162e-12	6.07162e-12	Both Sig.	102
PRRT2	16	29828513	29832202	4	8	1.16446e-07	33.2473	64.3759	0.000691207	1.16446e-07	Both Sig.	82
ZNF804A	2	185468255	185809218	83	15	2.77664e-07			2.77664e-07	2.77664e-07	Both Sig.	56
ARNTL	11	13303198	13413812	66	0	2.6555e-06	12.3669	48.3418	2.6555e-06	2.6555e-06	Both Sig.	38
NPL	1	182763583	182804519	22	15	1.01203e-05		35.5149	1.01203e-05	1.01203e-05	Both Sig.	26
HR	8	21976931	21993565	26	4	0.000109978			0.000109978	0.000109978	Both Sig.	26
SHANK3	22	51116250	51176640	88	4	3.68144e-05	25.1549	57.0277	3.68144e-05	3.68144e-05	Both Sig.	24
SYNE1	6	152447818	152963497	398	7	1.75626e-05	33.3644	57.7014	1.75626e-05	1.75626e-05	Both Sig.	19
NCAN	19	19327766	19368042	22	6	1.14784e-06	31.3488	68.1728	1.14784e-06	1.14784e-06	Both Sig.	17
CD40	20	44751952	44763494	20	4	7.29694e-05	15.1222	14.2448	7.29694e-05	7.29694e-05	Both Sig.	16
TRANK1	3	36873309	36991545	48	4	7.99313e-16	15.4617	55.7899	3.49062e-07	7.99313e-16	Both Sig.	15
CACNB2	10	18434352	18837486	553	3	8.02842e-09	24.6731	55.2105	8.02842e-09	8.02842e-09	Both Sig.	14
GRIN2A	16	9852261	10281765	363	2	1.31259e-08		61.3628	1.31259e-08	1.31259e-08	Both Sig.	14
SP4	7	21472700	21559440	94	5	4.32569e-08	24.9174	48.7612	4.32569e-08	4.32569e-08	Both Sig.	14
NISCH	3	52494619	52532084	17	8	1.03014e-08	35.692	63.8798	1.03014e-08	1.03014e-08	Both Sig.	9
PLCG1	20	39771182	39811266	16	2	7.60142e-06	34.9034	50.9168	7.60142e-06	0.00438219	Both Sig.	9
CACNA1D	3	53533637	53852757	256	9	8.01588e-06			8.01588e-06	8.01588e-06	Both Sig.	9
MRPS30	5	44814048	44820616	3	2	1.43415e-05	16.561	40.1241	1.43415e-05	1.43415e-05	Both Sig.	9
MAD1L1	7	1860430	2277580	258	1	9.17837e-09	16.3378	42.224	0.000148685	0.000148685	Both Sig.	8
SHANK2	11	70318959	70968623	424	6	4.98218e-11	29.1296	52.9693	4.98218e-11	4.98218e-11	Both Sig.	7
ADCY2	5	7401250	7835194	220	0	1.57967e-07		59.6079	1.57967e-07	1.57967e-07	Both Sig.	7
RORB	9	77117250	77313089	96	2	2.08325e-07			2.08325e-07	2.08325e-07	Both Sig.	7
NPAS3	14	33413084	34278379	1068	1	4.67503e-05			4.67503e-05	4.67503e-05	Both Sig.	7
GRIA2	4	158146271	158292226	32	12	0.000108587		64.0575	0.000108587	0.000108587	Both Sig.	7
FYN	6	111986534	112199655	88	5	5.17338e-05	32.9342	52.9216	5.17338e-05	5.17338e-05	Both Sig.	6
SNAP91	6	84267604	84424127	39	4	0.000100147	38.2041	68.8166	0.000100147	0.000100147	Both Sig.	6
PPARGC1A	4	23798643	24479528	578	2	0.000103026			0.000103026	0.000103026	Both Sig.	6
PGPEP1	19	18456407	18485760	44	5	1.15094e-06	11.8681	34.8241	0.000451005	0.000451005	Both Sig.	6
HOMER1	5	78673458	78814957	63	3	2.49191e-06	29.2477	55.4833	2.49191e-06	2.49191e-06	Both Sig.	5
YWHAE	17	1252568	1308556	46	0	2.76683e-06	28.3025	56.3304	2.76683e-06	2.76683e-06	Both Sig.	5
MAP1LC3A	20	33139647	33153149	11	0	7.41111e-06	34.2185	64.5434	7.41111e-06	7.41111e-06	Both Sig.	5
PCLO	7	82388327	82797200	164	11	1.32637e-05		58.7618	1.32637e-05	1.32637e-05	Both Sig.	5
PRKCA	17	64303730	64811861	388	8	1.60621e-05	36.6104	57.9936	1.60621e-05	1.60621e-05	Both Sig.	5
MIR708	11	79118065	79118153	8	7	1.7828e-05			1.7828e-05	2.94301e-05	Both Sig.	5
PRKCB	16	23852303	24236932	302	6	4.74826e-05	31.9738	56.313	4.74826e-05	4.74826e-05	Both Sig.	5
HP	16	72093403	72099955	11	11	0.000190834	19.1556	27.5004	0.000334218	0.000334218	Both Sig.	5
SCN2A	2	166100923	166253814	70	10	3.64098e-05		68.1168	0.000812975	3.64098e-05	Both Sig.	5
NDST3	4	118959476	119184789	58	9	0.000131363			0.00419347	0.00419347	Both Sig.	5
FADS2	11	61588674	61639826	53	3	4.91983e-11	27.1989	55.4181	4.91983e-11	8.34623e-07	Both Sig.	4
NBL1	1	19974722	19989949	30	1	3.70681e-06	24.8582	36.871	3.70681e-06	3.70681e-06	Both Sig.	4
CADM2	3	85013139	86128579	302	10	4.70122e-05	38.3333	65.5791	4.70122e-05	4.70122e-05	Both Sig.	4
DLGAP3	1	35336036	35400251	64	3	6.2233e-07		65.6313	6.2233e-07	6.2233e-07	Both Sig.	3
MCTP1	5	94046241	94625279	382	6	1.86625e-06		56.8782	1.86625e-06	1.86625e-06	Both Sig.	3
TUBB3	16	89993332	90007505	38	12	2.17901e-06	37.7702	67.0908	2.17901e-06	2.17901e-06	Both Sig.	3
BRAF	7	140418127	140629729	32	18	2.40122e-06	35.3563	56.7853	2.40122e-06	2.40122e-06	Both Sig.	3
TNR	1	175289329	175717731	290	14	8.85526e-06	33.3401	66.3987	8.85526e-06	8.85526e-06	Both Sig.	3
TMEM108	3	132762131	133121619	149	13	1.35785e-05			1.35785e-05	1.35785e-05	Both Sig.	3
GABRA4	4	46925916	47000598	41	6	2.65598e-05			2.65598e-05	2.65598e-05	Both Sig.	3
VPS45	1	150044438	150122507	15	10	4.52544e-05	38.216	60.364	4.52544e-05	4.52544e-05	Both Sig.	3
MIR2113	6	98477406	98477495	5	5	1.53541e-05			0.000140042	0.000140042	Both Sig.	3
KCNB1	20	47985413	48104205	91	5	3.69783e-12			3.69783e-12	3.69783e-12	Both Sig.	2
CNTN5	11	98896678	100234616	1263	11	1.00209e-07			1.00209e-07	1.00209e-07	Both Sig.	2
TET2	4	106072031	106205960	49	8	2.88931e-06			2.88931e-06	6.88011e-05	Both Sig.	2
SLC6A1	3	11039419	11085935	65	1	5.38902e-06		61.2	5.38902e-06	5.38902e-06	Both Sig.	2
CDH8	16	61686154	62075342	119	9	1.54613e-05			1.54613e-05	1.54613e-05	Both Sig.	2
GABRA2	4	46250564	46397317	40	5	2.02238e-05	14.5585	63.85	2.02238e-05	2.02238e-05	Both Sig.	2
NUCKS1	1	205686949	205724310	21	17	3.39109e-05	26.3519	50.1646	3.39109e-05	3.39109e-05	Both Sig.	2
CHD8	14	21858357	21929282	25	0	5.64556e-05	21.6928	55.4948	5.64556e-05	5.64556e-05	Both Sig.	2
CDKN2C	1	51439366	51445306	3	5	0.000102564	22.4391	27.1568	0.000102564	0.000102564	Both Sig.	2
MMD	17	53474982	53504196	24	7	1.9369e-06			0.000154548	0.000154548	Both Sig.	2
ETV5	3	185769102	185831878	19	18	4.72352e-05			0.000229847	0.000229275	Both Sig.	2
EGR2	10	64576755	64583927	9	7	3.1937e-06			0.00127337	0.00127337	Both Sig.	2
HDGFL3	15	83801504	83881575	23	12	4.37791e-06	31.9529	56.4834	0.00301251	0.00301251	Both Sig.	2
DISC1FP1	11	89989399	90653220	228	9	1.65535e-07			0.00457295	0.00457295	Both Sig.	2
KIAA1109	4	123078485	123288914	29	10	1.53758e-09	33.8923	60.4035	1.53758e-09	1.53758e-09	Both Sig.	1
GPM6A	4	176559087	176928842	236	13	1.95709e-09	37.1981	66.4609	1.95709e-09	1.95709e-09	Both Sig.	1
ADD3	10	111761130	111900323	34	10	3.062e-09	30.4958	50.0865	3.062e-09	3.062e-09	Both Sig.	1
CD47	3	107766937	107814878	25	11	7.33526e-09	35.7902	50.4958	7.33526e-09	7.33526e-09	Both Sig.	1
WSCD2	12	108528064	108649313	87	5	1.28447e-08			1.28447e-08	1.28447e-08	Both Sig.	1
SRPK2	7	104761820	105034837	55	14	6.3998e-08	34.9751	62.8438	6.3998e-08	6.3998e-08	Both Sig.	1
ALOX5AP	13	31292614	31343565	55	0	3.76612e-07	19.7448	17.436	3.76612e-07	3.76612e-07	Both Sig.	1
VAC14	16	70726341	70840061	107	11	4.01246e-06	29.0359	45.186	4.01246e-06	4.01246e-06	Both Sig.	1
PLEKHA2	8	38763863	38836430	103	8	4.96838e-06	23.4257	25.7789	4.96838e-06	4.96838e-06	Both Sig.	1
RYR1	19	38929330	39083204	103	8	6.65698e-06	24.6612	56.7506	6.65698e-06	6.65698e-06	Both Sig.	1
THSD7A	7	11414991	11876824	625	3	6.83645e-06	28.7866	48.8524	6.83645e-06	6.83645e-06	Both Sig.	1
TFAP2B	6	50791583	50820332	19	3	1.10389e-05			1.10389e-05	1.10389e-05	Both Sig.	1
RGS12	4	3320873	3446640	87	0	1.98994e-05	18.1506	53.6649	1.98994e-05	1.98994e-05	Both Sig.	1
EEF1A2	20	62124366	62135436	48	10	2.40158e-05	28.2178	56.681	2.40158e-05	2.40158e-05	Both Sig.	1
IDH3A	15	78446703	78469283	11	11	2.54691e-05	28.2354	45.4992	2.54691e-05	2.54691e-05	Both Sig.	1
SP8	7	20826898	20831505	8	4	3.41174e-05			3.41174e-05	3.41174e-05	Both Sig.	1
NPTX1	17	78445633	78455407	28	10	3.97777e-05		65.7453	3.97777e-05	3.97777e-05	Both Sig.	1
PKMYT1	16	3027808	3035447	11	0	4.04022e-05			4.04022e-05	4.04022e-05	Both Sig.	1
ZBTB20	3	114038346	114871135	302	12	4.21652e-05	20.7755	40.0527	4.21652e-05	4.21652e-05	Both Sig.	1
ADGRL3	4	62071947	62949053	372	7	6.58119e-05	32.5079	51.4057	6.58119e-05	6.58119e-05	Both Sig.	1
TANK	2	161998465	162097724	15	10	6.98543e-05	14.4141	12.9319	6.98543e-05	0.000422418	Both Sig.	1
BASP1	5	17221931	17281954	48	1	8.04591e-05	30.5061	54.4815	8.04591e-05	8.04591e-05	Both Sig.	1
FAM135B	8	139147265	139514973	324	11	0.00011338		63.8538	0.00011338	0.00011338	Both Sig.	1
DPP6	7	153450217	154690995	1185	19	0.000126191	35.3791	60.0634	0.000126191	0.000126191	Both Sig.	1
DLGAP2	8	692627	1661642	1500	0	0.000131895		61.7041	0.000131895	0.000131895	Both Sig.	1
TLE1	9	84203597	84309462	150	3	0.000140868	25.0679	32.9152	0.000140868	0.000140868	Both Sig.	1
ENAH	1	225679531	225845825	36	19	0.000141355	25.7521	27.5101	0.000141355	0.000141355	Both Sig.	1
SMG6	17	1968132	2212079	114	0	8.1011e-06	24.1112	49.58	0.000179891	0.000179891	Both Sig.	1
MAPK10	4	86936562	87379348	153	8	6.04085e-05		60.5012	0.00126175	6.04085e-05	Both Sig.	1
GLYCTK	3	52326835	52334273	4	8	8.42601e-10		23.2074	0.00329734	0.00164664	Both Sig.	1
CACNA1C-IT3	12	2383941	2402911	2	0	8.45533e-15			8.45533e-15	8.45533e-15	Both Sig.	0
BTN2A1	6	26463131	26481850	28	1	5.23085e-14	33.3942	38.6459	5.23085e-14	6.6658e-07	Both Sig.	0
CACNA1C-AS4	12	2334702	2337647	8	0	7.11578e-13			7.11578e-13	7.11578e-13	Both Sig.	0
INSYN2B	5	169293306	169412499	113	12	1.31145e-11			1.31145e-11	1.31145e-11	Both Sig.	0
RBMS3	3	29327561	30056886	2463	3	1.32099e-11	19.9896	21.0786	1.32099e-11	1.32099e-11	Both Sig.	0
BABAM2	2	28116575	28566767	158	1	4.04475e-11	28.2331	35.2402	4.04475e-11	0.00127454	Both Sig.	0
HLF	17	53347320	53407548	68	7	5.20664e-11			5.20664e-11	5.20664e-11	Both Sig.	0
LINC01378	4	118354553	118615258	176	9	8.46562e-11			8.46562e-11	8.46562e-11	Both Sig.	0
DOCK2	5	169069278	169515386	426	12	5.13901e-10	14.1531	18.9103	5.13901e-10	5.13901e-10	Both Sig.	0
TUBBP5	9	141049564	141076885	14	7	2.9071e-09			2.9071e-09	2.9071e-09	Both Sig.	0
PLEC	8	144994320	145055913	41	13	3.79301e-09	29.396	34.945	3.79301e-09	1.11648e-06	Both Sig.	0
BCL11B	14	99640624	99743534	130	5	4.97737e-09	9.47925	33.0255	4.97737e-09	4.97737e-09	Both Sig.	0
OSBPL2	20	60818576	60876269	30	9	5.86804e-09	33.7762	50.4199	5.86804e-09	5.86804e-09	Both Sig.	0
LINC01748	1	60986387	61093357	38	6	6.44915e-09			6.44915e-09	6.44915e-09	Both Sig.	0
RPS6KA2	6	166827851	167281013	463	10	1.25215e-08	33.2861	46.5512	1.25215e-08	1.25215e-08	Both Sig.	0
TLCD4-RWDD3	1	95588478	95715509	68	8	1.73788e-08			1.73788e-08	0.000425452	Both Sig.	0
CERS6	2	169317781	169636644	190	11	5.50071e-08	26.3791	37.0606	5.50071e-08	5.50071e-08	Both Sig.	0
SCLT1	4	129810147	130019694	40	11	8.28303e-08	8.65343	49.4515	8.28303e-08	0.0030424	Both Sig.	0
C16orf72	16	9190500	9220492	17	1	1.16416e-07			1.16416e-07	1.16416e-07	Both Sig.	0
LINC01539	18	53755586	53809767	50	3	1.48644e-07			1.48644e-07	1.48644e-07	Both Sig.	0
TBC1D21	15	74170904	74186555	18	10	2.66163e-07		46.2533	2.66163e-07	2.66163e-07	Both Sig.	0
SSBP2	5	80713625	81052072	143	5	3.09468e-07	24.7138	47.2019	3.09468e-07	3.09468e-07	Both Sig.	0
LINC02877	3	153207283	153225486	23	14	3.57594e-07			3.57594e-07	3.57594e-07	Both Sig.	0
MIR4301	11	113325744	113325810	13	13	4.4552e-07			4.4552e-07	4.4552e-07	Both Sig.	0
DAND5	19	13085431	13090567	10	4	4.70143e-07			4.70143e-07	4.70143e-07	Both Sig.	0
DDX52	17	35974789	36008475	12	3	6.06995e-07			6.06995e-07	6.06995e-07	Both Sig.	0
KLHL26	19	18752837	18787530	40	5	6.24339e-07	29.0066	62.9583	6.24339e-07	6.24339e-07	Both Sig.	0
AP3B2	15	83333032	83383660	25	12	9.73617e-07	38.5811	67.4266	9.73617e-07	9.73617e-07	Both Sig.	0
PALM2AKAP2	9	112408067	112939791	408	4	1.05272e-06			1.05272e-06	1.05272e-06	Both Sig.	0
CHP2	16	23771346	23775256	6	6	1.05757e-06			1.05757e-06	1.05757e-06	Both Sig.	0
DCBLD1	6	117808766	117896020	52	6	1.06049e-06		34.8219	1.06049e-06	1.06049e-06	Both Sig.	0
DDN-AS1	12	49397129	49418023	4	1	1.29722e-06			1.29722e-06	0.00131643	Both Sig.	0
LINC01470	5	152003524	152356909	108	11	1.32536e-06			1.32536e-06	1.32536e-06	Both Sig.	0
HIVEP3	1	41977035	42506605	231	4	1.35313e-06			1.35313e-06	1.35313e-06	Both Sig.	0
ZCCHC7	9	37125468	37363145	34	1	1.59738e-06	20.1631	21.912	1.59738e-06	1.59738e-06	Both Sig.	0
ZDHHC2	8	17018990	17087308	91	2	1.79746e-06	32.7263	48.4273	1.79746e-06	1.79746e-06	Both Sig.	0
CD276	15	73981621	74011859	30	9	1.98022e-06	17.4603	16.3608	1.98022e-06	1.98022e-06	Both Sig.	0
PMVK	1	154902215	154920134	8	11	2.069e-06	30.9666	44.1012	2.069e-06	1.19788e-05	Both Sig.	0
CCDC25	8	27595832	27635157	18	6	2.11083e-06	18.5616	47.0617	2.11083e-06	2.11083e-06	Both Sig.	0
ADAP1	7	942536	1000043	116	0	2.4089e-06	35.4985	56.9904	2.4089e-06	2.4089e-06	Both Sig.	0
KCTD9	8	25290363	25320949	13	5	2.49747e-06	18.8114	18.9773	2.49747e-06	2.49747e-06	Both Sig.	0
CACYBP	1	174973570	174986163	8	13	2.75821e-06	33.7835	65.3609	2.75821e-06	2.75821e-06	Both Sig.	0
TAF4	20	60554853	60645866	39	8	2.90582e-06	11.916	35.4829	2.90582e-06	2.90582e-06	Both Sig.	0
KIF1A	2	241658183	241765820	120	19	2.99911e-06	34.1173	64.0903	2.99911e-06	2.99911e-06	Both Sig.	0
SETBP1	18	42265037	42653475	205	1	3.27813e-06			3.27813e-06	3.27813e-06	Both Sig.	0
BTBD2	19	1990446	2020713	57	0	3.41112e-06	27.3687	63.5696	3.41112e-06	3.41112e-06	Both Sig.	0
PRKG1	10	52755647	54063110	833	5	3.97953e-06	25.061	28.9143	3.97953e-06	3.97953e-06	Both Sig.	0
VAV3-AS1	1	108512064	108542229	37	9	4.39636e-06			4.39636e-06	4.39636e-06	Both Sig.	0
ALPK3	15	85365586	85421708	56	13	5.14836e-06	26.835	33.7211	5.14836e-06	5.14836e-06	Both Sig.	0
ERO1A	14	53111632	53167276	30	3	5.17137e-06	20.8753	32.0224	5.17137e-06	5.17137e-06	Both Sig.	0
TSHZ3	19	31645781	31845342	113	7	5.56704e-06	22.7268	33.914	5.56704e-06	5.56704e-06	Both Sig.	0
KCNG1	20	49625192	49644644	18	6	5.72785e-06			5.72785e-06	5.72785e-06	Both Sig.	0
GSDME	7	24742973	24802558	64	6	6.35855e-06	28.9329	49.0631	6.35855e-06	6.35855e-06	Both Sig.	0
MIR3914-1	7	70777657	70777756	10	10	7.32215e-06			7.32215e-06	7.32215e-06	Both Sig.	0
LINC02694	15	38993798	38997239	17	2	7.38678e-06			7.38678e-06	7.38678e-06	Both Sig.	0
PTDSS1	8	97279129	97354223	43	10	7.51823e-06	17.5633	32.77	7.51823e-06	7.51823e-06	Both Sig.	0
SCRN3	2	175265456	175299303	20	12	7.66735e-06	30.3837	48.6874	7.66735e-06	0.00180762	Both Sig.	0
GARNL3	9	130030940	130160939	52	5	7.98241e-06	19.9773	61.7383	7.98241e-06	7.98241e-06	Both Sig.	0
LINC02208	5	117691666	117902812	190	7	8.1876e-06			8.1876e-06	8.1876e-06	Both Sig.	0
PHACTR1	6	12721998	13293069	222	0	8.70707e-06		53.491	8.70707e-06	8.70707e-06	Both Sig.	0
METTL9	16	21613541	21673794	11	5	8.78727e-06	1.79179	38.3207	8.78727e-06	8.78727e-06	Both Sig.	0
CACNA2D2	3	50405043	50546675	38	7	9.31123e-06	34.2147	57.2643	9.31123e-06	9.31123e-06	Both Sig.	0
LOC100996637	2	500812	501636	18	0	1.11514e-05			1.11514e-05	1.11514e-05	Both Sig.	0
FMNL2	2	153196687	153511340	242	9	1.18131e-05	32.9859	57.2769	1.18131e-05	1.18131e-05	Both Sig.	0
LINC02345	15	38337593	38359541	18	1	1.32837e-05			1.32837e-05	1.32837e-05	Both Sig.	0
ZMYND11	10	181027	305577	34	0	1.35671e-05	23.3005	48.2778	1.35671e-05	1.35671e-05	Both Sig.	0
PACSIN2	22	43270771	43416182	54	3	1.375e-05	23.0245	24.4695	1.375e-05	1.375e-05	Both Sig.	0
REEP2	5	137779745	137787654	12	8	1.54801e-05	35.2676	66.218	1.54801e-05	1.54801e-05	Both Sig.	0
BAMBI	10	28971449	28976861	10	4	1.55148e-05			1.55148e-05	1.55148e-05	Both Sig.	0
SLC24A4	14	92793924	92972825	866	5	1.59633e-05			1.59633e-05	1.59633e-05	Both Sig.	0
LINC00504	4	14477089	14894793	311	1	1.64554e-05			1.64554e-05	1.64554e-05	Both Sig.	0
B4GAT1	11	66117844	66120100	6	5	4.6318e-08	27.456	67.8117	1.68183e-05	1.85185e-05	Both Sig.	0
ADO	10	64569479	64573239	11	7	1.76459e-05	34.7628	54.3302	1.76459e-05	1.76459e-05	Both Sig.	0
STARD7	2	96855601	96879565	8	6	8.35302e-10	23.8576	44.9168	1.80073e-05	0.000194592	Both Sig.	0
TAX1BP1	7	27783991	27874386	21	7	1.84121e-05	30.8106	33.3516	1.84121e-05	1.84121e-05	Both Sig.	0
DSCR4	21	39431312	39498454	27	1	2.11308e-06			1.89254e-05	1.98064e-05	Both Sig.	0
LOC101929653	11	131408750	131415761	15	14	1.89712e-05			1.89712e-05	1.89712e-05	Both Sig.	0
SCRN1	7	29964718	30034905	26	8	1.98197e-05	37.7987	63.641	1.98197e-05	1.98197e-05	Both Sig.	0
KSR2	12	117895816	118411795	649	7	2.14062e-05	20.5806	62.1015	2.14062e-05	2.14062e-05	Both Sig.	0
MINDY2	15	59068500	59159098	40	7	2.18681e-05	34.1894	55.5414	2.18681e-05	2.18681e-05	Both Sig.	0
SH3RF3	2	109750660	110267211	199	8	2.22239e-05		28.7826	2.22239e-05	2.22239e-05	Both Sig.	0
LZTS1-AS1	8	20138283	20152969	39	3	2.82663e-05			2.82663e-05	2.82663e-05	Both Sig.	0
OTUB1	11	63758324	63770892	4	4	2.83342e-05	31.5479	57.9069	2.83342e-05	2.83342e-05	Both Sig.	0
FGF12-AS2	3	192237810	192239362	6	19	2.88416e-05			2.88416e-05	2.88416e-05	Both Sig.	0
UNC119B	12	121153260	121166443	10	8	2.94073e-05	25.0618	47.5622	2.94073e-05	2.94073e-05	Both Sig.	0
PLXNA4	7	131813090	132338447	403	17	2.98352e-05		53.7177	2.98352e-05	2.98352e-05	Both Sig.	0
RNF34	12	121842885	121867155	4	9	3.037e-05		58.3396	3.037e-05	3.037e-05	Both Sig.	0
SOGA1	20	35410844	35496941	35	0	4.32158e-07	23.2881	51.9302	3.12131e-05	3.12131e-05	Both Sig.	0
ZC3HC1	7	129663125	129696291	16	16	3.36082e-05	24.7721	37.7916	3.36082e-05	3.36082e-05	Both Sig.	0
MATN4	20	43927085	43942169	15	3	2.43064e-09	5.25459	31.4176	3.53079e-05	2.43064e-09	Both Sig.	0
MIR3663HG	10	118918031	118933566	13	11	3.55878e-05			3.55878e-05	3.55878e-05	Both Sig.	0
MAPRE2	18	32561891	32728432	79	0	3.76188e-05	30.5228	51.9196	3.76188e-05	3.76188e-05	Both Sig.	0
VIPR1	3	42535790	42584065	52	5	3.81887e-05		40.3471	3.81887e-05	3.81887e-05	Both Sig.	0
RBM26	13	79898002	79985390	17	2	2.19004e-06	18.2703	50.0027	3.98105e-05	2.19004e-06	Both Sig.	0
EML1	14	100209058	100413395	129	6	1.8828e-07	25.0649	33.4583	4.09484e-05	7.29976e-05	Both Sig.	0
TBC1D4	13	75862638	76061305	153	2	4.16831e-05	19.4932	24.6714	4.16831e-05	0.00408604	Both Sig.	0
CDC37L1	9	4684568	4713398	34	0	4.18905e-05	21.6601	41.5683	4.18905e-05	4.18905e-05	Both Sig.	0
C1orf53	1	197876759	197881489	12	16	4.2194e-05			4.2194e-05	4.2194e-05	Both Sig.	0
PRDM11	11	45120709	45261660	70	1	4.34698e-05	9.8786	52.6013	4.34698e-05	4.34698e-05	Both Sig.	0
LOC101928048	20	59049666	59053034	17	7	4.48778e-05			4.48778e-05	4.48778e-05	Both Sig.	0
SH3RF2	5	145321140	145447855	31	10	4.72649e-05	5.85012	18.5857	4.72649e-05	4.72649e-05	Both Sig.	0
UNC13C	15	54275637	54930637	461	5	4.75609e-05		63.7975	4.75609e-05	4.75609e-05	Both Sig.	0
LOC101928937	12	99492136	99503789	7	5	2.00081e-05			4.81675e-05	4.81675e-05	Both Sig.	0
LINC00558	13	54394553	54455254	25	1	5.28004e-05			5.28004e-05	5.28004e-05	Both Sig.	0
ST7-AS2	7	116717125	116790646	21	15	5.39633e-05			5.39633e-05	5.39633e-05	Both Sig.	0
MRPL15	8	55052800	55066074	9	9	5.4838e-05	19.0443	36.7252	5.4838e-05	5.4838e-05	Both Sig.	0
MIR4801	4	37248531	37248613	15	4	5.62084e-05			5.62084e-05	5.62084e-05	Both Sig.	0
KIF5A	12	57948826	57985416	17	2	5.63137e-05	32.689	70.3581	5.63137e-05	5.63137e-05	Both Sig.	0
RGS17	6	153330593	153457417	81	8	5.89618e-05	15.9495	59.4112	5.89618e-05	5.89618e-05	Both Sig.	0
LOC100507564	1	53709281	53713455	5	6	6.24219e-05			6.24219e-05	6.24219e-05	Both Sig.	0
LINC01288	8	34646438	34727316	15	7	6.31748e-05			6.31748e-05	6.31748e-05	Both Sig.	0
CCZ1	7	5943363	5971181	26	2	6.38093e-05			6.38093e-05	6.38093e-05	Both Sig.	0
ST8SIA6	10	17362419	17501594	121	2	6.66247e-05			6.66247e-05	6.66247e-05	Both Sig.	0
PLCH1	3	155202669	155467860	107	15	6.82861e-05	13.7693	53.4156	6.82861e-05	6.82861e-05	Both Sig.	0
THRB-AS2	3	24197814	24236447	73	2	6.9129e-05			6.9129e-05	6.9129e-05	Both Sig.	0
MYT1L-AS1	2	2328003	2335880	6	1	1.70367e-05			6.98884e-05	7.24899e-05	Both Sig.	0
LINC01303	14	62027989	62042371	13	4	7.12081e-05			7.12081e-05	7.12081e-05	Both Sig.	0
KCNMB2-AS1	3	178248254	178583193	177	16	7.19506e-05			7.19506e-05	7.19506e-05	Both Sig.	0
LINC02175	16	25083207	25085276	16	7	7.51356e-05			7.51356e-05	7.51356e-05	Both Sig.	0
KCNG2	18	77628667	77664816	36	4	7.57222e-05			7.57222e-05	7.57222e-05	Both Sig.	0
RFTN2	2	198437948	198545311	19	16	7.99178e-05	34.098	54.6181	7.99178e-05	7.99178e-05	Both Sig.	0
NAALAD2	11	89872830	89931062	39	9	8.19198e-05	11.8005	54.1146	8.19198e-05	8.19198e-05	Both Sig.	0
HSPA9	5	137894446	137916090	3	8	6.82033e-07	20.9295	37.8331	8.24588e-05	8.24588e-05	Both Sig.	0
CFAP298	21	33976664	33990181	12	0	8.54151e-05	14.9043	60.4373	8.54151e-05	8.54151e-05	Both Sig.	0
CDK11B	1	1575602	1660769	48	0	8.7972e-05	11.8128	38.8297	8.7972e-05	8.7972e-05	Both Sig.	0
PPM1F	22	22278797	22312220	18	0	8.93484e-05	26.9346	43.2756	8.93484e-05	8.93484e-05	Both Sig.	0
RPL13	16	89632064	89638237	22	12	8.32707e-10	10.4742	15.6729	9.21394e-05	0.00413566	Both Sig.	0
SHISA9	16	13000454	13339273	323	4	9.70152e-05		56.6848	9.70152e-05	9.70152e-05	Both Sig.	0
C11orf97	11	94250626	94270289	20	10	9.86909e-05			9.86909e-05	9.86909e-05	Both Sig.	0
C12orf76	12	110483981	110516444	16	6	0.000101207			0.000101207	0.000101207	Both Sig.	0
ZFYVE21	14	104187080	104205005	30	6	0.000109603	34.287	49.6331	0.000109603	0.000391751	Both Sig.	0
SNX8	7	2296404	2359076	40	1	0.000112209	18.7774	47.893	0.000112209	0.000112209	Both Sig.	0
BORCS7	10	104619015	104629718	12	9	0.000115597	24.5394	40.2135	0.000115597	0.00192473	Both Sig.	0
RGS7	1	240943041	241525530	502	20	0.000115682	24.2824	64.7477	0.000115682	0.000115682	Both Sig.	0
THAP5	7	108207575	108215212	6	15	5.42863e-05			0.000115702	0.000115702	Both Sig.	0
TSGA10	2	99618723	99776429	28	7	0.00011712	9.7108	45.6277	0.00011712	0.00011712	Both Sig.	0
FAM189A1	15	29417454	29867927	321	0	0.000120368			0.000120368	0.000120368	Both Sig.	0
ATP2B2	3	10370706	10666646	398	0	0.000120503	34.3525	64.6113	0.000120503	0.000120503	Both Sig.	0
LYRM9	17	26210383	26225391	12	1	0.000122579			0.000122579	0.000122579	Both Sig.	0
UBE2E3	2	181850111	181933154	22	14	0.00012286	25.2716	46.9062	0.00012286	0.00012286	Both Sig.	0
LYZ	12	69747160	69753014	9	3	0.000126386	17.1935	17.72	0.000126386	0.000126386	Both Sig.	0
MIA3	1	222796438	222846354	24	18	0.000127412	17.3946	37.1106	0.000127412	0.000127412	Both Sig.	0
CUL3	2	225339866	225455114	21	18	0.00013259	35.0858	34.6536	0.00013259	0.00013259	Both Sig.	0
ZNF512B	20	62593056	62606283	20	11	0.000133621	25.052	54.1755	0.000133621	0.000133621	Both Sig.	0
KDM3B	5	137693373	137777716	20	8	2.05744e-09	17.2516	31.6259	0.000135442	0.000120679	Both Sig.	0
TCF12	15	57215287	57588459	79	6	0.000141672	15.3705	24.1648	0.000141672	0.000141672	Both Sig.	0
FAM71E1	19	50975044	50985105	15	8	2.14564e-05			0.000144421	0.000144421	Both Sig.	0
TIAM2	6	155321448	155583857	329	9	0.00014703	22.3245	61.8985	0.00014703	0.00014703	Both Sig.	0
ATP11B	3	182516291	182644417	26	17	0.000152366	18.7279	16.6251	0.000152366	0.000152366	Both Sig.	0
ERV3-1-ZNF117	7	64437153	64472124	10	9	0.000152479			0.000152479	0.000152479	Both Sig.	0
HPCA	1	33357091	33365247	7	2	0.000152631	24.859	68.07	0.000152631	0.000152631	Both Sig.	0
RBM24	6	17286591	17299099	19	0	2.2283e-05			0.000154346	0.000154346	Both Sig.	0
ARAP2	4	36012025	36251136	149	3	0.000159484		43.7777	0.000159484	0.000159484	Both Sig.	0
LINC00431	13	111623373	111647949	28	3	0.000160011			0.000160011	0.000160011	Both Sig.	0
TSNARE1	8	143298440	143489543	137	12	0.000161012			0.000161012	0.000161012	Both Sig.	0
SLF1	5	93959373	94038326	17	6	9.93158e-05			0.000162675	0.000162675	Both Sig.	0
ALMS1	2	73617885	73842046	31	5	0.000164531	17.1056	44.0518	0.000164531	0.000164531	Both Sig.	0
DEPDC5	22	32154953	32309019	64	1	0.000168728	21.914	47.8274	0.000168728	0.000168728	Both Sig.	0
CWC22	2	180814602	180877024	22	13	0.000170352	27.7969	18.9675	0.000170352	0.000170352	Both Sig.	0
ST8SIA5	18	44252783	44342016	119	2	0.000174655		61.2289	0.000174655	0.000174655	Both Sig.	0
LINC01619	12	92383751	92541607	127	4	0.000174842			0.000174842	0.000174842	Both Sig.	0
LOC730100	2	51264738	52640055	1008	4	0.000175255			0.000175255	0.000175255	Both Sig.	0
BRD3OS	9	136895597	136901709	10	6	0.000176616			0.000176616	0.000176616	Both Sig.	0
ARID3B	15	74838517	74895472	13	11	0.000176864		35.9915	0.000176864	0.000176864	Both Sig.	0
CAPN13	2	30950637	31035312	132	2	0.000176995			0.000176995	0.000176995	Both Sig.	0
PPP1R21	2	48672904	48747531	65	3	0.000178403	35.302	57.895	0.000178403	0.000178403	Both Sig.	0
ANKIB1	7	91880287	92035697	20	12	0.000178464	33.9374	43.7348	0.000178464	0.000178464	Both Sig.	0
MDGA2	14	47313825	48149157	416	2	0.000180406			0.000180406	0.000180406	Both Sig.	0
LOC101928847	11	112835002	112839182	12	12	0.000183792			0.000183792	0.000183792	Both Sig.	0
CDAN1	15	43020741	43034326	13	3	9.82087e-07	16.5266	49.4133	0.000185978	9.82087e-07	Both Sig.	0
LINC01360	1	73776852	73809560	8	7	5.06056e-05			0.000204014	0.000200666	Both Sig.	0
PTPRR	12	71036852	71319518	171	3	1.83789e-06			0.000218485	0.000218485	Both Sig.	0
TNFRSF14-AS1	1	2486358	2493450	6	1	9.43067e-05			0.000231045	0.000231045	Both Sig.	0
LRRC59	17	48463598	48479884	11	6	1.47006e-05	17.4503	23.7032	0.000233993	0.000296905	Both Sig.	0
WFDC12	20	43757065	43758106	12	3	8.40748e-09	7.41503	26.8757	0.000248599	8.40748e-09	Both Sig.	0
CD3D	11	118214668	118218420	11	14	5.57151e-05			0.000271294	0.000271294	Both Sig.	0
LOC101927692	10	116529546	116544662	8	10	7.12115e-05			0.000281154	0.000281154	Both Sig.	0
PLA2G1B	12	120764917	120770582	8	8	6.84267e-05	20.8116	33.1309	0.000331692	0.000331692	Both Sig.	0
FOXO6-AS1	1	41845675	41846341	12	4	0.000107252			0.000333106	0.000333106	Both Sig.	0
RRAS	19	50143548	50148400	8	8	5.51659e-05	23.7504	17.7159	0.000343717	0.000343717	Both Sig.	0
DIRAS1	19	2719564	2726370	19	1	7.78384e-08		60.1255	0.000380089	0.000383812	Both Sig.	0
PIGW	17	34895588	34900152	4	3	0.000131253			0.000394174	0.000394174	Both Sig.	0
SPINDOC	11	63585927	63600188	21	4	3.04697e-06	22.9051	53.0855	0.000423221	6.20464e-05	Both Sig.	0
WIPF3	7	29851169	29961682	90	8	5.75181e-09	28.8438	55.1971	0.000451691	0.000451691	Both Sig.	0
PIPOX	17	27375158	27389234	13	2	4.6825e-05		61.6166	0.000518304	4.6825e-05	Both Sig.	0
LINC01068	13	80145861	80150581	7	2	7.66896e-08			0.000645321	0.000645321	Both Sig.	0
NYAP1	7	100086549	100097424	7	13	0.000123985	18.7512	65.1812	0.000651584	0.000123985	Both Sig.	0
H3C8	6	26276145	26276641	9	1	3.71308e-15			0.00070168	0.0030877	Both Sig.	0
IL17REL	22	50435239	50456194	39	4	0.000161131			0.00074759	0.00074759	Both Sig.	0
JADE2	5	133865005	133923917	55	8	5.07297e-05	21.5942	50.8779	0.00075776	0.00075776	Both Sig.	0
LOC102723971	9	138511028	138516739	43	7	0.000147566			0.0008162	0.0008162	Both Sig.	0
LINC01787	1	96724624	96844681	40	8	6.9638e-05			0.000834184	0.000840016	Both Sig.	0
BEGAIN	14	101008483	101058754	30	6	0.00012259		65.106	0.000897839	0.00012259	Both Sig.	0
LINC00635	3	107565508	107601915	38	11	2.23637e-05			0.000901805	0.000901805	Both Sig.	0
RTN4RL1	17	1842970	1933628	128	0	5.528e-06			0.000944936	0.000944936	Both Sig.	0
LINC02264	4	118760555	118796103	24	9	3.40412e-07			0.000996537	0.000996537	Both Sig.	0
PPIG	2	170445860	170502915	15	11	0.000167356	17.8521	26.5874	0.00104479	0.00104479	Both Sig.	0
MIR124-1HG	8	9762573	9765839	6	1	5.56337e-10			0.00112751	9.09565e-07	Both Sig.	0
LINC01724	1	196019009	196062845	30	16	0.000116517			0.00112924	0.00112924	Both Sig.	0
MRPS33	7	140707409	140719752	10	18	7.74496e-09		41.6528	0.00116629	0.00116629	Both Sig.	0
CAPN10-DT	2	241527166	241530733	9	19	0.000132769			0.00135003	0.00135003	Both Sig.	0
PPP2R2B	5	145965304	146466083	206	10	0.000171443			0.00135085	0.00135085	Both Sig.	0
ZFYVE28	4	2276323	2425372	188	0	4.26287e-05			0.00149171	0.00149171	Both Sig.	0
HOXA3	7	27151628	27197202	29	7	0.000150155			0.00166438	0.00166438	Both Sig.	0
SF3B1	2	198259508	198304817	6	16	6.20034e-06	15.2259	19.7661	0.00169834	0.00100617	Both Sig.	0
FAM189A2	9	71944487	72012390	60	2	0.000143834			0.00182717	0.00182717	Both Sig.	0
NOLC1	10	103916932	103928628	9	9	9.94083e-05	16.0986	56.8228	0.00191782	9.94083e-05	Both Sig.	0
HMGB3P1	20	33426377	33427265	5	0	4.86435e-05			0.00206276	0.0020627	Both Sig.	0
TCP10L	21	33951031	33962833	17	0	0.000135597			0.0021526	0.0021526	Both Sig.	0
LOC105378586	1	1539812	1547590	10	0	0.000102328			0.00221166	0.00221166	Both Sig.	0
RCOR2	11	63683701	63689636	5	4	2.62406e-06			0.00226582	0.00185623	Both Sig.	0
UCKL1-AS1	20	62589736	62593338	12	11	9.2994e-05			0.0027218	0.0027218	Both Sig.	0
TNKS	8	9418421	9644856	123	1	0.000139987	17.137	59.7058	0.00336258	0.000139987	Both Sig.	0
HARS1	5	140058488	140076312	7	9	4.65804e-06	26.9497	65.5045	0.00351117	4.65804e-06	Both Sig.	0
IFT172	2	27672243	27717610	9	1	2.19833e-05	16.2857	59.911	0.00359261	2.19833e-05	Both Sig.	0
RWDD3	1	95704710	95717781	12	8	0.00018193		39.2421	0.0036783	0.00018193	Both Sig.	0
RC3H1	1	173905221	173996495	20	13	1.69847e-05		34.5891	0.00368944	0.00368944	Both Sig.	0
SCN3A	2	165949035	166065560	56	10	0.000110951			0.00384555	0.00384555	Both Sig.	0
SLC35F6	2	26992151	27009099	5	1	6.51071e-05	15.8667	26.014	0.00427891	0.00437388	Both Sig.	0
HRH3	20	60795015	60800334	18	9	0.000187398			0.00486178	0.00486178	Both Sig.	0
DRD2	11	113285316	113351120	36	13	5.86204e-07			0.25868	0.25868	Unsig.	56
COX8A	11	63747091	63749015	3	4	3.03693e-06			0.0708486	0.0793577	Unsig.	42
GNL3	3	52724935	52733510	6	8	1.0298e-13	9.85699	23.015	1	1	Unsig.	33
PC	11	66620890	66730854	37	5	1.76702e-08	25.7819	53.6866	0.0451534	0.0207556	Unsig.	25
MAPK3	16	30130425	30139630	6	8	2.12539e-06	31.0372	51.6169	0.00747489	0.0074497	Unsig.	22
EGR1	5	137806167	137809992	8	8	2.3668e-06	3.05019	21.8385	1	1	Unsig.	21
IL2	4	123377625	123382880	6	10	4.67815e-07			1	1	Unsig.	16
PAGR1	16	29832472	29838810	5	8	8.53264e-08			1	1	Unsig.	11
ITIH3	3	52833783	52848025	11	8	2.99163e-10	19.6393	24.7051	0.0112428	1	Unsig.	10
PCDHA4	5	140191652	140396931	56	9	4.74262e-06			1	1	Unsig.	10
PBRM1	3	52584382	52724929	19	8	4.11003e-12	15.9943	17.0444	0.0584853	0.016116	Unsig.	8
CACNA1B	9	140777233	141024069	127	7	1.23537e-05			0.85869	0.85869	Unsig.	8
MCHR1	22	41080487	41083816	12	2	6.16504e-07			0.0395928	0.0395927	Unsig.	5
ERBB2	17	37849346	37889911	9	4	7.58572e-05	17.4329	10.9114	0.111991	0.0762669	Unsig.	5
MIR1908	11	61587632	61587712	4	3	2.72527e-11			1	1	Unsig.	4
ITIH1	3	52816614	52831084	17	8	1.46269e-09	21.3066	27.3548	0.00709645	0.10798	Unsig.	3
BTN3A3	6	26445731	26458643	18	1	7.85017e-13	26.2999	29.214	0.0101391	1	Unsig.	3
PCDHA6	5	140212544	140396931	53	9	3.15896e-06			1	1	Unsig.	3
HAPLN4	19	19370564	19378613	6	6	8.75543e-06		63.5868	1	1	Unsig.	3
GNRH1	8	25281773	25287556	7	5	2.49953e-06			0.00690799	0.00690799	Unsig.	2
AMBRA1	11	46422961	46620573	17	2	1.5893e-06	19.9839	50.7564	0.00864701	0.058709	Unsig.	2
MARK2	11	63611399	63683492	16	4	8.58874e-05	25.8332	43.8067	0.0111126	0.946721	Unsig.	2
SLC39A3	19	2737522	2745074	19	1	2.85958e-06			0.0312967	0.0361314	Unsig.	2
SOCS1	16	11353273	11355039	15	3	0.000144036			0.0626201	0.0648924	Unsig.	2
GSS	20	33521234	33548830	11	0	6.25548e-05	22.4893	33.613	0.0985847	0.0339924	Unsig.	2
HOMER2	15	83522735	83626472	69	12	3.90164e-08	25.2586	38.7486	0.171569	0.0941153	Unsig.	2
FEN1	11	61565382	61569710	8	3	4.25618e-12	18.6872	53.3271	0.199666	0.226709	Unsig.	2
GPR52	1	174422101	174423683	4	13	7.54844e-05			1	1	Unsig.	2
DUSP2	2	96813907	96816179	4	6	4.11089e-06			1	1	Unsig.	2
NT5DC2	3	52563402	52574043	5	8	3.55668e-09	19.1389	38.3701	1	1	Unsig.	2
CDC25C	5	137625953	137679044	17	8	1.03966e-05			1	1	Unsig.	2
PCDHA7	5	140218853	140396931	53	9	3.1486e-06			1	1	Unsig.	2
RHEBL1	12	49463458	49468762	4	1	4.86186e-05			1	1	Unsig.	2
INO80E	16	30012561	30022112	5	8	3.50395e-05		26.4883	1	1	Unsig.	2
SLC25A17	22	41170633	41220403	11	2	4.83509e-07			1	1	Unsig.	2
VWA5B2	3	183953140	183965117	11	18	9.41734e-07		61.9325	0.0135445	0.37463	Unsig.	1
MRM2	7	2278829	2286840	13	1	6.70339e-05	6.7504	38.9997	0.0167765	0.0167765	Unsig.	1
ANP32E	1	150195716	150213460	5	10	1.06282e-05	22.2648	56.127	0.0173118	0.0368638	Unsig.	1
XPNPEP1	10	111629523	111688311	27	10	4.90207e-09	24.9879	28.413	0.0217914	0.0217914	Unsig.	1
FOXN3	14	89627523	90090509	411	5	4.29144e-06			0.0334159	0.0334159	Unsig.	1
FKBP2	11	64013566	64016607	8	4	4.6033e-07	24.25	39.193	0.0388104	1	Unsig.	1
TP53INP2	20	33297147	33306240	8	0	1.1777e-05			0.0477081	0.0477085	Unsig.	1
CORO1A	16	30199730	30205397	6	8	0.00010517	21.7569	47.913	0.0488201	0.0388124	Unsig.	1
KCTD13	16	29922660	29942547	9	8	1.11928e-05			0.049171	0.0470689	Unsig.	1
ALAS1	3	52237098	52253343	8	8	2.30198e-08		39.8511	0.0771267	0.0250996	Unsig.	1
PRSS35	6	84227252	84240421	20	4	0.000162576			0.0794443	0.0794443	Unsig.	1
TOP1	20	39662461	39758126	24	2	1.93526e-05	13.8552	31.1949	0.0994881	0.113972	Unsig.	1
MAPK6	15	52316415	52364572	21	4	5.94976e-05			0.111886	0.111886	Unsig.	1
SRRT	7	100477724	100491285	10	13	1.70084e-06	16.1741	35.0163	0.13952	0.3674	Unsig.	1
ILF3	19	10769936	10808095	11	3	8.98253e-05	18.9687	34.9178	0.226167	0.198377	Unsig.	1
DBNDD1	16	90076272	90091298	35	12	6.19916e-05			0.29066	1	Unsig.	1
HTR6	1	19996367	20012459	14	1	5.48023e-07			0.298922	0.298922	Unsig.	1
CUL9	6	43154933	43197325	18	2	0.0001692	23.0178	55.4914	0.393986	0.242953	Unsig.	1
MVP	16	29836714	29864360	7	8	1.13605e-05	13.2165	9.60917	0.552645	0.355508	Unsig.	1
GATAD2B	1	153782202	153900448	24	11	8.73137e-05	20.114	53.0102	1	0.340097	Unsig.	1
CENPA	2	27013882	27022455	8	1	5.91344e-05	14.374	18.6611	1	1	Unsig.	1
HSPE1	2	198370102	198373173	5	16	7.92449e-05	22.6268	37.4854	1	1	Unsig.	1
STAB1	3	52534353	52563511	19	8	3.95197e-09	15.3979	16.5931	1	1	Unsig.	1
SPCS1	3	52745121	52750164	5	8	1.32233e-10	13.4162	28.706	1	1	Unsig.	1
PCDHA8	5	140225771	140396931	51	9	2.88427e-06			1	1	Unsig.	1
PCDHB11	5	140584199	140588352	5	9	2.95207e-06		38.6123	1	1	Unsig.	1
H3C1	6	26025678	26026186	13	1	8.2011e-07			1	1	Unsig.	1
HFE	6	26092656	26103570	21	1	1.38044e-06	16.4433	12.4149	1	1	Unsig.	1
PRSS16	6	27220479	27229399	13	1	1.0516e-08			1	1	Unsig.	1
ZNF391	6	27347413	27376686	14	1	2.72945e-09			1	1	Unsig.	1
TMEM258	11	61561420	61565071	8	3	1.00653e-11	14.7849	19.86	1	1	Unsig.	1
RBM4	11	66411087	66440850	10	5	2.23699e-05	18.3885	42.917	1	0.0903205	Unsig.	1
TMEM219	16	29978399	29989369	8	8	4.39547e-06		30.2544	1	1	Unsig.	1
PDF	16	69365815	69369491	10	10	0.000105999	21.8316	33.5581	1	1	Unsig.	1
ASB16	17	42253071	42261452	6	5	5.04328e-07			1	1	Unsig.	1
XPNPEP3	22	41258084	41333819	13	2	1.45095e-05	20.5011	27.1416	1	1	Unsig.	1
ACTR5	20	37382102	37406162	17	1	1.78457e-08	20.6624	32.2	0.00508193	0.0171557	Unsig.	0
LINC00208	8	11439043	11443850	12	1	1.02167e-05			0.00525792	0.00597839	Unsig.	0
NMB	15	85203362	85206430	10	13	6.65432e-10			0.00534874	1	Unsig.	0
GSDMB	17	38065847	38079903	11	4	9.18652e-05	24.8553	43.0873	0.0053707	0.0331253	Unsig.	0
RIMS1	6	72601405	73117847	180	4	8.79645e-05		65.9619	0.00550523	0.00550523	Unsig.	0
NOTO	2	73434701	73444641	14	5	6.57309e-05			0.00557088	0.00557088	Unsig.	0
ASB16-AS1	17	42258341	42269085	5	5	1.68742e-07			0.00574813	0.00550814	Unsig.	0
DCST2	1	154996002	155011257	13	11	2.73195e-05			0.00578274	0.00691237	Unsig.	0
HHIPL2	1	222700606	222726446	21	18	9.41119e-06			0.00666194	0.00666194	Unsig.	0
MAPK6-DT	15	52308195	52316292	4	4	4.39678e-06			0.00783755	0.0138218	Unsig.	0
HYAL2	3	50360220	50365281	3	7	0.000114164	19.6669	18.8952	0.00820491	0.00820491	Unsig.	0
NDUFS2	1	161172206	161189184	21	12	1.43925e-05	27.2427	43.9905	0.00882461	0.0220794	Unsig.	0
ZKSCAN7	3	44601684	44629973	13	6	2.27298e-06	5.02347	45.0446	0.00995596	0.105216	Unsig.	0
VAX1	10	118893030	118902781	11	11	6.09272e-05			0.0112209	0.0112209	Unsig.	0
LOC105369209	20	60808298	60816357	21	9	3.54124e-06			0.0115607	0.0115607	Unsig.	0
LINC01004	7	104627193	104636612	6	14	1.85735e-08			0.01161	0.01161	Unsig.	0
TWF2	3	52267627	52278174	15	8	7.04797e-10	24.7103	42.6722	0.0116985	1	Unsig.	0
SNORD63B	5	137899657	137899730	2	8	1.17357e-05			0.0118678	0.0118678	Unsig.	0
CRIP3	6	43278209	43281564	8	2	2.53358e-05			0.0122824	0.017117	Unsig.	0
LOC105371433	1	150137925	150158463	11	10	7.95674e-06			0.0125919	0.0123061	Unsig.	0
MACROD1	11	63771029	63938585	111	4	7.15347e-09	26.251	34.226	0.0126779	0.04117	Unsig.	0
GSDMA	17	38124256	38139021	25	4	3.10011e-07	21.5516	19.5773	0.0127206	0.154181	Unsig.	0
ZNF253	19	19981638	20010483	15	6	0.000101852			0.0129039	0.0129072	Unsig.	0
CYP51A1	7	91746462	91769059	7	12	7.44569e-05	16.2348	32.5975	0.0129202	0.0129202	Unsig.	0
PCDHB3	5	140485056	140488407	4	9	1.61799e-05			0.013294	1	Unsig.	0
SHC1	1	154939773	154951852	2	11	5.91436e-06	16.2357	16.5114	0.0133225	0.123799	Unsig.	0
C11orf86	11	66747774	66749480	4	5	2.39095e-06			0.0143212	0.00932106	Unsig.	0
ZNF445	3	44478198	44524162	11	6	4.16116e-06			0.0143918	0.0190406	Unsig.	0
CATSPER3	5	134308596	134352386	21	8	7.99469e-05	12.5212	34.061	0.0144687	0.0159762	Unsig.	0
LINC00637	14	104319057	104329386	9	6	5.99309e-07			0.0144852	0.0112286	Unsig.	0
LOC105374378	2	27943989	27967154	17	1	1.08138e-05			0.0148322	0.0285137	Unsig.	0
GIPC2	1	78515653	78609126	51	7	1.75511e-06	13.7232	15.1248	0.0153644	0.100528	Unsig.	0
NEXN	1	78359199	78414578	12	7	1.57387e-06	20.4565	19.5505	0.0158945	0.0165397	Unsig.	0
FAM124B	2	225248414	225271824	21	18	1.31621e-05			0.0169841	0.0169841	Unsig.	0
COX19	7	1009487	1020185	28	0	1.46745e-05		40.0596	0.0171672	0.0266077	Unsig.	0
IQCH	15	67552123	67799142	34	8	1.11361e-07			0.0195079	0.019508	Unsig.	0
LINC01521	22	31747744	31752141	10	1	0.000116001			0.0196248	0.0196248	Unsig.	0
MED24	17	38180356	38215661	22	4	5.2652e-06	14.4851	54.3994	0.0197407	0.0174101	Unsig.	0
TRIM38	6	25968029	25996457	24	1	1.00341e-06	16.1859	7.82591	0.0197435	0.212398	Unsig.	0
PBX4	19	19677521	19734496	16	6	4.09506e-06	5.75853	40.1521	0.0200941	0.0320144	Unsig.	0
ZSCAN2	15	85149239	85171947	23	13	4.30095e-09			0.0203499	0.0265492	Unsig.	0
WDR82	3	52293449	52317665	14	8	5.41839e-11	31.2162	46.4915	0.0204191	0.0103824	Unsig.	0
LOC101927919	6	117998975	118001447	13	6	0.000153332			0.0208425	0.0208425	Unsig.	0
ATP13A1	19	19761009	19779485	14	6	6.64758e-07	17.1235	39.8757	0.0213625	0.011876	Unsig.	0
NPAS4	11	66193474	66199178	8	5	2.18444e-06			0.0221694	0.0334171	Unsig.	0
KIAA1522	1	33212430	33245571	25	2	1.9156e-05	14.4065	29.3104	0.0225576	0.0225576	Unsig.	0
SLC17A2	6	25917983	25935919	17	1	6.26105e-08			0.0231087	0.0343031	Unsig.	0
CUL4A	13	113867506	113926422	23	4	6.82032e-08	23.1662	16.9227	0.0243367	0.0263386	Unsig.	0
SPTBN2	11	66454967	66501687	21	5	3.45308e-08	26.2113	50.7868	0.0245609	1	Unsig.	0
LOC105373782	2	186034680	186036799	7	15	5.49775e-06			0.0264654	0.0264654	Unsig.	0
PIK3IP1	22	31682578	31693520	9	1	0.000123394	17.0618	32.972	0.0267862	0.0267862	Unsig.	0
NIP7	16	69378414	69382013	8	10	3.8933e-05	10.3422	12.237	0.0271892	0.0238179	Unsig.	0
WDR73	15	85187515	85202574	17	13	5.77658e-09	10.8996	26.5174	0.0273622	0.0627148	Unsig.	0
LRRC3C	17	38102726	38105987	10	4	1.4522e-05			0.0274777	0.0227986	Unsig.	0
ASTL	2	96794588	96809175	7	6	1.161e-09			0.0281193	0.0283257	Unsig.	0
BOLL	2	198596602	198656036	7	16	1.58531e-05		37.939	0.0283622	0.011787	Unsig.	0
SLC2A8	9	130164416	130175170	14	5	0.000160477	3.66793	48.7338	0.0284698	0.0284698	Unsig.	0
ADRM1	20	60882951	60888918	15	9	1.21737e-08	18.9303	34.6256	0.0285419	0.418802	Unsig.	0
EEF1AKMT4-ECE2	3	183972459	184015819	26	18	1.26593e-08			0.0306618	0.0378934	Unsig.	0
SPATC1	8	145091447	145107015	9	13	1.34151e-08			0.0337888	0.0320604	Unsig.	0
RABGAP1L-DT	1	174095775	174133425	10	13	3.88139e-05			0.0349044	0.0349044	Unsig.	0
ZNF592	15	85296822	85354676	26	13	1.66407e-08	21.8955	31.3509	0.0350467	0.0350467	Unsig.	0
LINC02071	17	49394969	49417523	12	6	8.22665e-05			0.0361617	0.0417259	Unsig.	0
LINC00933	15	85118879	85128412	14	13	1.84035e-09			0.0387011	1	Unsig.	0
CILP2	19	19654073	19662468	10	6	7.76698e-06			0.0398887	0.0453771	Unsig.	0
SNTB2	16	69226049	69347955	21	10	1.11065e-05	22.7057	16.9673	0.0408901	0.0543825	Unsig.	0
MIR4421	1	51530508	51530577	4	5	5.56741e-05			0.0442261	0.0442261	Unsig.	0
ZNF14	19	19826280	19848921	17	6	1.82582e-06			0.0487746	0.0424565	Unsig.	0
SLC25A19	17	73274060	73290530	19	9	4.12967e-05		36.4946	0.0488373	0.0575209	Unsig.	0
NUDT22	11	63998729	64002488	9	4	1.17974e-07		27.2796	0.0499772	1	Unsig.	0
VEGFB	11	64007055	64011736	8	4	3.60407e-07			0.0499772	1	Unsig.	0
ECM1	1	150485584	150491265	9	10	1.57981e-05	19.747	34.3701	0.0514945	0.367265	Unsig.	0
LAMP1	13	113956553	113982987	7	4	1.95575e-06	12.8639	12.6354	0.0517661	1	Unsig.	0
THOP1	19	2790500	2820805	9	1	2.7706e-06	27.1094	60.9218	0.0535447	0.095892	Unsig.	0
EIF4G1	3	184037282	184058146	15	18	5.87033e-05	15.2683	17.1658	0.0542592	0.315839	Unsig.	0
NEUROD2	17	37765020	37769173	5	4	2.95568e-05			0.0543488	0.0553044	Unsig.	0
SAXO2	15	82560158	82582267	15	12	8.23072e-05			0.0547919	0.0409265	Unsig.	0
GGT7	20	33437522	33465661	10	0	1.78771e-05	31.7515	63.0473	0.0549242	0.0549242	Unsig.	0
OSBPL3	7	24841155	25024797	190	6	1.41203e-05	16.6731	26.945	0.0550247	0.0550247	Unsig.	0
C11orf80	11	66517206	66615987	15	5	4.15274e-08			0.0564392	0.00617751	Unsig.	0
UTP4	16	69171498	69207937	18	10	4.86088e-05	17.6785	37.9682	0.0566959	1	Unsig.	0
GET4	7	921190	941073	36	0	1.57748e-05	25.588	45.0575	0.0574815	0.0574815	Unsig.	0
PARP10	8	145056325	145065628	10	13	2.92876e-07	15.9075	21.5015	0.0579975	0.0620389	Unsig.	0
LOC101929512	2	162084768	162116154	13	10	1.37344e-06			0.0582319	0.056333	Unsig.	0
LINC01162	7	20880049	21066771	109	4	5.93918e-05			0.0585743	0.0585743	Unsig.	0
LOC100128988	20	39614352	39659036	30	2	3.03873e-05			0.0595008	0.0545091	Unsig.	0
MRTFA	22	40811292	41037723	57	2	4.39513e-05	23.5612	42.9439	0.0599	0.00569794	Unsig.	0
LINC01215	3	107848910	107862457	11	11	1.09549e-07			0.0607293	0.0607293	Unsig.	0
DPEP1	16	89684715	89709841	54	12	1.00778e-05	17.8296	25.5019	0.0668336	1	Unsig.	0
C11orf49	11	46963239	47190935	39	2	1.84755e-05			0.0684082	0.068767	Unsig.	0
SUN1	7	860193	919571	45	0	0.000157329	21.4706	39.9616	0.0712332	0.04324	Unsig.	0
HARS2	5	140076039	140083890	5	9	0.00013047	22.6328	45.9666	0.071537	1	Unsig.	0
WAC-AS1	10	28813845	28826283	9	4	5.27247e-05			0.0718088	0.0718088	Unsig.	0
SLC17A4	6	25759926	25786426	27	1	1.97314e-07			0.0720801	0.0488992	Unsig.	0
PSMD3	17	38142059	38159212	15	4	4.20976e-05	18.802	44.136	0.0725068	1	Unsig.	0
SNORA114	7	2133546	2133687	6	1	1.95799e-06			0.073563	0.073563	Unsig.	0
MYBPC3	11	47357956	47379253	24	2	0.000114533	23.4757	30.2504	0.0740483	0.0281863	Unsig.	0
LINC00240	6	26929771	26996753	18	1	2.30101e-12			0.0748267	0.02817	Unsig.	0
FAM160B2	8	21951660	21967422	27	4	0.000144686			0.076044	0.076044	Unsig.	0
LHFPL3-AS2	7	104540074	104572092	19	14	8.58756e-05			0.0762134	0.0762134	Unsig.	0
NAA40	11	63711473	63729791	5	4	1.1011e-05		46.2296	0.0802782	0.0118107	Unsig.	0
WDR55	5	140049383	140055553	6	9	0.000122431	8.56845	24.713	0.0812482	0.135777	Unsig.	0
RCE1	11	66615911	66619023	6	5	2.8719e-09			0.0830454	0.201166	Unsig.	0
PCDHB2	5	140479198	140483285	4	9	1.23983e-05			0.083704	0.0877031	Unsig.	0
PPP1R13B	14	104204532	104318912	29	6	3.63502e-06	28.7456	44.3587	0.0884765	0.077724	Unsig.	0
TMCO6	5	140024011	140029993	11	9	5.25818e-05			0.0923985	0.108657	Unsig.	0
NDFIP2-AS1	13	80056498	80060366	5	2	1.00542e-06			0.0932741	0.0932741	Unsig.	0
TMBIM7P	7	92046863	92071628	20	12	7.37976e-05			0.0964545	0.0964545	Unsig.	0
LOC105373496	2	97198676	97203043	8	6	9.14138e-07			0.0968669	0.0051656	Unsig.	0
ALMS1-IT1	2	73689229	73691604	6	5	6.35753e-05			0.103142	0.103142	Unsig.	0
UBTF	17	42287408	42303672	12	5	2.38896e-09	16.872	47.3803	0.103383	0.130303	Unsig.	0
KMT2E	7	104659636	104760464	22	14	7.19863e-09	22.9455	34.7206	0.106618	0.106618	Unsig.	0
SLC12A9	7	100429490	100469634	27	13	1.73945e-06	15.9901	37.0561	0.108739	0.174502	Unsig.	0
ZKSCAN7-AS1	3	44603848	44732145	25	6	2.17287e-07			0.115138	0.0765817	Unsig.	0
LOC100128966	5	137672793	137677835	10	8	1.26528e-05			0.116664	0.116664	Unsig.	0
NOSTRIN	2	169648048	169727024	74	11	0.000132525	9.84929	17.5423	0.118364	0.118364	Unsig.	0
MIR1183	7	21515675	21515764	9	5	2.26968e-08			0.120853	0.120853	Unsig.	0
H4C4	6	26193937	26194340	8	1	1.90427e-12			0.122722	0.103882	Unsig.	0
INSYN1	15	74032771	74050692	25	9	1.84584e-07			0.126211	0.126211	Unsig.	0
MRPS30-DT	5	44749429	44813895	9	2	1.70361e-05			0.126575	0.126575	Unsig.	0
ACTN3	11	66318865	66335805	15	5	2.42609e-08		42.7791	0.130711	0.110873	Unsig.	0
MIR640	19	19550871	19550967	8	6	6.53469e-06			0.132339	0.132595	Unsig.	0
C15orf40	15	83662714	83685391	15	12	1.16039e-05	26.3619	54.9094	0.134161	0.134161	Unsig.	0
CIR1	2	175217749	175265440	35	12	1.329e-06	15.1331	40.5821	0.136987	0.136987	Unsig.	0
SLC29A2	11	66134991	66144947	4	5	2.34928e-09			0.137245	0.130665	Unsig.	0
GMIP	19	19745284	19759466	15	6	6.53553e-07	14.0055	19.1771	0.141426	0.0526162	Unsig.	0
LOC105378479	10	111912104	111916738	8	10	7.37558e-09			0.143075	0.143075	Unsig.	0
MIR6785	17	73499628	73499709	10	9	8.30161e-05			0.145321	0.151967	Unsig.	0
ADAMTS7P1	15	82590620	82929242	5	12	3.98778e-05			0.147624	0.0473082	Unsig.	0
UBE2Q2P1	15	85075426	85119026	28	13	2.49263e-08			0.150745	0.131165	Unsig.	0
ARFGAP3	22	43197508	43258279	16	3	9.3043e-06	12.6964	22.5278	0.151548	0.151548	Unsig.	0
H4C5	6	26209837	26210249	11	1	7.25588e-12			0.154904	0.205285	Unsig.	0
LOC100506023	1	173209198	173451294	117	13	7.79039e-05			0.158233	0.158233	Unsig.	0
SNORD76	1	173840772	173840853	10	13	0.000143673			0.159296	0.159296	Unsig.	0
ZZZ3	1	78033100	78154112	27	7	2.59926e-05			0.16194	0.0525052	Unsig.	0
BTN1A1	6	26505530	26515652	16	1	2.94418e-13			0.162075	1	Unsig.	0
PCDHB5	5	140519787	140523197	12	9	2.17543e-06		47.1544	0.168499	0.0435088	Unsig.	0
ANKRD36	2	97783889	97935257	11	6	4.95787e-05	8.17206	49.886	0.173922	0.0128393	Unsig.	0
IQCH-AS1	15	67700948	67819182	27	8	1.569e-06			0.175228	0.175229	Unsig.	0
TMCO4	1	20013705	20131409	106	1	2.50628e-06	15.4695	11.2718	0.17524	0.17524	Unsig.	0
PHF7	3	52449675	52462657	7	8	3.74565e-06			0.178129	0.171655	Unsig.	0
LYPLA1	8	54963926	55019577	9	9	0.000109312	17.792	18.1179	0.179122	0.179122	Unsig.	0
FAHD2B	2	97754319	97765619	7	6	0.000161097			0.186067	0.178389	Unsig.	0
LINC01857	2	208532107	208548846	37	17	8.88196e-05			0.186206	0.185034	Unsig.	0
MRPL33	2	27999583	28007608	7	1	1.12044e-06	6.88802	37.1063	0.187259	1	Unsig.	0
MIR4266	2	109935026	109935081	6	8	9.61007e-05			0.194621	0.194621	Unsig.	0
HCG11	6	26526933	26532612	9	1	2.15212e-10			0.194658	0.166473	Unsig.	0
SEC11A	15	85217767	85264691	17	13	1.02547e-07	7.98225	9.29664	0.196779	0.183302	Unsig.	0
NME1-NME2	17	49235919	49254105	30	6	1.17662e-05			0.207413	0.15468	Unsig.	0
CST6	11	65784478	65785976	11	5	7.62214e-05	18.7115	30.4659	0.209493	0.171282	Unsig.	0
KIF15	3	44808285	44899748	15	6	7.5734e-07		43.5948	0.211635	0.0123593	Unsig.	0
DNAH1	3	52355334	52439508	18	8	3.1847e-09	15.7348	48.9382	0.215784	1	Unsig.	0
IL21-AS1	4	123545137	123615311	50	10	2.20172e-08			0.227827	0.316284	Unsig.	0
FAM131A	3	184058713	184069063	22	18	1.07329e-07			0.23152	1	Unsig.	0
ANKRD11	16	89339039	89561969	130	12	1.32143e-05	14.2761	51.2866	0.235294	0.00547598	Unsig.	0
ZAP70	2	98335038	98361323	30	6	3.34992e-05		23.5685	0.237313	0.104321	Unsig.	0
EFL1	15	82427560	82560104	71	12	8.04469e-06	14.794	13.7353	0.248546	0.273443	Unsig.	0
GAS8	16	90091036	90116379	62	12	0.000143983			0.249954	0.585983	Unsig.	0
HID1-AS1	17	72971783	72976823	2	9	8.28057e-05			0.251249	0.267301	Unsig.	0
MARS2	2	198575092	198578119	5	16	2.12022e-05	19.228	28.2358	0.25395	1	Unsig.	0
DSCR10	21	39583249	39585738	7	1	2.63153e-05			0.269363	0.267439	Unsig.	0
TNNC1	3	52490115	52493057	9	8	3.27215e-08	20.7661	33.9144	0.278506	1	Unsig.	0
SRF	6	43144006	43154244	6	2	2.36204e-05	22.3659	30.316	0.282662	0.223668	Unsig.	0
MBTD1	17	49259785	49342410	29	6	1.89774e-07			0.286492	0.29375	Unsig.	0
ZNF322	6	26639610	26664980	13	1	2.92359e-11			0.300243	0.354796	Unsig.	0
SNORD13D	15	57575764	57575855	4	6	0.000181104			0.309847	0.309847	Unsig.	0
LINC00514	16	3044054	3049510	6	0	0.00017764			0.325021	0.325021	Unsig.	0
GPR35	2	241549846	241575676	59	19	0.000147174			0.330185	0.330185	Unsig.	0
JADE1	4	129735854	129801379	19	11	9.9868e-07		33.3051	0.342163	0.304201	Unsig.	0
STARD9	15	42872803	43018196	44	3	1.05353e-07		37.8799	0.356904	0.210811	Unsig.	0
TMEM127	2	96919251	96936735	8	6	1.87294e-07	9.04269	34.3771	0.369912	0.180935	Unsig.	0
BASP1-AS1	5	17135136	17222531	70	1	3.38498e-05			0.379851	0.379851	Unsig.	0
TMEM178B	7	140778863	141185179	199	18	6.58781e-07			0.382261	0.382261	Unsig.	0
KCNJ15	21	39606847	39684279	39	1	5.30057e-05			0.393416	0.413649	Unsig.	0
XLOC_009911	12	121347497	121350877	11	8	9.55874e-05			0.395997	0.395997	Unsig.	0
IFT57	3	107884658	107946271	15	11	1.44821e-05	13.2645	35.073	0.431037	0.431037	Unsig.	0
H3C4	6	26202011	26204521	9	1	7.98054e-13			0.447011	0.195711	Unsig.	0
SNAP23	15	42792503	42830259	14	3	6.62297e-06	17.3601	6.42649	0.459181	0.128534	Unsig.	0
C3orf33	3	155485400	155529076	21	15	1.96728e-05	13.4105	50.1015	0.461978	0.461978	Unsig.	0
EME1	17	48455580	48463843	11	6	2.31086e-05			0.464425	0.467624	Unsig.	0
SYNRG	17	35879909	35974466	39	3	1.07833e-06			0.475548	0.475548	Unsig.	0
MPP6	7	24618070	24738812	34	6	1.31288e-05			0.484011	0.484011	Unsig.	0
TTBK2	15	43035927	43217976	30	3	1.85558e-05			0.493843	0.496293	Unsig.	0
MIR564	3	44908379	44908473	6	6	6.90135e-06			0.500973	1	Unsig.	0
TMEM131	2	98377800	98617411	28	6	0.000107682	19.0243	22.8378	0.514288	1	Unsig.	0
GRTP1	13	113983477	114023463	40	4	4.10909e-05	7.50529	18.878	0.524455	0.0820591	Unsig.	0
SUGP1	19	19391841	19436318	16	6	2.65664e-05	11.7789	59.424	0.543182	0.847862	Unsig.	0
NUP210L	1	153970167	154132592	34	11	3.72848e-05		45.4099	0.569746	0.0531926	Unsig.	0
POM121L2	6	27281841	27285011	8	1	1.46895e-11			0.584904	0.490174	Unsig.	0
H1-4	6	26161556	26162343	6	1	3.62262e-08	21.5872	30.4922	0.589268	0.258209	Unsig.	0
DEF8	16	90020138	90039468	48	12	0.00011346	22.1536	66.1543	0.59996	0.219092	Unsig.	0
ERLIN1	10	101914850	101950786	14	8	6.32918e-06	14.6605	18.4066	0.61802	1	Unsig.	0
MIR7852	1	108444844	108444926	8	9	0.000178558			0.629251	0.629251	Unsig.	0
CARMIL1	6	25284601	25625758	321	1	4.17398e-06	19.5964	42.0592	0.644134	0.1266	Unsig.	0
PLA2G4F	15	42436231	42453834	29	3	0.00013929	12.1978	25.0254	0.647765	0.731799	Unsig.	0
PAQR4	16	3024348	3028485	9	0	9.09537e-05			0.659274	0.659274	Unsig.	0
ZBTB20-AS1	3	114075657	114112825	26	12	2.67855e-05			0.663892	0.663892	Unsig.	0
LOC642484	18	53675843	53863493	160	3	4.9318e-07			0.676285	0.676285	Unsig.	0
ACSS2	20	33467765	33520769	8	0	9.68942e-05	17.1279	21.9053	0.682478	0.630988	Unsig.	0
ORMDL3	17	38082293	38088854	10	4	9.81797e-06			0.722204	1	Unsig.	0
PCDHA9	5	140232356	140396931	48	9	2.45307e-06			0.751158	0.0792559	Unsig.	0
LOXL1-AS1	15	74214808	74225589	25	10	5.54632e-05			0.767287	0.767287	Unsig.	0
KCNS1	20	43724854	43734768	19	3	1.41899e-16			0.84458	0.0844257	Unsig.	0
LINC01852	15	38366012	38370191	16	1	4.14585e-05			0.854219	0.854219	Unsig.	0
CFAP298-TCP10L	21	33940814	33989687	34	0	6.87798e-05			0.868283	0.868283	Unsig.	0
MIGA1	1	78250308	78350225	21	7	0.000102732	24.02	52.855	0.882237	0.129697	Unsig.	0
RAB29	1	205742113	205749610	17	17	9.08481e-05	21.7057	31.9132	0.9165	0.9165	Unsig.	0
FOXN3-AS1	14	89888697	89891137	22	5	2.0252e-05			1	1	Unsig.	0
MICOS10-NBL1	1	19928472	19989945	40	1	9.91578e-06			1	1	Unsig.	0
FNDC5	1	33332868	33343085	10	2	8.20035e-06			1	1	Unsig.	0
MIR6500	1	51530689	51530775	4	5	5.56741e-05			1	1	Unsig.	0
LOC101926964	1	61130302	61296256	107	6	3.83771e-07			1	1	Unsig.	0
NEXN-AS1	1	78352032	78360224	3	7	6.0549e-06			1	1	Unsig.	0
TLCD4	1	95563072	95668161	74	8	6.7235e-07			1	1	Unsig.	0
PLEKHO1	1	150126623	150137260	9	10	5.50071e-05	29.7471	42.4458	1	1	Unsig.	0
TARS2	1	150464894	150485078	12	10	2.87387e-05	18.8641	47.5585	1	0.181508	Unsig.	0
MIR6878	1	150469820	150469886	7	10	1.26864e-05			1	1	Unsig.	0
FALEC	1	150493232	150495508	8	10	4.3376e-05			1	1	Unsig.	0
RPS27	1	153968230	153969631	5	11	6.03281e-05	10.0118	11.5028	1	1	Unsig.	0
SNORA58B	1	154237202	154237338	2	11	6.77033e-05			1	1	Unsig.	0
PBXIP1	1	154921558	154933575	5	11	1.86386e-06	27.33	39.4879	1	1	Unsig.	0
ZBTB7B	1	154980124	154995999	15	11	5.61031e-05	12.8571	17.3852	1	1	Unsig.	0
DCST1	1	155011281	155028406	17	11	8.99637e-05			1	1	Unsig.	0
MIR5187	1	161201975	161202051	7	12	0.000134873			1	1	Unsig.	0
SNORD75	1	173841016	173841076	11	13	0.000185156			1	1	Unsig.	0
RABGAP1L-AS1	1	174909083	174928398	9	13	0.000168895			1	1	Unsig.	0
MRPS14	1	174987093	174997591	13	13	5.57417e-06	12.6789	48.8975	1	1	Unsig.	0
LINC01874	2	495946	497655	19	0	0.000101118			1	1	Unsig.	0
SNORA105A	2	21889562	198356627	4	16	0.000191132			1	1	Unsig.	0
SNORA105B	2	21889562	198356627	4	16	0.000191132			1	1	Unsig.	0
GCKR	2	27724705	27751550	13	1	6.69471e-05		40.1845	1	1	Unsig.	0
LINC01460	2	27933652	27943599	10	1	1.90667e-06			1	1	Unsig.	0
BABAM2-AS1	2	28117322	28118981	5	1	2.01559e-08			1	1	Unsig.	0
LOC100505736	2	28376423	28434828	34	1	2.36651e-06			1	1	Unsig.	0
LOC100505716	2	28535557	28538326	8	1	1.64538e-05			1	1	Unsig.	0
LINC00342	2	96477799	96497729	7	6	0.000160857			1	1	Unsig.	0
STARD7-AS1	2	96879153	96913362	9	6	3.17595e-09			1	1	Unsig.	0
SNORA112	2	96885376	96885500	2	6	1.79829e-08			1	1	Unsig.	0
CIAO1	2	96936962	96944900	5	6	2.14858e-05	20.4871	34.1369	1	1	Unsig.	0
SNRNP200	2	96945075	96976284	8	6	4.68517e-06	19.314	34.4247	1	1	Unsig.	0
NCAPH	2	97006503	97047829	11	6	1.10057e-06	7.56567	27.1822	1	1	Unsig.	0
NEURL3	2	97168379	97178846	4	6	3.38778e-06			1	1	Unsig.	0
ARID5A	2	97207488	97223375	9	6	4.276e-05			1	1	Unsig.	0
KANSL3	2	97263908	97309049	6	6	3.87776e-07	17.6796	38.0583	1	1	Unsig.	0
FER1L5	2	97313500	97375620	19	6	2.92812e-11			1	1	Unsig.	0
MIR3127	2	97469014	97469090	4	6	9.21531e-08			1	1	Unsig.	0
ANKRD23	2	97508648	97514758	4	6	4.58087e-08			1	0.252276	Unsig.	0
LINC02033	3	36867040	36868991	7	4	4.61085e-16			1	1	Unsig.	0
MLH1	3	37039840	37097337	12	4	0.000101383	18.7613	37.2179	1	1	Unsig.	0
UBE2FP1	3	37188035	37190673	5	4	2.03352e-05			1	1	Unsig.	0
C3orf86	3	44467623	44486390	12	6	4.16527e-06			1	0.149821	Unsig.	0
LINC01988	3	44474413	44476021	9	6	1.39456e-05			1	1	Unsig.	0
ZNF852	3	44545228	44557109	7	6	1.60142e-05			1	1	Unsig.	0
ZNF660	3	44631455	44646185	7	6	8.22208e-06			1	1	Unsig.	0
ZNF660-ZNF197	3	44631455	44694963	15	6	5.95488e-06			1	1	Unsig.	0
ZNF197-AS1	3	44663619	44671289	6	6	8.69904e-06			1	1	Unsig.	0
ZNF35	3	44695223	44707283	8	6	1.5822e-06			1	1	Unsig.	0
ZNF502	3	44759134	44770323	10	6	0.000141234			1	1	Unsig.	0
ZNF501	3	44776097	44783575	8	6	1.5833e-06	13.2263	43.028	1	0.158724	Unsig.	0
TMEM42	3	44908403	44912154	6	6	6.90135e-06			1	1	Unsig.	0
TGM4	3	44921099	44961481	41	6	7.20092e-06		28.0747	1	1	Unsig.	0
LSMEM2	3	50321517	50330545	5	7	3.13423e-05			1	1	Unsig.	0
IFRD2	3	50330162	50334860	4	7	5.07162e-05	6.23476	17.6973	1	1	Unsig.	0
TLR9	3	52260095	52265179	8	8	2.42317e-09			1	1	Unsig.	0
PPM1M	3	52284774	52289615	6	8	7.04671e-09			1	1	Unsig.	0
MIRLET7G	3	52307293	52307377	7	8	5.34367e-11			1	1	Unsig.	0
GLYCTK-AS1	3	52327595	52328749	4	8	8.42601e-10			1	1	Unsig.	0
MIR135A1	3	52333234	52333324	3	8	1.08607e-09			1	1	Unsig.	0
BAP1	3	52440024	52449024	7	8	2.6877e-05	10.1075	54.1769	1	0.419504	Unsig.	0
SEMA3G	3	52472050	52484119	10	8	9.84479e-10		42.4457	1	1	Unsig.	0
SMIM4	3	52575620	52580906	5	8	1.47328e-08			1	1	Unsig.	0
SNORD136	3	52727902	52728049	4	8	9.92246e-12			1	1	Unsig.	0
SNORD19	3	52728255	52728331	4	8	1.0184e-11			1	1	Unsig.	0
SNORD19B	3	52729753	52729846	4	8	1.08127e-11			1	1	Unsig.	0
SNORD19C	3	52730393	52730460	3	8	6.93356e-12			1	1	Unsig.	0
SNORD69	3	52731751	52731828	3	8	6.7153e-12			1	1	Unsig.	0
ITIH4-AS1	3	52862950	52864330	7	8	1.58452e-10			1	1	Unsig.	0
MUSTN1	3	52872136	52874035	8	8	2.98454e-12			1	1	Unsig.	0
STIMATE-MUSTN1	3	52872136	52936564	22	8	4.91232e-13			1	1	Unsig.	0
STIMATE	3	52875749	52936564	22	8	4.95708e-13			1	1	Unsig.	0
MIR8064	3	52885478	52885568	7	8	8.64778e-11			1	1	Unsig.	0
SFMBT1	3	52942588	53085089	31	8	1.62833e-09		32.3506	1	0.100472	Unsig.	0
RFT1	3	53127500	53169451	21	8	1.35859e-05	8.99382	25.7738	1	1	Unsig.	0
MIR5688	3	85439859	85439942	5	10	2.12727e-06			1	1	Unsig.	0
TMEM108-AS1	3	132970291	132980965	11	13	0.000102321			1	1	Unsig.	0
MIR1224	3	183964192	183964277	4	18	2.73283e-05			1	1	Unsig.	0
EEF1AKMT4	3	183972459	183981547	9	18	1.12967e-06			1	1	Unsig.	0
ECE2	3	183998809	184015819	17	18	2.73279e-07	13.2971	61.203	1	0.011421	Unsig.	0
SNORD66	3	184048483	184048559	6	18	5.72222e-06			1	1	Unsig.	0
CLCN2	3	184068972	184084393	27	18	1.64052e-07		52.5155	1	0.0280518	Unsig.	0
THPO	3	184094722	184102476	24	18	0.000174591			1	1	Unsig.	0
TET2-AS1	4	106097510	106279038	72	8	4.79629e-05			1	1	Unsig.	0
ADAD1	4	123305165	123355939	16	10	2.19833e-05		36.5109	1	1	Unsig.	0
IL21	4	123536262	123547221	12	10	0.000157503			1	1	Unsig.	0
LOC101928590	4	176716457	176738340	19	13	4.82085e-05			1	1	Unsig.	0
LINC01337	5	79909439	79923343	13	4	4.47833e-06			1	1	Unsig.	0
MTRNR2L2	5	79950818	79951827	8	4	0.000103338			1	1	Unsig.	0
FAM53C	5	137678245	137690418	10	8	1.06834e-05			1	1	Unsig.	0
SNORD63	5	137901731	137901799	2	8	1.31617e-05			1	1	Unsig.	0
IK	5	140032413	140047065	10	9	5.78582e-05	14.9843	34.3874	1	1	Unsig.	0
MIR3655	5	140032428	140032511	6	9	6.71362e-05			1	1	Unsig.	0
DND1	5	140055378	140058161	8	9	4.70392e-06			1	1	Unsig.	0
ZMAT2	5	140085031	140091271	4	9	8.67067e-05	16.8602	47.2179	1	0.118442	Unsig.	0
PCDHA1	5	140170720	140396931	58	9	5.07688e-06			1	1	Unsig.	0
PCDHA2	5	140179436	140396931	59	9	5.46665e-06			1	1	Unsig.	0
PCDHA3	5	140185641	140396931	58	9	5.08922e-06			1	1	Unsig.	0
PCDHA5	5	140206197	140396931	55	9	4.33435e-06			1	1	Unsig.	0
PCDHA10	5	140240481	140396931	44	9	4.38735e-06		57.085	1	0.0384612	Unsig.	0
PCDHA11	5	140252097	140396931	36	9	8.67324e-06			1	1	Unsig.	0
LOC112267934	5	140252641	140260476	4	9	4.11976e-06			1	1	Unsig.	0
PCDHA12	5	140259892	140396931	35	9	1.02641e-05			1	1	Unsig.	0
PCDHA13	5	140266708	140396931	35	9	9.8171e-06			1	1	Unsig.	0
PCDHAC1	5	140310883	140396931	27	9	5.18629e-05			1	1	Unsig.	0
PCDHB1	5	140435958	140443931	6	9	0.000132404			1	1	Unsig.	0
PCDHB4	5	140506399	140510203	6	9	0.000182085			1	1	Unsig.	0
PCDHB6	5	140534637	140537868	10	9	1.88436e-05			1	1	Unsig.	0
PCDHB17P	5	140540579	140542990	8	9	8.55328e-05			1	0.194987	Unsig.	0
PCDHB7	5	140557224	140560964	7	9	4.15797e-06			1	1	Unsig.	0
PCDHB16	5	140566264	140570796	9	9	1.57834e-06			1	1	Unsig.	0
PCDHB9	5	140571734	140576113	10	9	1.43049e-06			1	0.0998572	Unsig.	0
PCDHB10	5	140576925	140580220	7	9	2.43519e-06			1	1	Unsig.	0
PCDHB13	5	140598490	140603551	9	9	8.34065e-06	8.20866	35.8912	1	1	Unsig.	0
PCDHB14	5	140606897	140610860	7	9	2.68515e-05			1	1	Unsig.	0
PCDHB18P	5	140618904	140622101	6	9	0.000115356			1	1	Unsig.	0
PCDHB19P	5	140624688	140629312	7	9	1.58023e-05			1	1	Unsig.	0
PCDHB15	5	140629962	140633933	7	9	1.56393e-05			1	1	Unsig.	0
SCGN	6	25657442	25707008	41	1	8.68565e-06	27.5327	50.1652	1	0.909734	Unsig.	0
SLC17A1	6	25788142	25837280	34	1	1.32127e-07			1	0.143067	Unsig.	0
SLC17A3	6	25850083	25879471	28	1	1.0344e-07			1	1	Unsig.	0
H1-1	6	26022259	26023015	13	1	9.51746e-07	21.8289	35.3151	1	1	Unsig.	0
H4C1	6	26026876	26027278	12	1	7.92064e-07			1	1	Unsig.	0
H4C2	6	26032123	26032511	11	1	7.07978e-06			1	1	Unsig.	0
H3C2	6	26036816	26037327	9	1	5.50458e-06			1	1	Unsig.	0
H2AC4	6	26038319	26038846	11	1	3.22292e-07			1	1	Unsig.	0
H2BC3	6	26048454	26048941	12	1	4.12965e-07			1	1	Unsig.	0
H3C3	6	26050611	26051097	13	1	3.61694e-07			1	1	Unsig.	0
H1-2	6	26060967	26061698	9	1	4.3345e-05	22.3408	11.587	1	1	Unsig.	0
LOC108783645	6	26091517	26096262	18	1	1.09656e-06			1	1	Unsig.	0
H2BC6	6	26188988	26189458	8	1	1.74764e-12			1	0.102647	Unsig.	0
H2AC7	6	26204011	26204521	9	1	7.98733e-13			1	1	Unsig.	0
H2BC7	6	26204743	26205216	10	1	2.57315e-12			1	1	Unsig.	0
H4C8	6	26290353	26290762	6	1	5.3026e-07			1	1	Unsig.	0
BTN2A2	6	26388335	26400100	22	1	2.54991e-07			1	1	Unsig.	0
BTN3A1	6	26407502	26420436	20	1	2.75607e-11		29.8407	1	1	Unsig.	0
BTN2A3P	6	26426618	26435816	7	1	9.93293e-09			1	1	Unsig.	0
LOC285819	6	26477171	26487737	11	1	9.55073e-13			1	1	Unsig.	0
LOC105374988	6	26574551	26579926	10	1	1.07397e-10			1	1	Unsig.	0
ABT1	6	26602180	26605967	13	1	7.90268e-12			1	1	Unsig.	0
GUSBP2	6	26844265	26929333	25	1	1.13726e-11			1	1	Unsig.	0
LOC100270746	6	26992144	26993085	6	1	1.26992e-10			1	1	Unsig.	0
H2BC11	6	27105094	27105574	5	1	1.45543e-08		17.8377	1	1	Unsig.	0
H2AC11	6	27105821	27106314	5	1	1.54438e-08			1	1	Unsig.	0
H4C9	6	27112060	27112457	4	1	4.44523e-09			1	1	Unsig.	0
ZNF204P	6	27330601	27348153	13	1	9.06421e-11			1	1	Unsig.	0
SLC22A7	6	43270997	43278276	8	2	1.72055e-05	9.29266	56.1371	1	0.0153433	Unsig.	0
LOC102724646	6	112199654	112203513	8	5	1.6283e-05			1	1	Unsig.	0
LINC02527	6	112226507	112235600	10	5	0.0001588			1	1	Unsig.	0
MIR4655	7	1888815	1888889	8	1	1.27584e-05			1	1	Unsig.	0
FKBP14	7	30055202	30071318	12	8	4.60102e-05	19.1974	42.9694	1	0.0317883	Unsig.	0
PLEKHA8	7	30072976	30175098	28	8	7.36672e-05	5.06538	47.3623	1	1	Unsig.	0
ERV3-1	7	64455733	64472065	9	9	0.00018899			1	1	Unsig.	0
MIR3914-2	7	70777659	70777754	10	10	7.32215e-06			1	1	Unsig.	0
SLC12A9-AS1	7	100439935	100455236	22	13	6.98471e-07			1	1	Unsig.	0
MIR6875	7	100470657	100470729	5	13	2.12697e-06			1	1	Unsig.	0
UFSP1	7	100491341	100492336	7	13	1.57278e-06		37.8675	1	1	Unsig.	0
KMT2E-AS1	7	104655988	104659588	5	14	9.26249e-07			1	1	Unsig.	0
MIR124-1	8	9765897	9765982	6	1	1.00434e-09			1	1	Unsig.	0
ESCO2	8	27637070	27667806	14	6	1.09292e-05			1	1	Unsig.	0
PBK	8	27672140	27700334	14	6	3.26234e-05		19.0054	1	1	Unsig.	0
MIR661	8	145024358	145024447	2	13	4.1975e-07			1	1	Unsig.	0
GRINA	8	145069223	145072583	8	13	9.49117e-08			1	1	Unsig.	0
SMPD5	8	145109298	145109960	3	13	3.86403e-05			1	1	Unsig.	0
EBLN3P	9	37084892	37095398	6	1	3.64349e-05			1	1	Unsig.	0
LOC101927358	9	76991446	77003446	7	2	3.51619e-05			1	1	Unsig.	0
RORB-AS1	9	77093350	77118469	12	2	6.38318e-06			1	1	Unsig.	0
SNORA12	10	102001912	102002059	3	8	5.71889e-06			1	1	Unsig.	0
ADD3-AS1	10	111710316	111773139	26	10	5.39264e-09			1	1	Unsig.	0
MYRF-AS1	11	61526500	61530136	13	3	2.83294e-07			1	1	Unsig.	0
MIR611	11	61564966	61565033	7	3	4.7488e-12			1	1	Unsig.	0
FADS3	11	61645997	61664017	28	3	4.86452e-05	16.5348	40.3019	1	1	Unsig.	0
FLRT1	11	63808402	63891643	80	4	3.72177e-05			1	1	Unsig.	0
FERMT3	11	63978391	63996363	10	4	1.90865e-06	14.9376	16.0002	1	1	Unsig.	0
TRPT1	11	63996270	63998726	8	4	1.14453e-06	15.3012	26.3414	1	0.00659193	Unsig.	0
LOC114841035	11	64013566	64016604	8	4	4.6033e-07			1	1	Unsig.	0
PPP1R14B	11	64016950	64019415	7	4	2.52554e-07	12.8509	12.1697	1	1	Unsig.	0
PPP1R14B-AS1	11	64018337	64020686	6	4	1.15822e-07			1	1	Unsig.	0
CATSPER1	11	65789222	65798950	16	5	1.24358e-05			1	1	Unsig.	0
GAL3ST3	11	65813235	65821632	8	5	5.68659e-07			1	1	Unsig.	0
SNORD13F	11	65825614	65825699	4	5	4.29193e-06			1	1	Unsig.	0
RAB1B	11	66041109	66049963	9	5	1.80729e-05	27.1738	28.0137	1	1	Unsig.	0
CNIH2	11	66050645	66056677	7	5	3.79303e-06			1	1	Unsig.	0
YIF1A	11	66057050	66061614	9	5	2.42315e-06	12.6796	20.0466	1	1	Unsig.	0
TMEM151A	11	66064364	66069135	13	5	3.39818e-08			1	1	Unsig.	0
CD248	11	66086964	66089515	9	5	2.57126e-05	21.7577	14.5508	1	1	Unsig.	0
RIN1	11	66102711	66109245	14	5	2.68824e-06	16.3003	51.9647	1	1	Unsig.	0
BRMS1	11	66109809	66117575	9	5	2.03858e-07	12.9672	10.4496	1	1	Unsig.	0
LOC102724064	11	66120461	66136235	8	5	1.42312e-08			1	1	Unsig.	0
PELI3	11	66238797	66249808	7	5	4.22975e-05			1	1	Unsig.	0
LOC101928069	11	66245960	66252720	8	5	5.38489e-05			1	1	Unsig.	0
DPP3	11	66252904	66282128	9	5	4.71828e-05	14.1639	19.7109	1	1	Unsig.	0
BBS1	11	66283105	66306069	13	5	2.45867e-05			1	1	Unsig.	0
ZDHHC24	11	66293095	66318519	15	5	1.81344e-05			1	1	Unsig.	0
LRFN4	11	66629534	66632946	3	5	1.79926e-06			1	1	Unsig.	0
MIR3163	11	66706904	152551267	5	5	1.28087e-05			1	1	Unsig.	0
DDN	12	49393931	49398158	7	1	2.1241e-05			1	1	Unsig.	0
NDFIP2	13	80060258	80135212	12	2	3.30365e-06			1	1	Unsig.	0
XRCC3	14	104168953	104186788	13	6	1.23202e-05			1	1	Unsig.	0
HAUS2	15	42846010	42867190	7	3	5.10037e-07		29.846	1	1	Unsig.	0
INSYN1-AS1	15	74065426	74067143	12	9	0.000142337			1	1	Unsig.	0
CPEB1	15	83216950	83322546	49	12	1.93486e-05			1	1	Unsig.	0
CPEB1-AS1	15	83321520	83366572	24	12	4.76871e-06			1	1	Unsig.	0
ACTG1P17	15	83399649	83413532	16	12	1.47682e-05			1	1	Unsig.	0
RAMAC	15	83659961	83664809	7	12	1.57169e-06	2.56668	27.6756	1	1	Unsig.	0
BTBD1	15	83690180	83741004	32	12	4.33376e-05	5.45652	51.5035	1	1	Unsig.	0
MIR4515	15	83741086	83741167	8	12	4.22332e-06			1	1	Unsig.	0
TM6SF1	15	83781396	83811158	14	12	2.004e-06	23.7136	44.7993	1	1	Unsig.	0
BNC1	15	83929636	83958416	18	12	1.6211e-05			1	1	Unsig.	0
EFL1P1	15	84753938	84800353	20	13	8.13841e-06			1	1	Unsig.	0
GOLGA6L4	15	84909524	84919110	7	13	1.01285e-08			1	1	Unsig.	0
SCAND2P	15	85179690	85190694	12	13	1.65593e-09			1	1	Unsig.	0
PRM2	16	11374495	11375337	18	3	1.87936e-05			1	1	Unsig.	0
MIR548H2	16	11405296	11405384	17	3	1.21495e-05			1	0.0533456	Unsig.	0
RMI2	16	11444294	11450620	32	3	7.3174e-05		29.7892	1	1	Unsig.	0
LOC101927814	16	21606018	21615706	5	5	2.58807e-06			1	1	Unsig.	0
MAZ	16	29822444	29827485	3	8	6.05309e-06	26.2871	61.2058	1	1	Unsig.	0
HIRIP3	16	30008641	30012417	4	8	2.30627e-05	19.9704	57.8497	1	1	Unsig.	0
C16orf92	16	30039518	30044057	6	8	2.55996e-05			1	1	Unsig.	0
TLCD3B	16	30040743	30052851	8	8	6.97168e-05			1	1	Unsig.	0
PPP4C	16	30092314	30101697	5	8	0.00010716	14.1356	17.9127	1	1	Unsig.	0
COG8	16	69365330	69378467	17	10	1.46684e-05	16.8863	43.8271	1	0.338953	Unsig.	0
LOC100287036	16	89391859	89396325	15	12	3.10201e-06			1	1	Unsig.	0
LOC101927817	16	89502325	89525902	19	12	9.19958e-06			1	0.131473	Unsig.	0
SNORD68	16	89632837	89632909	15	12	1.72465e-08			1	1	Unsig.	0
CDK10	16	89758096	89767762	25	12	5.424e-06		44.1424	1	0.116794	Unsig.	0
VPS9D1	16	89778541	89792306	27	12	5.59563e-05			1	1	Unsig.	0
MC1R	16	89990269	89992380	14	12	6.78156e-05			1	1	Unsig.	0
AFG3L1P	16	90043987	90072195	52	12	3.48606e-05			1	0.172004	Unsig.	0
MIR378J	17	35979975	35980084	4	3	3.70648e-05			1	1	Unsig.	0
MIR4728	17	37887747	37887814	4	4	0.000166364			1	1	Unsig.	0
MIEN1	17	37889752	37891816	2	4	6.85673e-05	20.3763	41.7942	1	1	Unsig.	0
GRB7	17	37899190	37908538	9	4	0.000170731	10.9283	33.8366	1	0.333893	Unsig.	0
IKZF3	17	37918967	38025565	18	4	1.76502e-05		20.4835	1	0.914975	Unsig.	0
ZPBP2	17	38029454	38039149	4	4	1.43993e-05	6.75158	29.8038	1	1	Unsig.	0
CSF3	17	38176692	38179066	8	4	8.29592e-06			1	1	Unsig.	0
MIR6884	17	38187584	38187662	9	4	3.07724e-06			1	1	Unsig.	0
SNORD124	17	38188795	38188898	8	4	3.78071e-06			1	1	Unsig.	0
G6PC3	17	42153040	42158712	9	5	3.47284e-05			1	1	Unsig.	0
LOC105371789	17	42198279	42202963	9	5	1.33241e-08			1	1	Unsig.	0
HROB	17	42224297	42244844	8	5	1.34544e-06			1	1	Unsig.	0
TMUB2	17	42269318	42274297	6	5	5.63098e-07	26.0679	44.5907	1	1	Unsig.	0
MIR6782	17	42290138	42290207	6	5	3.09538e-08			1	1	Unsig.	0
ARMC7	17	73111063	73131367	18	9	2.42793e-05			1	1	Unsig.	0
SUMO2	17	73166680	73184054	7	9	4.0466e-06	18.5747	46.6191	1	1	Unsig.	0
MRPS7	17	73262959	73267457	6	9	9.34369e-05	18.4642	42.7352	1	1	Unsig.	0
LINC01905	18	53714508	53768546	56	3	5.36739e-05			1	1	Unsig.	0
ILF3-DT	19	10767537	10769548	3	3	3.52979e-05			1	0.182028	Unsig.	0
MIR638	19	10834079	10834179	5	3	0.000127667			1	1	Unsig.	0
TM6SF2	19	19380175	19389110	8	6	4.40432e-05			1	1	Unsig.	0
MAU2	19	19436637	19474563	16	6	0.000113761	3.38552	46.2459	1	0.0564588	Unsig.	0
GATAD2A	19	19501651	19624741	18	6	7.01638e-07	9.5236	21.5651	1	1	Unsig.	0
TSSK6	19	19630027	19631357	6	6	2.16925e-05			1	1	Unsig.	0
NDUFA13	19	19632033	19644007	4	6	1.18918e-05	28.6115	47.6105	1	1	Unsig.	0
YJEFN3	19	19644719	19653390	5	6	1.20066e-05	19.5403	67.3926	1	1	Unsig.	0
ZNF101	19	19783961	19799315	10	6	3.91757e-06			1	1	Unsig.	0
MIR644A	20	33059129	33059223	2	0	7.27489e-05			1	1	Unsig.	0
PIGU	20	33153345	33269896	20	0	7.82668e-05	14.7662	39.4705	1	1	Unsig.	0
TLDC2	20	35509523	35527634	28	0	2.12288e-05			1	1	Unsig.	0
PLCG1-AS1	20	39731633	39771640	13	2	0.000135766			1	1	Unsig.	0
MIR6871	20	39802662	39802718	5	2	1.50835e-05			1	1	Unsig.	0
STK4-AS1	20	43597439	43600099	13	3	2.51773e-09			1	1	Unsig.	0
SEMG1	20	43840673	43843409	4	3	1.88995e-07		30.0614	1	1	Unsig.	0
MIR1-1HG-AS1	20	60758212	61153768	385	9	2.79958e-05			1	1	Unsig.	0
LAMA5	20	60889120	60947368	89	9	1.71075e-05	23.9383	33.343	1	1	Unsig.	0
DSCR8	21	39498544	39533605	10	1	0.000156253			1	1	Unsig.	0
SNORD159	21	47619003	47619073	8	1	5.70904e-05			1	1	Unsig.	0
MIR4766	22	41214886	41214962	6	2	1.72353e-05			1	1	Unsig.	0
DNAJB7	22	41260553	41263117	6	2	2.84155e-06			1	1	Unsig.	0

## Sheet: SCZ
Gene	Chrom	StartPos	EndPos	#Var	Group	ECSP	GeneScore(Protein)	GeneScore(RNA)	CondiECSP(Protein)	CondiECSP(RNA)	note	Pubmed count
ABCB1	7	87137332	87347639	73	5	8.45701e-11	28.3079	37.1093	8.45701e-11	0.185744	Protein Sig. only	57
VPS45	1	150044438	150122507	15	17	4.75082e-10	40.3897	62.6596	4.75082e-10	0.303742	Protein Sig. only	42
AS3MT	10	104634226	104666655	19	7	2.4882e-20	27.6902	40.5278	3.85088e-05	0.0279746	Protein Sig. only	22
CNNM2	10	104683050	104854979	37	7	8.97496e-20	31.3299	44.6531	8.14714e-11	0.0369481	Protein Sig. only	17
SRR	17	2212236	2233558	23	0	1.04087e-06	37.9874	52.2847	1.04087e-06	1	Protein Sig. only	17
ITIH3	3	52833783	52848025	11	7	7.91063e-18	15.3535	44.1787	0.000823871	0.045111	Protein Sig. only	15
NISCH	3	52494619	52532084	17	7	7.2757e-12	36.9473	47.918	7.2757e-12	0.0101339	Protein Sig. only	14
NCAN	19	19327766	19368042	22	3	1.15271e-08	37.386	43.4985	1.15271e-08	0.994489	Protein Sig. only	14
HSPD1	2	198356307	198369998	6	18	1.05426e-14	29.818	31.6789	1.05426e-14	0.114691	Protein Sig. only	11
GATAD2A	19	19501651	19624741	18	3	1.21417e-13	8.53171	24.5109	0.00115148	0.0571786	Protein Sig. only	8
ITIH1	3	52816614	52831084	17	7	2.22563e-18	17.8429	31.4059	0.000807453	0.128746	Protein Sig. only	7
TAOK2	16	29990188	30008582	7	4	6.43105e-13	37.0799	31.0105	6.43105e-13	0.140796	Protein Sig. only	5
PSMA4	15	78837746	78849754	11	9	7.34846e-11	19.9863	43.2584	7.34846e-11	0.358092	Protein Sig. only	5
BTN3A2	6	26370386	26383548	31	1	1.08316e-28	12.8686	25.2639	0.00150282	1	Protein Sig. only	5
PCCB	3	135974166	136054013	22	11	1.03233e-10	31.2473	21.2742	1.03233e-10	0.0141602	Protein Sig. only	4
CLCN3	4	170546728	170649822	38	7	3.45685e-07	36.2885	9.07088	3.45685e-07	0.0999867	Protein Sig. only	4
MRPS30	5	44814048	44820616	3	0	1.20634e-08	22.6561	25.1512	1.20634e-08	0.145939	Protein Sig. only	3
AGO1	1	36340408	36401132	10	5	1.26562e-06	26.9188	40.7522	0.000862015	0.896089	Protein Sig. only	3
ZDHHC5	11	57440585	57473654	13	4	6.24278e-11	24.0263	22.8064	0.00152707	0.329186	Protein Sig. only	3
PITPNM2	12	123473026	123640637	25	13	1.73247e-12	37.615	42.8921	1.73247e-12	0.0556206	Protein Sig. only	2
SLCO6A1	5	101712477	101839705	28	7	1.63918e-09			1.63918e-09	0.0194408	Protein Sig. only	2
NRAS	1	115252089	115264392	11	16	2.44183e-08	35.6774	17.0716	2.44183e-08	0.103083	Protein Sig. only	2
NDUFA2	5	140029869	140032370	7	10	6.84836e-07	36.2378	25.6219	6.84836e-07	1	Protein Sig. only	2
KCNG2	18	77628667	77664816	36	3	9.5665e-14			4.33934e-05	0.00993012	Protein Sig. only	2
CHMP1A	16	89715843	89729116	30	8	1.2505e-07	22.6766	36.7798	0.00145302	0.0442572	Protein Sig. only	2
PPP1R13B	14	104204532	104318912	29	8	9.35825e-15	32.8558	17.7695	0.0016676	0.135591	Protein Sig. only	2
PSMD6	3	64001224	64014686	24	9	1.4384e-07	24.3521	39.8939	1.4384e-07	1	Protein Sig. only	1
CENPA	2	27013882	27022455	8	1	1.20092e-06	19.1479	17.4687	1.20092e-06	0.268225	Protein Sig. only	1
MIR33B	17	17722149	17722245	5	3	1.20796e-06			1.20796e-06	1	Protein Sig. only	1
UBE2D3	4	103720539	103795050	16	3	2.42451e-06	30.3945	35.0937	2.42451e-06	0.0737358	Protein Sig. only	1
VSIG2	11	124622369	124627151	12	8	3.76701e-14	23.3962	29.7738	7.24858e-05	0.148536	Protein Sig. only	1
NT5DC2	3	52563402	52574043	5	7	9.29123e-15	22.6761	39.7827	8.49793e-05	0.257545	Protein Sig. only	1
XPNPEP3	22	41258084	41333819	13	1	1.49461e-10	25.1546	14.7642	0.00017621	0.0151455	Protein Sig. only	1
SPATA2L	16	89767764	89773113	18	8	4.32214e-09			0.000194842	0.0836934	Protein Sig. only	1
EMB	5	49697025	49742122	16	0	1.29996e-06	20.1393	26.5565	0.00121826	0.0827555	Protein Sig. only	1
CACNA2D2	3	50405043	50546675	38	6	8.10013e-07	37.6539	35.1866	0.00218857	0.455785	Protein Sig. only	1
IREB2	15	78734772	78798798	10	9	3.51538e-11	18.5323	20.2234	0.00245679	0.0426883	Protein Sig. only	1
MRM2	7	2278829	2286840	13	1	3.0763e-11	7.87144	31.5728	0.0038907	0.583602	Protein Sig. only	1
HFE	6	26092656	26103570	21	1	7.7755e-29	13.1291	50.9993	0.00534701	0.0574823	Protein Sig. only	1
RFTN2	2	198437948	198545311	19	18	4.62354e-14	37.2053	54.9683	4.62354e-14	0.144173	Protein Sig. only	0
R3HDM2	12	57652546	57829826	23	7	7.3935e-14	31.334	20.6645	7.3935e-14	0.0806279	Protein Sig. only	0
PRR12	19	50099438	50134696	19	6	2.02934e-12	28.0123	45.2957	2.02934e-12	0.0361611	Protein Sig. only	0
KDM4A	1	44120819	44176189	26	7	5.10001e-11	26.3835	14.7535	5.10001e-11	1	Protein Sig. only	0
DNAJC19	3	180706497	180712562	5	13	7.09015e-10	31.8738	52.0074	7.09015e-10	1	Protein Sig. only	0
NDUFAF7	2	37463773	37503508	39	3	1.57717e-09	32.2778	45.4491	1.57717e-09	0.068883	Protein Sig. only	0
EPN2	17	19145689	19245028	10	4	3.53249e-08	33.0376	47.9386	3.53249e-08	0.0774683	Protein Sig. only	0
DENND4B	1	153906976	153924194	6	18	9.24548e-08	21.506	36.5635	9.24548e-08	1	Protein Sig. only	0
DNAJC11	1	6699229	6766876	30	1	1.18245e-07	35.512	22.069	1.18245e-07	0.103604	Protein Sig. only	0
NDRG4	16	58502618	58552523	52	5	3.06847e-07	36.8423	28.9806	3.06847e-07	0.906156	Protein Sig. only	0
TRAPPC3	1	36607169	36626654	10	5	3.37638e-07	36.1767	49.3558	3.37638e-07	0.124371	Protein Sig. only	0
MARK3	14	103856700	103975166	29	8	4.45675e-07	40.0739	27.5317	4.45675e-07	1	Protein Sig. only	0
COPS2	15	49419923	49452796	16	5	4.98484e-07	36.7455	62.3214	4.98484e-07	0.0519061	Protein Sig. only	0
DARS2	1	173798810	173832684	15	20	5.31835e-07	26.7355	13.2126	5.31835e-07	0.295599	Protein Sig. only	0
TXNL4A	18	77735812	77798936	25	3	6.76796e-07	26.6112	22.0964	6.76796e-07	1	Protein Sig. only	0
PLPP5	8	38125649	38131750	4	6	7.42948e-07			7.42948e-07	1	Protein Sig. only	0
ACTR1B	2	98277401	98285507	5	10	8.49794e-07	36.0496	46.7886	8.49794e-07	0.0247961	Protein Sig. only	0
METAP1D	2	172869859	172952157	56	15	1.19425e-06	11.3225	37.0164	1.19425e-06	0.371695	Protein Sig. only	0
PGM3	6	83865451	83908619	11	5	2.07415e-09	23.6122	22.8407	1.19723e-06	0.0647538	Protein Sig. only	0
PSD3	8	18389812	18876213	637	3	1.38141e-06	37.2795	18.1106	1.38141e-06	1	Protein Sig. only	0
NDUFA13	19	19632033	19644007	4	3	5.29207e-14	36.188	39.4931	1.5652e-06	0.0512438	Protein Sig. only	0
ENDOG	9	131585778	131589955	8	5	1.99866e-06	23.486	26.6661	1.99866e-06	1	Protein Sig. only	0
HARS2	5	140076039	140083890	5	10	1.01719e-06	29.6384	25.7679	3.6863e-06	0.330574	Protein Sig. only	0
SNX8	7	2296404	2359076	40	1	6.43212e-07	20.0703	11.7793	1.1599e-05	1	Protein Sig. only	0
H1-1	6	26022259	26023015	13	1	2.0523e-28	20.6451	23.739	4.22607e-05	0.39319	Protein Sig. only	0
MIR9-3HG	15	89909809	89946718	37	12	1.27677e-07			0.000138836	0.0312109	Protein Sig. only	0
H2BC10	6	26278158	26278640	8	1	6.50046e-15			0.000208264	0.0525436	Protein Sig. only	0
PSMD6-AS2	3	63994697	64002917	13	9	1.80151e-08			0.000523864	1	Protein Sig. only	0
SCAANT1	3	63902193	63902448	6	9	9.14804e-10			0.000568001	0.062669	Protein Sig. only	0
SCAF1	19	50150465	50166899	11	6	1.33703e-14	24.592	59.3847	0.00058324	0.0434984	Protein Sig. only	0
DNM1P41	15	84840298	85055251	5	11	4.43758e-09			0.000629669	1	Protein Sig. only	0
HECW2	2	197063795	197463278	211	18	7.74969e-08	34.6555	25.8098	0.000714123	1	Protein Sig. only	0
H2BC12	6	27111071	27119637	5	1	1.01692e-25	8.51176	30.3704	0.00076174	0.0132882	Protein Sig. only	0
MAU2	19	19436637	19474563	16	3	2.86618e-12	5.72741	33.0457	0.00102073	0.095723	Protein Sig. only	0
H4C4	6	26193937	26194340	8	1	1.53398e-34			0.00104876	0.0670872	Protein Sig. only	0
LINC00240	6	26929771	26996753	18	1	5.77508e-40			0.00168787	0.0126802	Protein Sig. only	0
H4C5	6	26209837	26210249	11	1	4.13487e-33			0.00374907	0.0849687	Protein Sig. only	0
URAHP	16	90111168	90119191	41	8	3.58153e-07			0.00407904	0.0150182	Protein Sig. only	0
WDR82	3	52293449	52317665	14	7	8.33232e-14	30.8996	57.7	0.00596202	0.169818	Protein Sig. only	0
LINC00637	14	104319057	104329386	9	8	5.41544e-15			0.00601096	1	Protein Sig. only	0
H2BC6	6	26188988	26189458	8	1	1.29342e-34			0.00618068	0.0357011	Protein Sig. only	0
PPP1CC	12	111162484	111185696	10	12	1.55361e-16	32.1152	33.7854	0.00705898	0.0118673	Protein Sig. only	0
EP300	22	41493595	41581081	13	1	6.4623e-14	18.3935	49.3181	0.0866726	3.15195e-05	RNA Sig. only	80
SLC6A9	1	44467154	44502134	33	7	3.16865e-09		48.4703	0.732865	3.16865e-09	RNA Sig. only	41
BANK1	4	102716763	103000969	101	3	3.37329e-09		32.0512	0.347027	1.03104e-06	RNA Sig. only	37
SREBF1	17	17719647	17745325	15	3	2.29148e-06		28.9261	1	2.29148e-06	RNA Sig. only	21
ATP2A2	12	110724051	110793897	16	12	6.43174e-20	32.6791	46.1462	0.0115452	8.44585e-05	RNA Sig. only	16
FXR1	3	180635457	180705539	14	13	1.54132e-11	23.9881	52.3221	0.182454	1.54132e-11	RNA Sig. only	11
PBRM1	3	52584382	52724929	19	7	1.60988e-17	16.6994	61.6489	1	1.60988e-17	RNA Sig. only	10
LRP1	12	57527265	57612125	33	7	1.3333e-14	23.6956	59.5438	0.460362	1.3333e-14	RNA Sig. only	9
SRF	6	43144006	43154244	6	2	4.17415e-08	19.139	68.7795	1	4.17415e-08	RNA Sig. only	8
ARHGAP1	11	46703630	46727169	15	3	5.80684e-16	20.5965	61.6922	0.259682	5.80684e-16	RNA Sig. only	6
BORCS7	10	104619015	104629718	12	7	6.55396e-21	27.4716	46.096	0.0209034	2.37347e-11	RNA Sig. only	5
FOXP1	3	71008860	71638129	449	9	1.8833e-20	15.353	65.5257	1	2.18271e-07	RNA Sig. only	5
IK	5	140032413	140047065	10	10	4.23141e-07	15.2392	58.6741	0.357961	4.23141e-07	RNA Sig. only	3
ARL6IP4	12	123469606	123472460	4	13	1.98268e-10	16.1205	55.6517	1	0.00436531	RNA Sig. only	3
INO80E	16	30012561	30022112	5	4	1.05505e-12		54.7199	1	1.05505e-12	RNA Sig. only	3
NAGA	22	42459337	42471846	11	1	3.96176e-13	7.43929	48.0173	1	0.00137347	RNA Sig. only	3
PRKD3	2	37482645	37556976	60	3	5.2681e-10	5.70956	54.2651	0.0140551	0.00230976	RNA Sig. only	1
RAB13	1	153959080	153963815	4	18	1.40635e-06	10.4212	55.7363	0.0294685	1.40635e-06	RNA Sig. only	1
SMG6	17	1968132	2212079	114	0	8.91815e-07	20.5033	54.9437	0.0560744	4.30455e-06	RNA Sig. only	1
BAP1	3	52440024	52449024	7	7	2.56219e-07	10.3664	31.4915	0.110163	6.49022e-05	RNA Sig. only	1
EIF2AK2	2	37331352	37389190	40	3	3.60681e-08	24.4756	59.9073	1	3.60681e-08	RNA Sig. only	1
ETF1	5	137846781	137883925	16	9	6.19808e-08	13.7205	53.5671	1	0.000328642	RNA Sig. only	1
NMB	15	85203362	85206430	10	11	3.14076e-12			1	0.00617334	RNA Sig. only	1
RRAS	19	50143548	50148400	8	6	8.49755e-14	19.4911	68.0828	1	8.49755e-14	RNA Sig. only	1
ST13	22	41225538	41258012	7	1	3.20297e-07	30.2863	56.2192	1	2.84697e-05	RNA Sig. only	1
SPINDOC	11	63585927	63600188	21	5	2.49156e-06	25.9826	62.4382	0.0106187	2.49156e-06	RNA Sig. only	0
MST1R	3	49929435	49946306	6	6	1.49544e-06	7.6611	29.2364	0.0116908	0.00872813	RNA Sig. only	0
ELOVL1	1	43834067	43838745	5	7	1.67372e-06	7.52534	40.9356	0.013571	7.72044e-05	RNA Sig. only	0
SLC66A2	18	77667419	77716653	47	3	4.90129e-10	13.7499	29.9515	0.0139583	0.00158298	RNA Sig. only	0
SLC4A1AP	2	27891337	27922847	6	2	2.00383e-06	19.1892	26.4832	0.0149746	2.00383e-06	RNA Sig. only	0
RBFA	18	77799433	77815648	15	3	3.86765e-10		37.3324	0.0233993	3.86765e-10	RNA Sig. only	0
SECISBP2L	15	49285835	49343643	18	5	4.66179e-07	14.7169	63.8014	0.0473265	4.66179e-07	RNA Sig. only	0
SNORA114	7	2133546	2133687	6	1	6.09322e-18			0.0726443	1.00188e-07	RNA Sig. only	0
ZMAT2	5	140085031	140091271	4	10	6.04404e-07	18.0905	42.9134	0.0936568	3.31433e-06	RNA Sig. only	0
LOC105374988	6	26574551	26579926	10	1	4.99383e-31			0.114366	0.000922129	RNA Sig. only	0
BDH2	4	104003748	104025991	19	3	2.74993e-06	18.4316	50.4901	0.114512	2.74993e-06	RNA Sig. only	0
TRMT61A	14	104000532	104008410	16	8	2.15021e-07	27.1903	67.8643	0.120114	2.15021e-07	RNA Sig. only	0
CNOT7	8	17087474	17109418	25	3	2.16756e-08	22.4545	29.8887	0.132202	2.16756e-08	RNA Sig. only	0
MAP7D1	1	36626760	36651450	10	5	3.83591e-07	33.5615	60.1582	0.153699	3.83591e-07	RNA Sig. only	0
GATAD2B	1	153782202	153900448	24	18	2.39504e-08	18.4982	51.5254	0.175162	0.00423506	RNA Sig. only	0
ZFYVE21	14	104187080	104205005	30	8	2.78155e-13	32.6652	64.2366	0.177828	0.00105162	RNA Sig. only	0
H2BC5	6	26163348	26176576	9	1	7.83256e-38			0.185314	0.00964516	RNA Sig. only	0
AGO3	1	36401705	36543100	15	5	6.32213e-08	26.4964	58.7236	0.1856	0.000238913	RNA Sig. only	0
GNAI2	3	50269499	50301794	14	6	7.84867e-07	28.8373	63.6815	0.226864	7.84867e-07	RNA Sig. only	0
NEK1	4	170318959	170538734	34	7	4.26611e-07	26.9854	59.5148	0.278252	4.26611e-07	RNA Sig. only	0
SLCO4C1	5	101574691	101636988	42	7	4.12181e-08		24.5073	0.391971	4.12181e-08	RNA Sig. only	0
STAG1	3	136060077	136476220	83	11	1.99973e-09	20.9097	54.3915	0.411304	1.99973e-09	RNA Sig. only	0
TRNAU1AP	1	28884528	28910057	10	3	1.09906e-07	16.1511	59.4528	0.423088	1.09906e-07	RNA Sig. only	0
TRIM54	2	27510296	27535303	7	1	6.7507e-08		34.5544	0.501379	8.50914e-05	RNA Sig. only	0
KLHL21	1	6655783	6667929	9	1	5.57338e-07	18.6709	64.7319	1	5.57338e-07	RNA Sig. only	0
CSDE1	1	115264533	115305671	13	16	6.40145e-08	32.8496	65.8583	1	0.00221644	RNA Sig. only	0
PLEKHO1	1	150126623	150137260	9	17	3.05764e-10	28.0925	68.2859	1	3.05764e-10	RNA Sig. only	0
SLC35F6	2	26992151	27009099	5	1	2.07261e-06	16.3392	26.0974	1	0.000644885	RNA Sig. only	0
ANKRD44	2	197856385	198180504	145	18	2.32322e-10	25.1426	64.7795	1	2.32322e-10	RNA Sig. only	0
MOB4	2	198385277	198423423	8	18	4.8759e-14	7.47704	58.4717	1	2.75268e-13	RNA Sig. only	0
BOLL	2	198596602	198656036	7	18	1.31506e-10		21.6888	1	1.31506e-10	RNA Sig. only	0
ZKSCAN7-AS1	3	44603848	44732145	25	5	1.9789e-09			1	0.00417541	RNA Sig. only	0
HMGN4	6	26543593	26552161	12	1	1.7116e-31	13.1492	66.6893	1	1.7116e-31	RNA Sig. only	0
H2BC11	6	27105094	27105574	5	1	2.93486e-25		34.4956	1	0.000137317	RNA Sig. only	0
DOP1A	6	83782384	83883190	13	5	3.85765e-07	4.65169	39.0998	1	5.82297e-05	RNA Sig. only	0
NUDT1	7	2286856	2295780	21	1	4.60381e-11	17.6837	47.0323	1	2.35624e-08	RNA Sig. only	0
RUNDC3B	7	87262713	87466611	16	5	1.95484e-09	15.1201	39.7612	1	1.95484e-09	RNA Sig. only	0
LETM2	8	38248958	38272042	8	6	1.51567e-06		60.1723	1	1.51567e-06	RNA Sig. only	0
SPOUT1	9	131586929	131597073	9	5	1.77026e-06	9.75339	36.8459	1	1.77026e-06	RNA Sig. only	0
BTBD18	11	57515985	57524253	3	4	2.65746e-10		28.8587	1	0.000331774	RNA Sig. only	0
IFT81	12	110567161	110661598	19	12	6.39803e-16	21.9285	67.0062	1	6.39803e-16	RNA Sig. only	0
KMT5A	12	123873678	123898900	11	13	3.7046e-09		56.8733	1	4.3093e-07	RNA Sig. only	0
UBE2Q2L	15	84846186	84855971	1	11	5.016e-08		62.2759	1	5.016e-08	RNA Sig. only	0
YJEFN3	19	19644719	19653390	5	3	7.98769e-14	28.1418	53.0211	1	7.98769e-14	RNA Sig. only	0
CSDC2	22	41962013	41977670	7	1	2.37635e-08		49.7688	1	0.000549872	RNA Sig. only	0
PHETA2	22	42475251	42480442	6	1	2.28514e-12		59.3472	1	2.28514e-12	RNA Sig. only	0
DRD2	11	113285316	113351120	36	6	6.65881e-16			4.94348e-09	5.37442e-07	Both Sig.	378
ERBB4	2	212245441	213408526	1016	20	8.01948e-12			8.01948e-12	8.01948e-12	Both Sig.	206
CACNA1C	12	2167152	2812116	426	1	3.3935e-25	28.4432	69.3519	3.3935e-25	3.3935e-25	Both Sig.	176
ZNF804A	2	185468255	185809218	83	17	3.15467e-13			3.15467e-13	3.15467e-13	Both Sig.	164
GRM3	7	86278224	86499192	77	5	3.21137e-14		37.5278	2.22602e-09	7.89941e-10	Both Sig.	124
TCF4	18	52894415	53308188	143	1	1.22912e-20	21.4393	44.859	1.22912e-20	1.22912e-20	Both Sig.	116
MAPT	17	43976747	44110699	67	7	2.00478e-10	39.0337	43.9686	2.00478e-10	2.00478e-10	Both Sig.	107
MIR137	1	98516625	98516727	5	14	1.74544e-19			0.000350842	0.000350842	Both Sig.	103
NRXN1	2	50150640	51264674	811	5	1.0264e-06		57.8778	1.0264e-06	1.0264e-06	Both Sig.	99
GRIN2A	16	9852261	10281765	363	2	1.70774e-06		51.7536	1.70774e-06	1.70774e-06	Both Sig.	95
NCAM1	11	112837141	113154158	152	6	8.55561e-07	39.3614	51.249	8.55561e-07	8.55561e-07	Both Sig.	89
MAPK3	16	30130425	30139630	6	4	3.78446e-13	32.397	39.7179	0.00154134	0.000329411	Both Sig.	86
NGF	1	115833537	115885870	59	16	8.73838e-08	5.02354	57.2745	7.28875e-05	5.7902e-05	Both Sig.	68
FES	15	91432733	91444006	18	12	4.19765e-25	16.3608	49.7203	8.66099e-17	4.19765e-25	Both Sig.	58
PDE4B	1	66263192	66845262	199	10	9.65396e-09	29.2016	32.923	9.65396e-09	9.65396e-09	Both Sig.	56
ANK3	10	61791055	62498286	395	3	3.89588e-07	34.2399	38.1475	3.89588e-07	3.89588e-07	Both Sig.	49
ACE	17	61559421	61580734	19	8	1.61939e-06	15.8091	32.0072	1.61939e-06	1.61939e-06	Both Sig.	44
CSMD1	8	2797882	4857436	5251	1	2.34316e-08			2.34316e-08	2.34316e-08	Both Sig.	40
NRGN	11	124614837	124622106	10	8	4.12549e-13	24.7772	44.9384	4.12549e-13	4.12549e-13	Both Sig.	37
LINC01672	1	6789804	6795072	17	1	3.18729e-09			0.00060304	0.000603041	Both Sig.	28
VRK2	2	58139785	58392055	82	7	6.27471e-17	10.3989	39.8691	6.27471e-17	6.27471e-17	Both Sig.	24
NCKIPSD	3	48716277	48728348	12	6	6.10823e-07	37.9912	37.049	6.10823e-07	0.00707692	Both Sig.	24
NT5C2	10	104852773	104958063	25	7	2.00425e-21	25.7217	40.3702	0.00231235	0.00156343	Both Sig.	23
ABCC8	11	17419044	17503392	86	1	5.60871e-08		31.9458	0.00429504	0.00239754	Both Sig.	23
TRIM9	14	51446980	51567422	148	3	6.07601e-09		47.0472	1.12003e-05	6.07601e-09	Both Sig.	22
KCNN3	1	154674933	154847757	226	19	4.36564e-08	32.2291	56.2377	4.36564e-08	4.36564e-08	Both Sig.	21
CACNB2	10	18434352	18837486	553	1	9.3443e-19	25.3284	60.9993	9.3443e-19	9.3443e-19	Both Sig.	17
MAD1L1	7	1860430	2277580	258	1	3.3791e-22	14.2859	22.0786	2.86156e-13	1.29136e-12	Both Sig.	17
RBFOX1	16	6074024	7768342	2994	1	1.19289e-12	20.4362	28.4884	1.19289e-12	1.19289e-12	Both Sig.	16
PDE4D	5	58269866	59797113	741	3	2.53647e-09	28.9078	59.7054	2.53647e-09	2.53647e-09	Both Sig.	16
CACNA1I	22	39971757	40090740	96	0	5.80986e-13		24.6779	5.80986e-13	5.80986e-13	Both Sig.	15
SLC39A8	4	103177197	103271639	73	3	2.29353e-13			2.25233e-10	0.000424911	Both Sig.	15
CDK5R1	17	30819010	30823271	11	5	6.96903e-08			6.96903e-08	6.96903e-08	Both Sig.	15
SND1	7	127297247	127737645	74	9	1.92737e-09	14.9734	27.8106	1.92737e-09	1.92737e-09	Both Sig.	14
SATB2	2	200139222	200340989	45	19	3.20104e-13	5.43746	38.3842	8.91853e-09	4.36796e-09	Both Sig.	14
CRHR1	17	43866645	43918194	25	7	8.60048e-08			0.000126286	0.000126303	Both Sig.	14
SNAP91	6	84267604	84424127	39	5	1.86983e-06	41.3759	61.4853	1.86983e-06	1.86983e-06	Both Sig.	12
TRANK1	3	36873309	36991545	48	4	2.96667e-07	16.0736	59.6353	2.96667e-07	2.96667e-07	Both Sig.	10
CDH13	16	82665573	83839245	2399	7	6.0409e-07	23.9723	51.3643	6.0409e-07	6.0409e-07	Both Sig.	10
CHRNA3	15	78890394	78918338	20	9	7.07332e-17			2.13183e-05	0.00105419	Both Sig.	10
DLX1	2	172955234	172959401	10	15	3.99608e-09		61.6946	0.00569461	3.99608e-09	Both Sig.	10
TSNARE1	8	143298440	143489543	137	10	6.83569e-22			6.83569e-22	6.83569e-22	Both Sig.	9
TNR	1	175289329	175717731	290	21	2.04565e-07	38.6231	40.8765	2.04565e-07	2.04565e-07	Both Sig.	9
SDCCAG8	1	243424306	243668394	107	26	3.00229e-18	11.0658	38.0966	2.17803e-05	2.17803e-05	Both Sig.	9
MIR137HG	1	98458555	98520249	20	14	1.88879e-22			2.37621e-05	2.37621e-05	Both Sig.	9
HEATR5B	2	37213037	37316515	61	3	9.88956e-08	31.692	15.8627	0.000514233	0.00100153	Both Sig.	9
GPM6A	4	176559087	176928842	236	8	8.65164e-20	40.0301	57.892	8.65164e-20	8.65164e-20	Both Sig.	8
BCL11B	14	99640624	99743534	130	7	2.41757e-13	8.44768	14.7672	2.41757e-13	2.41757e-13	Both Sig.	8
SNX19	11	130741144	130791374	39	9	7.78544e-10	15.9633	61.066	7.78544e-10	7.78544e-10	Both Sig.	8
DPYD	1	97548299	98391615	316	14	5.65843e-30	10.3745	53.6472	5.65843e-30	5.65843e-30	Both Sig.	7
AKT3	1	243656534	244019381	75	26	1.77775e-18	35.0276	69.7711	1.77775e-18	1.77775e-18	Both Sig.	7
DLGAP2	8	692627	1661642	1500	0	6.02408e-10		31.5951	6.02408e-10	6.02408e-10	Both Sig.	7
CUL3	2	225339866	225455114	21	21	3.09861e-07	38.022	31.7625	3.09861e-07	3.09861e-07	Both Sig.	7
NEGR1	1	71866625	72753222	239	11	3.85427e-07	35.4867	67.9242	3.85427e-07	3.85427e-07	Both Sig.	7
CTNND1	11	57534273	57592012	10	4	1.33563e-15	10.5811	23.323	1.72209e-06	1.0696e-07	Both Sig.	7
PCDH7	4	30726990	31153422	170	1	3.87251e-10	26.9301	67.8905	3.87251e-10	3.87251e-10	Both Sig.	6
SOX5	12	23687437	24720425	970	2	5.96672e-09			5.96672e-09	5.96672e-09	Both Sig.	6
OPCML	11	132289558	133407396	1081	11	1.99416e-06	39.0747	47.245	1.99416e-06	1.99416e-06	Both Sig.	6
RTN1	14	60067693	60342494	76	4	2.0123e-06	35.6977	53.8832	2.0123e-06	2.0123e-06	Both Sig.	6
HCN1	5	45260049	45701482	50	0	3.97147e-15		45.8375	0.00106933	3.97147e-15	Both Sig.	6
MSRA	8	9916801	10291401	582	2	1.55466e-11	29.6091	42.1153	1.55466e-11	1.55466e-11	Both Sig.	5
CLU	8	27459433	27477217	22	5	5.4397e-09	22.6652	55.9561	5.4397e-09	5.4397e-09	Both Sig.	5
FOXO3	6	108886027	109010977	31	7	1.73999e-06	20.7106	53.9915	1.73999e-06	1.73999e-06	Both Sig.	5
CALN1	7	71249475	71917128	313	4	4.31366e-07			6.86748e-05	6.86748e-05	Both Sig.	5
RIMS1	6	72601405	73117847	180	5	5.0826e-07		55.0728	0.000122143	0.000109447	Both Sig.	5
CLIP1	12	122760977	122912216	30	13	1.76831e-07	27.4577	62.6479	0.000143458	1.76831e-07	Both Sig.	5
CHRNB4	15	78921452	78938552	25	9	1.0573e-13		43.5645	0.00124322	0.000762317	Both Sig.	5
LINGO1	15	77910365	78118242	128	8	2.01052e-07		44.7044	2.01052e-07	2.01052e-07	Both Sig.	4
MAP1A	15	43814805	43828809	7	3	2.58912e-07	40.1837	67.6591	2.58912e-07	2.58912e-07	Both Sig.	4
RORA	15	60785482	61526501	783	7	2.77958e-07		40.9322	2.77958e-07	2.77958e-07	Both Sig.	4
BCL11A	2	60682654	60785789	73	8	2.26187e-06			2.26187e-06	2.26187e-06	Both Sig.	4
KCNS3	2	18064113	18119225	54	0	4.30764e-07		54.7516	6.12454e-05	4.30764e-07	Both Sig.	4
DLX2	2	172969165	172972628	8	15	2.50935e-09			0.00194566	0.00850129	Both Sig.	4
DGKZ	11	46359475	46407104	13	3	8.55658e-19	40.7142	27.4557	8.55658e-19	0.000385837	Both Sig.	3
ZEB2	2	145146647	145282686	74	11	2.47219e-13	24.5699	50.0881	2.47219e-13	2.47219e-13	Both Sig.	3
SOX2-OT	3	180779467	181465013	190	13	1.50882e-25			2.82229e-10	2.79274e-10	Both Sig.	3
ARL3	10	104438487	104479154	18	7	8.35599e-10	37.5172	60.2761	8.35599e-10	8.35599e-10	Both Sig.	3
CUL9	6	43154933	43197325	18	2	1.09466e-09	23.2858	28.5968	1.09466e-09	0.00556851	Both Sig.	3
NXPH1	7	8478238	8797591	301	2	3.57468e-08			3.57468e-08	3.57468e-08	Both Sig.	3
IMMP2L	7	110307699	111207548	294	8	6.55035e-08			6.55035e-08	6.55035e-08	Both Sig.	3
MCRS1	12	49957076	49966928	7	4	1.12576e-07	11.6775	34.7032	1.12576e-07	1.12576e-07	Both Sig.	3
SORCS3	10	106406047	107030000	247	8	1.15341e-07	12.761	50.3112	1.15341e-07	1.15341e-07	Both Sig.	3
RASGRP1	15	38785303	38862015	48	1	5.4497e-07			5.4497e-07	5.4497e-07	Both Sig.	3
PIK3C2A	11	17113123	17234533	21	1	1.0101e-06	23.8183	59.5577	1.0101e-06	1.0101e-06	Both Sig.	3
NTM	11	131245509	132211716	883	10	2.51066e-06	39.5144	57.1869	2.51066e-06	2.51066e-06	Both Sig.	3
FOLH1	11	49171643	49235154	25	3	9.7047e-08	31.2328	36.957	5.11595e-05	0.00031755	Both Sig.	3
BTN3A3	6	26445731	26458643	18	1	2.52618e-36	27.518	30.6887	0.000132638	1.5137e-21	Both Sig.	3
KLC1	14	104100524	104172888	16	8	3.74799e-08	36.9127	65.4462	0.000433376	0.000526666	Both Sig.	3
EPHX2	8	27353659	27408081	30	5	5.9521e-10	22.3461	28.1574	0.00685756	0.00685756	Both Sig.	3
LINC01930	1	98404029	98412296	7	14	8.96267e-24			4.90034e-18	4.90034e-18	Both Sig.	2
IGSF9B	11	133771335	133831863	83	12	1.75932e-16		68.8194	1.75932e-16	1.75932e-16	Both Sig.	2
ZNF536	19	30721498	31209493	304	4	9.62539e-15			9.62539e-15	9.62539e-15	Both Sig.	2
EFNA5	5	106717594	107011638	244	8	1.8953e-12		36.7473	1.8953e-12	1.8953e-12	Both Sig.	2
FHIT	3	59738002	61242135	1720	8	4.5158e-12	32.9003	25.9156	4.5158e-12	4.5158e-12	Both Sig.	2
DGKI	7	137070782	137536720	147	12	1.63783e-09	8.43007	53.5508	1.63783e-09	1.63783e-09	Both Sig.	2
ZDHHC2	8	17018990	17087308	91	3	3.0335e-09	34.745	28.7873	3.0335e-09	3.0335e-09	Both Sig.	2
DPP4	2	162853754	162935725	43	13	3.17994e-09	10.8789	26.1187	3.17994e-09	3.17994e-09	Both Sig.	2
PRKG1	10	52755647	54063110	833	2	4.60475e-09	24.5328	68.1835	4.60475e-09	4.60475e-09	Both Sig.	2
EXOC4	7	132942822	133755513	179	11	7.82443e-09	33.9851	40.7504	7.82443e-09	7.82443e-09	Both Sig.	2
BRAF	7	140418127	140629729	32	14	1.27976e-08	38.087	49.9149	1.27976e-08	1.27976e-08	Both Sig.	2
ZSWIM6	5	60633084	60846999	34	4	1.25763e-16		47.5562	1.45253e-08	1.45253e-08	Both Sig.	2
LPP	3	187875808	188613460	557	15	4.28635e-08	17.9496	69.5286	4.28635e-08	4.28635e-08	Both Sig.	2
NAB2	12	57487896	57494259	13	7	1.17618e-09	23.7989	57.9202	5.99932e-08	4.19643e-06	Both Sig.	2
NKAIN2	6	124129990	125151786	691	10	1.22388e-07			1.22388e-07	1.22388e-07	Both Sig.	2
EFHD1	2	233475766	233552491	88	22	1.3446e-07	20.8332	51.1646	1.3446e-07	1.3446e-07	Both Sig.	2
SDK1	7	3345883	4313631	890	1	3.52915e-07	21.2828	57.1231	3.52915e-07	3.52915e-07	Both Sig.	2
PRKCB	16	23852303	24236932	302	3	7.19651e-07	33.0079	53.6598	7.19651e-07	7.19651e-07	Both Sig.	2
CALB2	16	71397615	71429342	41	6	1.11558e-06	33.8497	39.7361	1.11558e-06	1.11558e-06	Both Sig.	2
KCNMA1	10	78634358	79402566	531	5	1.67201e-06	31.2353	69.6948	1.67201e-06	1.67201e-06	Both Sig.	2
TUBB3	16	89993332	90007505	38	8	2.09295e-06	40.2693	50.4492	2.09295e-06	2.09295e-06	Both Sig.	2
TMTC1	12	29658745	29942692	251	3	2.2251e-06	8.23964	64.9242	2.2251e-06	2.2251e-06	Both Sig.	2
ESAM	11	124628022	124637186	13	8	7.00943e-18	19.481	51.4356	2.61116e-06	7.00943e-18	Both Sig.	2
ST3GAL3	1	44178167	44401837	60	7	2.28603e-13			5.88539e-05	0.00159259	Both Sig.	2
PHF2	9	96343865	96446869	79	4	2.24777e-06	22.2096	59.3619	0.000134373	2.24777e-06	Both Sig.	2
SHMT2	12	57628493	57633718	6	7	1.48228e-13	26.3636	22.872	0.000363109	0.00241531	Both Sig.	2
GALNT10	5	153575292	153805543	191	12	3.57672e-07	6.38533	57.3515	0.00458966	3.57672e-07	Both Sig.	2
RARG	12	53609349	53631040	20	6	4.61972e-07			0.00755603	0.00755603	Both Sig.	2
PPP1R16B	20	37439339	37556667	76	0	2.4111e-22	29.8392	38.9705	2.4111e-22	4.58027e-16	Both Sig.	1
VPS29	12	110933889	110944945	9	12	9.90963e-18	32.7634	60.6223	9.90963e-18	0.00272263	Both Sig.	1
ZNF184	6	27376785	27445897	26	1	6.13343e-43	19.7151	24.1185	2.06679e-14	9.58721e-06	Both Sig.	1
RBMS3	3	29327561	30056886	2463	2	3.58723e-14	14.4927	60.9624	3.58723e-14	3.58723e-14	Both Sig.	1
PAK6	15	40536263	40574688	56	2	7.53344e-13			7.53344e-13	7.53344e-13	Both Sig.	1
PLCL1	2	198674316	199019587	73	18	2.88022e-12	33.3065	65.8839	2.88022e-12	2.88022e-12	Both Sig.	1
KMT2E	7	104659636	104760464	22	7	4.97444e-12	22.6537	53.9771	4.97444e-12	4.97444e-12	Both Sig.	1
GIGYF2	2	233567040	233730315	42	22	7.94611e-22	19.4454	32.8629	1.02189e-10	1.02189e-10	Both Sig.	1
PCGF3	4	704620	769768	55	0	2.02002e-10	3.98306	16.952	2.02002e-10	2.02002e-10	Both Sig.	1
AP3B2	15	83333032	83383660	25	10	2.358e-10	39.8416	41.234	2.358e-10	2.358e-10	Both Sig.	1
ADGRB3	6	69350173	70104398	305	4	3.4388e-10	8.74021	64.6779	3.4388e-10	3.4388e-10	Both Sig.	1
RGS6	14	72403887	73038238	561	5	5.40985e-10	34.3623	40.6719	5.40985e-10	5.40985e-10	Both Sig.	1
LINC01795	2	58508011	58528683	18	7	4.31631e-09			4.31631e-09	4.31631e-09	Both Sig.	1
PRKD1	14	30050685	30402053	140	1	5.96802e-09	23.9715	60.453	5.96802e-09	5.96802e-09	Both Sig.	1
ZNF823	19	11837079	11854761	11	2	5.41089e-10	2.82438	30.5671	8.7476e-09	8.7476e-09	Both Sig.	1
THOC7	3	63824545	63854599	15	9	1.66617e-09	15.1345	61.8991	3.01044e-08	1.66617e-09	Both Sig.	1
CA8	8	61102970	61198959	57	8	3.87491e-08	35.3566	38.4601	3.87491e-08	1.13426e-05	Both Sig.	1
THRB	3	24163644	24542199	367	1	4.05111e-08	9.83191	64.0193	4.05111e-08	4.05111e-08	Both Sig.	1
ZNF365	10	64138915	64245048	58	4	5.1761e-13			4.91162e-08	4.91162e-08	Both Sig.	1
BRSK2	11	1416163	1488919	99	0	6.34146e-08		58.1317	6.34146e-08	6.34146e-08	Both Sig.	1
MACROD1	11	63771029	63938585	111	5	6.57673e-11	32.3745	37.9856	1.30577e-07	4.34601e-05	Both Sig.	1
KLHL2	4	166133712	166249308	39	5	1.3399e-07			1.3399e-07	1.3399e-07	Both Sig.	1
SEMA6D	15	47481285	48071425	258	4	1.48953e-07	6.77345	37.9229	1.48953e-07	1.48953e-07	Both Sig.	1
PRICKLE2	3	64082911	64258849	250	9	1.59724e-07	31.9897	67.4634	1.59724e-07	1.59724e-07	Both Sig.	1
TEK	9	27114138	27235176	205	2	1.88236e-07	18.6917	53.8127	1.88236e-07	1.88236e-07	Both Sig.	1
BNIP3L	8	26245569	26275643	14	4	2.37314e-07	33.4646	51.3773	2.37314e-07	2.37314e-07	Both Sig.	1
POM121L2	6	27281841	27285011	8	1	3.08063e-50			2.71921e-07	1.97361e-07	Both Sig.	1
SIAE	11	124508008	124551199	9	8	2.94643e-07	24.1366	20.2191	2.94643e-07	2.94643e-07	Both Sig.	1
NPTX1	17	78445633	78455407	28	10	3.54998e-07		53.5587	3.54998e-07	3.54998e-07	Both Sig.	1
ZDHHC14	6	157807221	158104188	294	11	4.27418e-07			4.27418e-07	4.27418e-07	Both Sig.	1
NRIP1	21	16338555	16442321	62	0	5.67917e-10		34.9214	4.43209e-07	5.67917e-10	Both Sig.	1
GPC5	13	92055874	93524487	718	4	5.00279e-07			5.00279e-07	5.00279e-07	Both Sig.	1
DSCAML1	11	117303487	117693229	470	7	5.15739e-07			5.15739e-07	5.15739e-07	Both Sig.	1
ARID5B	10	63666457	63861703	126	4	5.71453e-07	4.94206	56.9581	5.71453e-07	5.71453e-07	Both Sig.	1
SIPA1L3	19	38402847	38704008	129	5	7.18973e-07	17.0551	9.7719	7.18973e-07	7.18973e-07	Both Sig.	1
JAM3	11	133943819	134026895	39	12	8.80841e-07	32.0084	69.0253	8.80841e-07	8.80841e-07	Both Sig.	1
SRRT	7	100477724	100491285	10	6	1.48546e-06	16.4033	19.0915	1.48546e-06	1.48546e-06	Both Sig.	1
CRELD2	22	50317281	50326185	30	2	1.90426e-06	12.1465	31.1367	1.90426e-06	1.90426e-06	Both Sig.	1
NDUFAF2	5	60246031	60453853	30	4	1.94852e-06	31.6251	63.1002	1.94852e-06	1.94852e-06	Both Sig.	1
DOCK1	10	128598996	129255780	490	9	2.00077e-06	22.9325	56.6348	2.00077e-06	2.00077e-06	Both Sig.	1
KCND3	1	112318285	112537290	228	15	2.35533e-06	36.727	59.4682	2.35533e-06	2.35533e-06	Both Sig.	1
RABEP1	17	5190578	5294659	58	0	1.57409e-06	35.4414	56.8435	1.66708e-05	1.57409e-06	Both Sig.	1
UBE2G1	17	4177511	4274969	22	0	1.42381e-06	21.044	53.1044	2.53728e-05	2.47414e-05	Both Sig.	1
SPATS2L	2	201175601	201351987	118	19	3.03496e-17	17.6973	47.1903	5.32633e-05	3.03496e-17	Both Sig.	1
UHRF1	19	4908091	4967165	80	1	1.09975e-06			8.01067e-05	8.01067e-05	Both Sig.	1
STAB2	12	103986050	104165496	191	11	7.92164e-08	24.1706	54.3979	0.000175771	0.000175771	Both Sig.	1
ALMS1	2	73617885	73842046	31	9	1.17668e-06	14.5588	60.0097	0.000175786	1.17668e-06	Both Sig.	1
RNU6-1	3	898483	180954630	4	13	1.89222e-11			0.000206594	0.000247924	Both Sig.	1
MIR130A	11	57413670	57413759	3	4	1.79754e-09			0.00174197	0.00162548	Both Sig.	1
LINC00862	1	200316671	200347920	10	23	1.01205e-09			0.0023641	0.0023641	Both Sig.	1
TSPAN2	1	115595632	115637124	48	16	1.21551e-08	25.0809	69.3092	0.00246012	1.21551e-08	Both Sig.	1
ELAC2	17	12899928	12926381	24	2	1.67529e-09	18.3925	49.0417	0.00430273	1.67529e-09	Both Sig.	1
CENPM	22	42339724	42348168	15	1	7.21306e-15			0.00532792	0.00642887	Both Sig.	1
MAPK7	17	19286033	19291857	4	4	5.61387e-12	15.5739	54.1218	0.00686508	6.50849e-05	Both Sig.	1
BTN2A1	6	26463131	26481850	28	1	4.89593e-39	35.0841	61.6368	4.89593e-39	1.03109e-07	Both Sig.	0
CACNA1C-IT3	12	2383941	2402911	2	1	1.84745e-23			1.84745e-23	1.84745e-23	Both Sig.	0
CACNA1C-AS4	12	2334702	2337647	8	1	1.0019e-21			1.0019e-21	1.0019e-21	Both Sig.	0
SEPTIN3	22	42370446	42399225	26	1	1.43463e-17	40.0465	37.7609	1.43463e-17	0.00277915	Both Sig.	0
MEF2C-AS1	5	88184146	88768398	131	5	8.58465e-16			8.58465e-16	8.58465e-16	Both Sig.	0
LINC01360	1	73776852	73809560	8	11	6.49161e-18			2.77689e-14	2.77689e-14	Both Sig.	0
H1-2	6	26060967	26061698	9	1	3.51858e-21	21.8664	23.3623	1.37981e-13	0.000204637	Both Sig.	0
SRPK2	7	104761820	105034837	55	7	1.00715e-12	38.0213	41.3355	1.00715e-12	1.00715e-12	Both Sig.	0
LINC01470	5	152003524	152356909	108	11	2.04739e-12			2.04739e-12	2.04739e-12	Both Sig.	0
RBM26	13	79898002	79985390	17	3	3.68264e-12	20.6905	15.9583	3.68264e-12	3.68264e-12	Both Sig.	0
ARHGAP44	17	12697814	12899960	205	2	4.38677e-12	37.1123	46.68	4.38677e-12	0.000593862	Both Sig.	0
C2orf69	2	200781015	200797996	8	19	5.6643e-12	35.7318	31.267	5.6643e-12	0.00220664	Both Sig.	0
LPCAT4	15	34655833	34664397	31	0	6.15968e-12	23.3096	38.0282	6.15968e-12	6.15968e-12	Both Sig.	0
TBC1D15	12	72238538	72326030	27	8	1.01846e-11	29.2111	33.6004	1.01846e-11	2.58222e-09	Both Sig.	0
ALPK3	15	85365586	85421708	56	11	4.51188e-11	32.363	59.177	4.51188e-11	0.000178489	Both Sig.	0
TRPC4	13	38211199	38448909	141	0	1.64329e-10			1.64329e-10	1.64329e-10	Both Sig.	0
ADIPOR2	12	1805235	1902839	57	0	1.7155e-10			1.7155e-10	1.7155e-10	Both Sig.	0
MIR4529	18	53151451	53151529	7	1	1.83619e-10			1.83619e-10	1.83619e-10	Both Sig.	0
LOC101926964	1	61130302	61296256	107	9	3.86147e-10			3.86147e-10	3.86147e-10	Both Sig.	0
SFXN5	2	73174164	73303841	41	9	4.47624e-10	35.2764	30.0922	4.47624e-10	4.29058e-07	Both Sig.	0
GSX2	4	54971329	54973665	4	2	1.5518e-09			1.5518e-09	1.5518e-09	Both Sig.	0
LINC01884	2	22764350	22766159	11	0	1.76932e-09			1.76932e-09	2.27812e-08	Both Sig.	0
GMEB1	1	29000295	29050864	12	3	2.03329e-09	19.3217	27.6286	2.03329e-09	0.00551368	Both Sig.	0
LOC101928135	3	34922288	35440515	260	3	2.07589e-09			2.07589e-09	2.07589e-09	Both Sig.	0
PLCH2	1	2403889	2441971	42	0	2.16872e-09	13.2415	12.9643	2.16872e-09	2.16872e-09	Both Sig.	0
EEF1A2	20	62124366	62135436	48	2	3.43484e-09	35.571	31.2662	3.43484e-09	3.43484e-09	Both Sig.	0
TLCD4-RWDD3	1	95588478	95715509	68	13	3.57429e-09			3.57429e-09	3.57429e-09	Both Sig.	0
LOC105378430	10	92797922	92806012	21	6	4.2378e-09			4.2378e-09	4.2378e-09	Both Sig.	0
GSDME	7	24742973	24802558	64	3	4.71055e-09	30.744	57.7625	4.71055e-09	4.71055e-09	Both Sig.	0
NRBP2	8	144920752	144928145	8	11	5.37717e-09	36.6932	66.071	5.37717e-09	5.37717e-09	Both Sig.	0
ADGRL3	4	62071947	62949053	372	2	6.16017e-09	33.7617	57.0254	6.16017e-09	6.16017e-09	Both Sig.	0
LOC101928937	12	99492136	99503789	7	10	1.18253e-08			1.18253e-08	1.18253e-08	Both Sig.	0
RERE-AS1	1	8489704	8500076	7	2	1.19275e-08			1.19275e-08	1.19275e-08	Both Sig.	0
RBKS	2	28009230	28118263	25	2	1.26266e-08	26.0626	19.7012	1.26266e-08	0.000153315	Both Sig.	0
ZNF281	1	200379078	200384164	5	23	1.52442e-08	28.5247	41.9756	1.52442e-08	1.52442e-08	Both Sig.	0
PLCL2	3	16931447	17137098	85	0	1.55359e-08	36.0269	22.3352	1.55359e-08	1.79243e-06	Both Sig.	0
BRINP2	1	177145093	177256558	49	22	1.67233e-08		41.109	1.67233e-08	1.67233e-08	Both Sig.	0
MAN2A2	15	91450611	91470815	29	12	1.89407e-08	29.5921	35.3787	1.89407e-08	0.0072872	Both Sig.	0
LINC01648	1	30491798	30515459	16	4	1.98137e-08			1.98137e-08	1.98137e-08	Both Sig.	0
GALNT2	1	230198535	230422868	222	25	2.08924e-08	12.424	58.1155	2.08924e-08	2.08924e-08	Both Sig.	0
LOC105376360	10	3365886	3797955	331	0	2.53059e-08			2.53059e-08	2.53059e-08	Both Sig.	0
LOC101927919	6	117998975	118001447	13	9	3.4658e-08			3.4658e-08	0.00053522	Both Sig.	0
MINDY2	15	59068500	59159098	40	6	3.55189e-08	34.4283	63.7951	3.55189e-08	3.55189e-08	Both Sig.	0
MARS2	2	198575092	198578119	5	18	7.96146e-11	22.9956	13.029	4.64922e-08	7.96146e-11	Both Sig.	0
PLK2	5	57754809	57760966	18	2	4.65143e-08			4.65143e-08	4.65143e-08	Both Sig.	0
NMRAL2P	3	185682731	185703665	41	14	5.55351e-08			5.55351e-08	5.55351e-08	Both Sig.	0
SPHK1	17	74384284	74388936	16	9	5.75381e-08			5.75381e-08	5.75381e-08	Both Sig.	0
LINC01415	18	53446831	53453956	13	1	4.09955e-17			5.97689e-08	5.97689e-08	Both Sig.	0
KIAA1143	3	44795235	44808111	6	5	6.38647e-08	17.0867	62.8025	6.38647e-08	6.38647e-08	Both Sig.	0
CLP1	11	57430215	57434337	7	4	6.49598e-08	29.2773	40.6564	6.49598e-08	6.49598e-08	Both Sig.	0
PPP1R21	2	48672904	48747531	65	4	7.04433e-08	35.011	60.6825	7.04433e-08	7.04433e-08	Both Sig.	0
BACH2	6	90641246	91011627	210	6	7.36477e-08			7.36477e-08	7.36477e-08	Both Sig.	0
FOXO6-AS1	1	41845675	41846341	12	6	8.7931e-08			8.7931e-08	8.7931e-08	Both Sig.	0
MAP9	4	156268811	156303117	10	4	9.69434e-08	33.3945	57.9306	9.69434e-08	9.69434e-08	Both Sig.	0
ADGRV1	5	89859613	90465254	243	6	1.10403e-07	5.38711	13.6961	1.10403e-07	1.10403e-07	Both Sig.	0
LINC01929	18	52778134	52796537	12	0	1.16296e-07			1.16296e-07	1.16296e-07	Both Sig.	0
MIR492	12	95233173	95233289	11	9	1.22238e-07			1.22238e-07	1.22238e-07	Both Sig.	0
MYT1L-AS1	2	2328003	2335880	6	0	5.00704e-08			1.24397e-07	1.78406e-07	Both Sig.	0
EEFSEC	3	127877323	128132489	43	10	1.32553e-07	23.8197	36.7079	1.32553e-07	1.97814e-06	Both Sig.	0
EYS	6	64434875	66422119	600	3	1.42138e-07		24.0196	1.42138e-07	1.42138e-07	Both Sig.	0
OLA1	2	174942174	175118260	56	16	1.51481e-07	35.1254	42.0745	1.51481e-07	0.000416058	Both Sig.	0
LINC01725	1	84046470	84331679	162	12	1.63196e-07			1.63196e-07	1.63196e-07	Both Sig.	0
RNASE4	14	21157718	21174374	51	0	1.74978e-07	15.8737	55.7394	1.74978e-07	1.74978e-07	Both Sig.	0
GALNT13	2	154733434	155315689	260	12	1.98585e-07			1.98585e-07	1.98585e-07	Both Sig.	0
RNF38	9	36341398	36406195	13	3	2.45942e-07			2.45942e-07	2.45942e-07	Both Sig.	0
KCNG1	20	49625192	49644644	18	1	2.84127e-07			2.84127e-07	2.84127e-07	Both Sig.	0
LINC02067	3	161149214	161171030	19	12	3.10378e-07			3.10378e-07	3.10378e-07	Both Sig.	0
RBX1	22	41352381	41374313	4	1	3.71023e-09	36.3245	39.0705	3.4139e-07	0.00406266	Both Sig.	0
NFIX	19	13111288	13214610	35	2	3.45194e-07	26.5395	57.0363	3.45194e-07	3.45194e-07	Both Sig.	0
ZNF407	18	72270105	72782627	151	2	3.47962e-07	17.6562	59.606	3.47962e-07	3.47962e-07	Both Sig.	0
LOC101929563	9	23505688	23677397	157	1	3.52191e-07			3.52191e-07	3.52191e-07	Both Sig.	0
APC2	19	1455119	1478243	27	0	3.54194e-07	14.9727	50.9663	3.54194e-07	3.54194e-07	Both Sig.	0
AGBL4	1	49003525	50494626	292	8	3.7688e-07			3.7688e-07	3.7688e-07	Both Sig.	0
LOC101928782	7	131599978	131638712	41	10	3.86513e-07			3.86513e-07	3.86513e-07	Both Sig.	0
SPOCK3	4	167659535	168160741	211	6	3.94172e-07	6.20292	56.607	3.94172e-07	3.94172e-07	Both Sig.	0
FAM114A2	5	153374707	153423470	14	12	4.18745e-07	21.927	43.1856	4.18745e-07	0.000231937	Both Sig.	0
GPR75	2	54085048	54092104	7	6	4.61804e-07			4.61804e-07	4.61804e-07	Both Sig.	0
PFDN5	12	53694234	53698235	5	6	4.66258e-07	36.2372	51.6271	4.66258e-07	4.66258e-07	Both Sig.	0
CYRIB	8	130856838	131034375	95	9	4.75971e-07			4.75971e-07	4.75971e-07	Both Sig.	0
UBN2	7	138920982	138997982	12	13	5.50204e-07	15.224	27.309	5.50204e-07	2.05354e-05	Both Sig.	0
STUM	1	226741464	226801930	78	24	5.77452e-07	35.4607	62.2302	5.77452e-07	5.77452e-07	Both Sig.	0
LINC01239	9	22651198	22829212	137	0	6.44794e-07			6.44794e-07	6.44794e-07	Both Sig.	0
AKAP6	14	32803503	33311889	517	2	6.85772e-07	10.356	62.9204	6.85772e-07	6.85772e-07	Both Sig.	0
LRMDA	10	77196381	78324926	462	5	6.9349e-07	12.6046	45.3589	6.9349e-07	6.9349e-07	Both Sig.	0
TXNRD1	12	104614556	104749085	86	11	7.51022e-07	29.6748	62.2692	7.51022e-07	7.51022e-07	Both Sig.	0
MPPED2	11	30410625	30612900	93	2	8.01983e-07	6.79774	53.9415	8.01983e-07	8.01983e-07	Both Sig.	0
KLF12	13	74265225	74713066	367	2	8.30363e-07	6.64231	63.3946	8.30363e-07	8.30363e-07	Both Sig.	0
DHRS11	17	34953308	34962233	7	6	8.43969e-07			8.43969e-07	8.43969e-07	Both Sig.	0
B3GALT1-AS1	2	168676283	168802654	80	14	8.79271e-07			8.79271e-07	8.79271e-07	Both Sig.	0
HSPA9	5	137894446	137916090	3	9	4.04774e-10	28.7536	26.1485	8.81585e-07	0.00155784	Both Sig.	0
LINC02050	3	80819047	80843539	9	10	6.37741e-08			9.0155e-07	9.0155e-07	Both Sig.	0
TLE4	9	82191687	82346796	89	4	9.11677e-07	24.0334	35.1555	9.11677e-07	3.16631e-05	Both Sig.	0
LIMA1	12	50574562	50682303	22	5	9.84609e-07	9.49201	48.877	9.84609e-07	9.84609e-07	Both Sig.	0
LINC02714	11	134610838	134638705	97	13	9.96103e-07			9.96103e-07	9.96103e-07	Both Sig.	0
FAM20C	7	197570	305738	187	0	1.12679e-06	9.29608	65.2363	1.12679e-06	1.12679e-06	Both Sig.	0
SLC16A10	6	111413705	111557397	40	8	1.24361e-06	12.3889	14.7699	1.24361e-06	1.24361e-06	Both Sig.	0
LINC02101	5	57408458	57423168	14	1	1.2614e-06			1.2614e-06	1.2614e-06	Both Sig.	0
KCNAB3	17	7830176	7837753	13	1	1.43164e-06			1.43164e-06	1.43164e-06	Both Sig.	0
DLG1-AS1	3	197030117	197035621	15	16	1.46077e-06			1.46077e-06	1.46077e-06	Both Sig.	0
LOC101928253	6	11995575	12006477	14	0	1.48407e-06			1.48407e-06	1.48407e-06	Both Sig.	0
RASA3	13	114752193	114903098	130	5	1.52682e-06	29.6418	61.1643	1.52682e-06	1.52682e-06	Both Sig.	0
TBC1D5	3	17203653	17789231	89	0	4.77813e-08	15.1469	42.5556	1.56212e-06	4.77813e-08	Both Sig.	0
PCBP3	21	47068638	47367364	111	1	1.66576e-06		54.41	1.66576e-06	1.66576e-06	Both Sig.	0
LOC105370622	14	91168676	91170718	14	6	1.73792e-06			1.73792e-06	1.73792e-06	Both Sig.	0
DNAJA3	16	4480805	4511775	27	0	1.79627e-06	29.3813	29.4328	1.79627e-06	1.79627e-06	Both Sig.	0
LINC02202	5	158532490	158549486	20	13	1.85335e-06			1.85335e-06	1.85335e-06	Both Sig.	0
PPP2R5B	11	64697160	64706947	13	5	1.96514e-06	39.9085	61.96	1.96514e-06	7.31914e-06	Both Sig.	0
MIR4528	18	50768470	50768560	7	0	1.54086e-07			1.96799e-06	1.96799e-06	Both Sig.	0
ZMAT4	8	40393110	40760345	239	7	2.15047e-06			2.15047e-06	2.15047e-06	Both Sig.	0
LINC01608	8	111954918	112044662	17	8	6.66667e-08			2.27563e-06	2.27563e-06	Both Sig.	0
WDHD1	14	55410666	55498817	25	3	2.32772e-06	4.25074	26.7138	2.32772e-06	2.86167e-05	Both Sig.	0
CCDC122	13	44415488	44458876	17	1	2.39992e-06	24.8173	24.542	2.39992e-06	2.39992e-06	Both Sig.	0
DOP1B	21	37534079	37671572	133	0	2.44249e-06	21.151	20.7654	2.44249e-06	0.000247158	Both Sig.	0
REEP2	5	137779745	137787654	12	9	2.44512e-06	39.3957	63.3999	2.44512e-06	2.44512e-06	Both Sig.	0
SF3A2	19	2241822	2253654	20	1	2.47583e-06	17.5883	47.4804	2.47583e-06	2.47583e-06	Both Sig.	0
DDX56	7	44610015	44619137	7	4	2.53153e-06	22.6675	15.4968	2.53153e-06	2.53153e-06	Both Sig.	0
CAHM	6	163839096	163839982	8	12	2.71994e-06			2.71994e-06	2.71994e-06	Both Sig.	0
LINC02264	4	118760555	118796103	24	3	8.61771e-08			2.97347e-06	2.97347e-06	Both Sig.	0
TRPS1	8	116425723	116686202	71	8	3.18456e-08	17.9101	60.4286	3.20177e-06	3.18456e-08	Both Sig.	0
MIR8068	11	28504027	28504095	4	2	1.19564e-06			4.50658e-06	4.50658e-06	Both Sig.	0
KIF21B	1	200943517	200997842	31	23	2.24099e-07	19.0665	31.6748	6.06589e-06	6.06589e-06	Both Sig.	0
NSUN6	10	18839489	18953167	48	1	6.67853e-10	6.68822	14.0552	6.25444e-06	6.25444e-06	Both Sig.	0
OVOL1	11	65559533	65569685	19	5	4.37345e-08			7.28207e-06	0.000975808	Both Sig.	0
MTMR4	17	56571897	56600241	7	8	1.88808e-06			7.9757e-06	7.9757e-06	Both Sig.	0
EBLN3P	9	37084892	37095398	6	4	1.16121e-06			9.25829e-06	9.25829e-06	Both Sig.	0
UCN	2	27535267	27536313	5	1	2.73371e-08			1.00012e-05	0.00402598	Both Sig.	0
KCNS1	20	43724854	43734768	19	0	9.03657e-09			1.14783e-05	1.14783e-05	Both Sig.	0
LOC101929058	12	103550619	103567086	20	10	1.62815e-07			1.26728e-05	1.26728e-05	Both Sig.	0
CYP7B1	8	65504131	65716294	53	8	3.59129e-08	17.7873	25.055	1.43648e-05	1.43648e-05	Both Sig.	0
MFAP4	17	19291759	19295503	3	4	2.99843e-09	21.0825	63.1111	1.54399e-05	2.99843e-09	Both Sig.	0
MIR4697	11	133773398	133773476	11	12	3.21075e-08			1.75028e-05	1.75028e-05	Both Sig.	0
ZNF664	12	124462761	124504974	21	13	1.53245e-06			2.33993e-05	2.34536e-05	Both Sig.	0
POC1B	12	89818497	89924824	32	8	9.14217e-07	5.76733	49.7481	2.87516e-05	9.14217e-07	Both Sig.	0
PTGIS	20	48125410	48189674	53	0	1.73095e-07	18.8899	66.757	3.1653e-05	1.73095e-07	Both Sig.	0
LOC115308161	6	157102493	157104652	4	11	2.57637e-06			4.78908e-05	4.78908e-05	Both Sig.	0
LOC101927245	8	103673475	103703951	21	8	1.54365e-07			4.83271e-05	4.83271e-05	Both Sig.	0
TKT	3	53263722	53295130	33	7	2.7421e-09	25.2587	46.9754	5.02556e-05	0.000889758	Both Sig.	0
RSPH9	6	43617766	43645337	13	2	7.21318e-07			5.09712e-05	5.09712e-05	Both Sig.	0
H1-3	6	26239439	26240215	8	1	1.44798e-08	21.5762	29.9512	6.26353e-05	4.53869e-05	Both Sig.	0
TTC14	3	180324950	180341116	8	13	5.09957e-07			8.82842e-05	8.98464e-05	Both Sig.	0
LOC101929340	11	124634029	124640816	11	8	6.64834e-17			9.48721e-05	0.000971185	Both Sig.	0
BBX	3	107246808	107535186	109	10	8.74941e-07	17.4998	63.1599	0.000116018	8.74941e-07	Both Sig.	0
C16orf92	16	30039518	30044057	6	4	9.48538e-14			0.000144219	0.000270143	Both Sig.	0
CXXC5	5	139031883	139068470	18	10	3.34828e-10			0.000170048	0.000194017	Both Sig.	0
SNORA46	16	58587402	58587537	7	5	1.27903e-08			0.000201946	0.000201946	Both Sig.	0
EIF5	14	103805573	103816361	14	8	1.94649e-07	26.5346	40.5532	0.000228802	9.06839e-05	Both Sig.	0
LOC102724604	3	181143950	181165274	9	13	1.73689e-10			0.000387424	0.000457867	Both Sig.	0
LOC102724776	4	156280367	156286613	7	4	3.48125e-08			0.000401608	0.000401608	Both Sig.	0
EMILIN1	2	27306482	27314265	4	1	1.11578e-06	12.5986	65.2371	0.000408859	1.11578e-06	Both Sig.	0
PCBP2	12	53850885	53879946	10	6	5.75901e-08	31.6645	27.1646	0.000532773	0.000532773	Both Sig.	0
CCDC175	14	59976784	60048530	37	4	1.84625e-06			0.000534144	0.000534144	Both Sig.	0
ZNF491	19	11914337	11924317	8	2	4.07256e-08			0.000546814	0.000546814	Both Sig.	0
FAM222A	12	110156629	110213300	37	12	1.41647e-08		16.7683	0.000553595	0.000158761	Both Sig.	0
TTC12	11	113190304	113249018	32	6	1.46454e-10		33.7513	0.000576634	4.74623e-06	Both Sig.	0
KLHL20	1	173689119	173760825	12	20	9.29e-10	6.15977	62.9841	0.000682705	9.29e-10	Both Sig.	0
MIGA2	9	131803904	131839361	14	5	1.45396e-07	9.62147	29.8268	0.000686281	0.000938807	Both Sig.	0
CNNM3	2	97487004	97506119	7	10	2.09679e-07	30.042	41.9786	0.000707315	0.00406489	Both Sig.	0
CCNB2	15	59402344	59422244	16	6	7.89897e-08			0.000715791	0.000715791	Both Sig.	0
LOC101928725	15	59065270	59068173	9	6	2.06442e-06			0.000824717	0.000824717	Both Sig.	0
KIAA1549	7	138521126	138671135	123	13	2.57997e-06		33.5663	0.000826859	2.57997e-06	Both Sig.	0
FANCI	15	89792209	89865490	25	12	1.67788e-07		27.123	0.000846526	6.5515e-06	Both Sig.	0
DCBLD1	6	117808766	117896020	52	9	6.49867e-08		19.513	0.00117547	6.49867e-08	Both Sig.	0
RFT1	3	53127500	53169451	21	7	2.80691e-16	7.29532	17.3854	0.00164866	0.00296417	Both Sig.	0
LOC100506691	12	122506195	122511466	4	13	2.58062e-06			0.00182562	0.0018462	Both Sig.	0
RPL13	16	89632064	89638237	22	8	3.07275e-10	9.9409	39.7634	0.00196392	1.36405e-05	Both Sig.	0
ALG12	22	50298876	50317086	21	2	1.57218e-06			0.00218955	0.00218955	Both Sig.	0
CIR1	2	175217749	175265440	35	16	2.6428e-06	13.0209	47.2765	0.00232002	2.6428e-06	Both Sig.	0
VN1R10P	6	27297539	27298741	10	1	4.83825e-17			0.0023391	0.00432362	Both Sig.	0
IQANK1	8	144821308	144877815	29	11	2.56451e-10			0.00273384	0.00273384	Both Sig.	0
TCAIM	3	44384610	44455940	9	5	5.23464e-07			0.0029591	0.00213245	Both Sig.	0
SH3RF1	4	170020409	170197107	60	7	1.84915e-06	18.5473	32.3695	0.00298708	0.00305038	Both Sig.	0
LINC02551	11	130719087	130737005	23	9	5.47483e-11			0.00302144	0.00302144	Both Sig.	0
SIKE1	1	115317104	115328306	10	16	1.21314e-07			0.00311867	0.0031517	Both Sig.	0
SDAD1P1	8	26241775	26245469	10	4	2.13858e-06			0.00355614	0.00355614	Both Sig.	0
H1-4	6	26161556	26162343	6	1	3.00478e-24	22.5801	20.8532	0.00362993	0.00748715	Both Sig.	0
LACC1	13	44458313	44473068	15	1	2.26252e-06			0.0036839	0.0036839	Both Sig.	0
VTRNA1-3	5	140110743	140110831	6	10	3.16998e-07			0.00401941	0.00470704	Both Sig.	0
PTK6	20	62164353	62173729	21	2	3.45347e-08	4.33731	23.7153	0.00415229	0.00415229	Both Sig.	0
TNFRSF13C	22	42323035	42327810	5	1	5.08976e-11	3.37897	9.85637	0.00415401	0.000164549	Both Sig.	0
SERF2	15	44074283	44093287	7	3	2.80224e-11	23.8538	34.6738	0.0044123	0.00207824	Both Sig.	0
HYKK	15	78804905	78834715	15	9	8.6526e-15		47.1604	0.00445642	8.6526e-15	Both Sig.	0
PCDHAC2	5	140351060	140396931	17	10	3.05622e-07			0.00453368	0.00531236	Both Sig.	0
ADAMTS7P1	15	82590620	82929242	5	10	4.40287e-08			0.00515576	0.00515576	Both Sig.	0
MAIP1	2	200825039	200833840	9	19	1.06137e-12	29.2718	25.904	0.00520142	0.00161059	Both Sig.	0
H3C6	6	26229405	26232701	6	1	3.21763e-09			0.00520581	0.00469015	Both Sig.	0
TMEM178B	7	140778863	141185179	199	14	9.41541e-09			0.00544108	0.00544108	Both Sig.	0
C12orf76	12	110483981	110516444	16	12	1.01824e-15			0.00560024	0.000326591	Both Sig.	0
CNOT1	16	58558854	58668730	20	5	3.2532e-10	23.2922	37.2898	0.00594943	3.2532e-10	Both Sig.	0
SNORD38C	3	53372087	53372154	5	7	3.91631e-07			0.00625633	0.00682506	Both Sig.	0
PCNX3	11	65388782	65409910	15	5	1.20091e-06		20.0918	0.00677574	6.02358e-05	Both Sig.	0
FAM178B	2	97546618	97657317	41	10	5.09084e-09	10.1539	65.1655	0.00694146	5.09084e-09	Both Sig.	0
LINC01990	3	107154776	107187759	27	10	1.4126e-06			0.00738577	0.00738577	Both Sig.	0
H3C8	6	26276145	26276641	9	1	3.70866e-37			0.00779765	0.000218828	Both Sig.	0
H2BC3	6	26048454	26048941	12	1	5.9829e-24			0.00846787	0.00822282	Both Sig.	0
PPP2R3A	3	135689569	135871736	37	11	9.24002e-12	20.7931	51.9976	0.00919512	0.00227531	Both Sig.	0
FAM222A-AS1	12	110177013	110216292	28	12	1.11121e-07			0.00965297	0.00951143	Both Sig.	0
MDK	11	46407333	46410387	3	3	9.33705e-11	16.325	29.9543	1	1	Unsig.	331
SPI1	11	47381410	47405098	17	3	1.9919e-08	14.9246	45.7376	1	0.122467	Unsig.	106
CYP2D6	22	42527500	42531812	10	1	9.88338e-16		14.4289	1	1	Unsig.	104
MFAP1	15	44101689	44121888	7	3	1.99533e-07	16.3664	44.7277	0.0763902	0.427459	Unsig.	82
EGR1	5	137806167	137809992	8	9	6.27953e-07	3.46252	48.1626	1	1	Unsig.	78
PCDHA4	5	140191652	140396931	56	10	1.59548e-06			0.109433	0.104615	Unsig.	53
GNL3	3	52724935	52733510	6	7	4.50537e-19	7.40419	11.0127	1	1	Unsig.	51
F2	11	46745762	46766056	13	3	1.80811e-12	14.3738	58.8134	1	1	Unsig.	35
SLC32A1	20	37358128	37363015	17	0	3.90343e-15		34.521	0.057602	0.0187243	Unsig.	28
NPAS3	14	33413084	34278379	1068	2	3.1349e-11			1	1	Unsig.	28
H4C6	6	26245620	26246021	11	1	8.21125e-09			1	1	Unsig.	20
NSF	17	44673034	44839828	10	7	8.31835e-08	36.3887	22.0196	0.0113961	0.0509232	Unsig.	18
KLF6	10	3823187	3832473	24	0	4.24292e-08			1	1	Unsig.	16
CHRNA5	15	78862861	78892611	14	9	6.88053e-15			0.0116799	1	Unsig.	15
FURIN	15	91416817	91431687	17	12	4.33538e-24	7.76184	23.9308	0.407329	0.368161	Unsig.	15
PCDHA6	5	140212544	140396931	53	10	1.58157e-06			1	1	Unsig.	11
SREBF2	22	42234108	42308309	37	1	2.04938e-13		29.6816	1	0.190438	Unsig.	11
ITIH4	3	52851977	52869717	15	7	1.91539e-19	14.4317	44.527	0.0851386	0.0201607	Unsig.	10
NEK4	3	52747459	52809965	16	7	7.98585e-20	21.1203	33.0401	0.071365	1	Unsig.	9
B3GAT1	11	134253397	134287136	55	12	1.70389e-14			1	1	Unsig.	9
CHRM4	11	46410340	46418326	3	3	1.87895e-12			1	1	Unsig.	8
KCTD13	16	29922660	29942547	9	4	2.11618e-08			1	1	Unsig.	8
GLT8D1	3	52733499	52745099	5	7	6.96032e-20	12.3125	33.4886	0.125332	1	Unsig.	7
AMBRA1	11	46422961	46620573	17	3	5.23789e-18	19.3138	33.8291	0.190612	0.0957683	Unsig.	7
SUGP1	19	19391841	19436318	16	3	3.86769e-10	12.5884	16.039	1	1	Unsig.	7
PDIA3	15	44043635	44070476	6	3	1.25318e-09	11.717	25.0063	0.150472	0.112117	Unsig.	6
PTPRF	1	43996707	44094343	58	7	4.2983e-11	21.465	35.2015	0.186964	0.0246091	Unsig.	6
TLR9	3	52260095	52265179	8	7	6.20906e-10			1	1	Unsig.	6
EMX1	2	73149647	73167020	14	9	1.82408e-07			0.0208727	0.0208728	Unsig.	5
IRF3	19	50167825	50174132	7	6	8.7233e-15	12.337	19.977	0.200854	0.121857	Unsig.	5
WNT3	17	44844871	44901058	46	7	6.32877e-09			0.57166	0.571657	Unsig.	5
ZNF197	3	44671527	44694963	7	5	1.69276e-08		53.4168	1	0.0184196	Unsig.	5
CYP2D7	22	42540586	42545484	12	1	5.05304e-13			1	1	Unsig.	5
KCNB1	20	47985413	48104205	91	0	3.34701e-09			0.0501236	0.0501236	Unsig.	4
INHBE	12	57854089	57856808	11	7	2.18676e-06	11.7021	28.2326	1	0.0845301	Unsig.	4
NUTM1	15	34640515	34654938	31	0	2.43026e-09			1	1	Unsig.	4
OPRD1	1	29143681	29202779	56	3	3.86974e-09			0.0178595	0.0178595	Unsig.	3
PRSS16	6	27220479	27229399	13	1	3.2601e-32			0.0392965	1	Unsig.	3
ENOX1	13	43792265	44366108	249	1	1.48888e-06			0.0429667	0.0429667	Unsig.	3
FANCA	16	89808956	89888055	81	8	1.42595e-08	14.4151	9.96695	0.0758142	1	Unsig.	3
TYW5	2	200798635	200825214	10	19	8.03275e-13	13.9509	13.4524	0.127978	0.111374	Unsig.	3
BTN1A1	6	26505530	26515652	16	1	2.94171e-39			0.145959	1	Unsig.	3
SBNO1	12	123778655	123854394	16	13	2.57925e-11	17.4262	41.0924	0.160996	0.023601	Unsig.	3
STAB1	3	52534353	52563511	19	7	6.98416e-15	10.2542	53.2583	1	1	Unsig.	3
SCGN	6	25657442	25707008	41	1	8.89491e-18	31.1804	45.6367	1	1	Unsig.	3
ABCB9	12	123410494	123456056	13	13	6.09763e-09	14.478	27.7825	1	1	Unsig.	3
ANG	14	21157335	21167345	35	0	8.98726e-09	15.2347	51.7406	1	1	Unsig.	3
HAPLN4	19	19370564	19378613	6	3	9.66235e-12		42.3314	1	1	Unsig.	3
STRC	15	43896760	43915998	8	3	1.04615e-06		23.9187	0.053022	0.105993	Unsig.	2
LRRC4	7	127672123	127676490	8	9	7.9171e-13			0.0701236	0.0701236	Unsig.	2
STAT6	12	57494192	57510145	17	7	5.35433e-10	14.3488	54.6426	0.078852	0.0259902	Unsig.	2
ZBED4	22	50252491	50288728	19	2	2.22963e-06			0.0885831	0.0885831	Unsig.	2
CDK2AP1	12	123750516	123761787	8	13	1.51445e-11			0.218852	0.158505	Unsig.	2
TCF20	22	42561018	42684933	44	1	1.87803e-15	23.6507	35.1205	0.239484	0.069345	Unsig.	2
CPEB1	15	83216950	83322546	49	10	2.54911e-10			0.25671	0.25671	Unsig.	2
QPCT	2	37576772	37605465	41	3	1.05835e-08	20.1532	32.325	0.488709	0.705486	Unsig.	2
MPL	1	43808488	43825136	3	7	2.35712e-07			1	1	Unsig.	2
CDC20	1	43829651	43833873	6	7	1.8572e-07			1	1	Unsig.	2
ALAS1	3	52237098	52253343	8	7	1.32845e-09		29.6528	1	0.160167	Unsig.	2
PCDHA3	5	140185641	140396931	58	10	1.47496e-06			1	1	Unsig.	2
PCDHA7	5	140218853	140396931	53	10	1.5936e-06			1	1	Unsig.	2
WBP1L	10	104508704	104581016	33	7	2.2417e-10			1	1	Unsig.	2
CYP17A1	10	104595287	104602170	8	7	2.79117e-17	27.5446	31.7587	1	1	Unsig.	2
ARFGAP2	11	47190848	47203676	17	3	2.34785e-12	27.3257	32.1487	1	1	Unsig.	2
PACSIN3	11	47204072	47212985	9	3	4.88165e-11	22.045	48.4537	1	0.0764103	Unsig.	2
ARPC3	12	110877627	110893216	11	12	1.46476e-17	21.913	34.398	1	1	Unsig.	2
OGFOD2	12	123464272	123469589	3	13	1.93781e-10	18.7358	9.95371	1	1	Unsig.	2
C12orf65	12	123722982	123747507	14	13	7.01658e-13			1	1	Unsig.	2
DOC2A	16	30021834	30029917	6	4	5.26141e-13		32.9058	1	1	Unsig.	2
ALDOA	16	30080599	30086741	4	4	6.88395e-08	34.0899	53.6067	1	1	Unsig.	2
PPP4C	16	30092314	30101697	5	4	9.86818e-13	13.3157	23.3759	1	1	Unsig.	2
YPEL3	16	30108634	30112534	6	4	3.16831e-08			1	1	Unsig.	2
STH	17	44081615	44082060	9	7	1.70229e-07			1	1	Unsig.	2
NOSIP	19	50063724	50088829	14	6	1.84436e-07	7.71448	28.4724	1	1	Unsig.	2
L3MBTL2	22	41606315	41632275	11	1	1.72763e-11	8.08988	42.3954	1	0.0796697	Unsig.	2
NDUFA6	22	42486529	42491776	4	1	1.04059e-12	34.6787	50.3386	1	1	Unsig.	2
B9D1	17	19243009	19286226	13	4	2.09394e-12		35.6837	0.0118664	0.011866	Unsig.	1
SFMBT1	3	52942588	53085089	31	7	3.29303e-19		27.2878	0.013098	0.0335391	Unsig.	1
ADAM22	7	87568457	87837204	71	5	1.16954e-12		34.0413	0.018051	0.0103454	Unsig.	1
MPHOSPH9	12	123643775	123722688	18	13	1.23898e-12			0.0180957	0.015236	Unsig.	1
PPDPF	20	62157093	62158559	20	2	3.49875e-09			0.0193121	0.0193121	Unsig.	1
GIT2	12	110372608	110439173	12	12	1.79894e-09	21.5305	44.679	0.0203802	0.0932033	Unsig.	1
RANGAP1	22	41645782	41703373	19	1	4.96411e-11	23.7179	13.3402	0.0227726	0.0616622	Unsig.	1
AMH	19	2254321	2257072	17	1	2.41812e-07			0.0244834	0.0244834	Unsig.	1
ACO2	22	41870120	41929978	15	1	2.08969e-09	35.101	45.9601	0.0280957	1	Unsig.	1
TMEM219	16	29978399	29989369	8	4	8.471e-15		24.3174	0.0363732	0.0371361	Unsig.	1
BAG5	14	104027880	104034151	7	8	6.83841e-11	36.0401	44.8311	0.045727	0.0140628	Unsig.	1
DOT1L	19	2168931	2237577	58	1	6.86292e-07			0.0588624	0.0588624	Unsig.	1
COA8	14	104034296	104062236	13	8	1.53813e-09			0.0606764	0.0265251	Unsig.	1
ARL5B	10	18953359	18975568	33	1	1.9328e-09			0.0702213	0.0702213	Unsig.	1
NDFIP2	13	80060258	80135212	12	3	5.77584e-11			0.0788393	0.0788393	Unsig.	1
ADAL	15	43627548	43651767	12	3	5.26771e-09	27.964	47.9871	0.0971192	0.0133084	Unsig.	1
KCNJ13	2	233635511	233646275	12	22	5.17943e-17			0.104842	0.104842	Unsig.	1
PCDHA2	5	140179436	140396931	59	10	1.5901e-06			0.109433	0.104615	Unsig.	1
ANKRD11	16	89339039	89561969	130	8	3.6581e-07	12.5049	31.8218	0.114825	0.374159	Unsig.	1
TOB2	22	41834497	41847805	5	1	2.231e-07			0.133103	0.132086	Unsig.	1
XRCC3	14	104168953	104186788	13	8	3.04762e-11			0.175166	0.104454	Unsig.	1
RNF111	15	59284861	59394618	71	6	9.47744e-07			0.238747	0.238747	Unsig.	1
LRP4	11	46883267	46945101	21	3	1.08804e-11	16.1904	20.8721	0.245725	0.156094	Unsig.	1
RBM6	3	49982582	50119682	22	6	7.07503e-07	12.7044	51.7057	0.285372	0.0481281	Unsig.	1
NGEF	2	233748411	233882966	143	22	3.5542e-18	17.154	26.9117	0.365574	0.365574	Unsig.	1
HSPE1	2	198370102	198373173	5	18	1.18668e-14	29.4858	28.9523	0.641713	0.309218	Unsig.	1
ZNF391	6	27347413	27376686	14	1	1.5078e-38			0.668412	0.783434	Unsig.	1
ATXN7	3	63853819	63994136	54	9	3.09706e-08		29.757	0.845106	0.0954431	Unsig.	1
CKAP5	11	46769597	46872859	21	3	4.83627e-12	39.3814	42.0573	0.998935	0.0192674	Unsig.	1
MIR2682	1	98515798	98515907	5	14	1.74544e-19			1	1	Unsig.	1
CRTC2	1	153925151	153936088	5	18	8.54931e-07	11.7284	33.2237	1	1	Unsig.	1
SULT6B1	2	37399962	37428230	43	3	2.51505e-06			1	1	Unsig.	1
ANKRD23	2	97508648	97514758	4	10	1.72383e-08			1	1	Unsig.	1
SF3B1	2	198259508	198304817	6	18	1.947e-15	17.3066	45.358	1	1	Unsig.	1
TRAIP	3	49871046	49898997	13	6	1.09639e-06			1	1	Unsig.	1
GLYCTK	3	52326835	52334273	4	7	7.42171e-14		17.2101	1	1	Unsig.	1
MIR135A1	3	52333234	52333324	3	7	2.14562e-13			1	1	Unsig.	1
SPCS1	3	52745121	52750164	5	7	9.75742e-17	12.0501	22.0666	1	1	Unsig.	1
PCDHA5	5	140206197	140396931	55	10	1.75714e-06			1	1	Unsig.	1
SLC17A1	6	25788142	25837280	34	1	3.99781e-22			1	1	Unsig.	1
SLC17A3	6	25850083	25879471	28	1	2.83177e-21			1	1	Unsig.	1
H3C1	6	26025678	26026186	13	1	1.8411e-28			1	1	Unsig.	1
MIR3143	6	27120404	27120467	3	1	7.03706e-12			1	1	Unsig.	1
LHFPL3	7	103974103	104554003	363	7	1.06403e-06			1	1	Unsig.	1
SUFU	10	104268728	104398292	39	7	6.15506e-07	16.0672	40.2521	1	1	Unsig.	1
TRIM8	10	104409235	104423076	15	7	1.10354e-08		44.922	1	1	Unsig.	1
FLRT1	11	63808402	63891643	80	5	1.11102e-06			1	1	Unsig.	1
MSANTD2	11	124641393	124675302	19	8	9.37692e-12			1	1	Unsig.	1
CACNA2D4	12	1906128	2032818	175	0	1.39625e-06			1	1	Unsig.	1
TUBGCP4	15	43668298	43706969	11	3	6.74154e-08	27.2586	33.1706	1	1	Unsig.	1
TP53BP1	15	43700258	43807838	22	3	1.21208e-06	27.2692	40.7427	1	1	Unsig.	1
RPS17	15	82826157	83214208	2	10	2.13493e-08	9.54956	34.2136	1	1	Unsig.	1
LINC02210	17	43702694	43728597	5	7	3.37951e-08			1	1	Unsig.	1
TM6SF2	19	19380175	19389110	8	3	6.90393e-11			1	1	Unsig.	1
LPAR2	19	19739465	19744029	5	3	1.36608e-08			1	1	Unsig.	1
SLC25A17	22	41170633	41220403	11	1	4.87932e-09			1	1	Unsig.	1
CCDC134	22	42201682	42233168	23	1	3.58093e-11	19.9684	11.2842	1	1	Unsig.	1
SREBF2-AS1	22	42228484	42235669	13	1	1.15879e-10			1	1	Unsig.	1
TFAP2E	1	36043914	36065927	3	5	2.11931e-06	16.9442	37.1346	0.0131295	0.0156782	Unsig.	0
ZKSCAN7	3	44601684	44629973	13	5	1.19533e-07	2.62437	36.5525	0.013133	0.0356535	Unsig.	0
HVCN1	12	111091490	111132582	16	12	1.30192e-12	17.3333	43.7283	0.0134521	0.0219393	Unsig.	0
SP9	2	175204681	175208228	16	16	3.5882e-07		28.2624	0.0134881	0.0134881	Unsig.	0
RLBP1	15	89758099	89769810	24	12	5.19944e-07			0.0146314	0.0146314	Unsig.	0
TWF2	3	52267627	52278174	15	7	2.51374e-13	26.637	47.6653	0.0148467	0.0119003	Unsig.	0
NUCB2	11	17303260	17358758	22	1	2.73385e-08	13.6025	31.7248	0.014863	0.0234677	Unsig.	0
TGM7	15	43573468	43599453	9	3	5.52656e-07		28.2295	0.0148686	0.0143565	Unsig.	0
SPATA19	11	133715525	133720408	8	12	1.3516e-06			0.0151114	0.0151114	Unsig.	0
TMX2	11	57484994	57513445	5	4	1.22656e-09	28.1424	19.4876	0.0151511	1	Unsig.	0
LINC02033	3	36867040	36868991	7	4	1.53023e-10			0.0154933	0.0154933	Unsig.	0
CILP2	19	19654073	19662468	10	3	1.43481e-13			0.0154939	0.0161912	Unsig.	0
RPS27	1	153968230	153969631	5	18	1.13457e-07	9.84523	38.9002	0.0174413	0.0359238	Unsig.	0
HSBP1L1	18	77729642	77735822	17	3	9.89069e-07	16.9092	14.0807	0.0200045	1	Unsig.	0
GOLGA6L9	15	82727184	83113111	2	10	4.41612e-07			0.0238583	0.0238583	Unsig.	0
POLH	6	43548921	43593260	11	2	1.14451e-06			0.0242113	0.0242113	Unsig.	0
LINC02731	11	133907166	133916236	29	12	2.48292e-07			0.0244809	0.0244809	Unsig.	0
ZC3H7B	22	41702528	41761151	17	1	1.28897e-08	25.9839	40.0515	0.0245767	0.291685	Unsig.	0
TCTN1	12	111056933	111092235	12	12	3.73835e-17		52.147	0.024926	0.0793242	Unsig.	0
ACTR5	20	37382102	37406162	17	0	1.84492e-17	23.7818	29.7412	0.0257306	0.221998	Unsig.	0
NGF-AS1	1	115830654	115915693	91	16	4.87081e-09			0.0274752	0.0274527	Unsig.	0
LOC105374378	2	27943989	27967154	17	2	3.72775e-07			0.0283076	0.0283076	Unsig.	0
MEI1	22	42100506	42200458	16	1	5.50049e-07			0.0300204	1	Unsig.	0
MAPK15	8	144803518	144809628	16	11	1.27369e-06			0.0324268	0.0324268	Unsig.	0
PCBP2-OT1	12	53863251	53863841	2	6	5.90859e-09			0.0327565	0.0327565	Unsig.	0
LINC02057	5	60551386	60565756	21	4	6.16885e-14			0.0336327	0.0336327	Unsig.	0
FOXN2	2	48546437	48611434	52	4	3.41532e-08			0.0354049	0.0354049	Unsig.	0
FAHD2B	2	97754319	97765619	7	10	2.23749e-07			0.0356959	0.0356959	Unsig.	0
DPEP1	16	89684715	89709841	54	8	7.90694e-09	18.8616	16.7734	0.0371463	0.175411	Unsig.	0
C3orf86	3	44467623	44486390	12	5	1.75057e-08			0.0389932	0.0273116	Unsig.	0
SMIM15-AS1	5	60463142	60532907	32	4	2.73545e-13			0.0417672	0.0417672	Unsig.	0
LOC105378183	14	103788620	103789876	14	8	1.49728e-07			0.0431549	0.0530265	Unsig.	0
LOC107984265	10	104663459	104683092	10	7	6.97883e-20			0.0441099	0.0454716	Unsig.	0
C11orf49	11	46963239	47190935	39	3	8.42985e-14			0.0445913	0.0462557	Unsig.	0
MYBPC3	11	47357956	47379253	24	3	2.10276e-09	26.2718	30.0197	0.046787	1	Unsig.	0
SNORC	2	233738723	233748414	12	22	6.14508e-19			0.0478897	0.0478897	Unsig.	0
PRRG2	19	50089572	50099261	7	6	1.9828e-09			0.0502136	0.0509141	Unsig.	0
DEF8	16	90020138	90039468	48	8	1.25506e-07	22.7011	44.4054	0.0530241	0.0530241	Unsig.	0
MFSD4B	6	111585541	111606208	12	8	1.92873e-07			0.054574	0.054574	Unsig.	0
ZNF276	16	89791775	89812332	50	8	1.12878e-07	19.2805	13.1216	0.0551706	0.124751	Unsig.	0
LOC343052	1	153771422	153773778	7	18	1.29681e-06			0.0573549	0.0559538	Unsig.	0
ABT1	6	26602180	26605967	13	1	1.13354e-38			0.0573795	0.0203121	Unsig.	0
ZSCAN29	15	43655369	43668241	5	3	1.54103e-07			0.0585742	0.0480023	Unsig.	0
DIABLO	12	122697208	122717003	12	13	2.75043e-06	25.785	37.106	0.0605549	0.0489529	Unsig.	0
MIR1293	12	50632924	50632995	3	5	8.91694e-07			0.0617919	0.0617919	Unsig.	0
KANSL1-AS1	17	44275938	44279089	4	7	7.81774e-12			0.0635545	0.0635552	Unsig.	0
TMX2-CTNND1	11	57484994	57591652	13	4	1.05456e-15			0.0643647	0.0659979	Unsig.	0
H2BC4	6	26118397	26129154	17	1	1.29416e-20			0.0647067	0.0734885	Unsig.	0
SNORD140	22	41474605	41474725	5	1	6.16775e-10			0.0648996	0.060947	Unsig.	0
SLC45A1	1	8383173	8409225	44	2	7.28555e-08			0.0656234	0.0656234	Unsig.	0
SP7	12	53725359	53743577	13	6	1.8078e-08			0.0695398	0.0695398	Unsig.	0
MIR3655	5	140032428	140032511	6	10	3.39996e-07			0.0701226	0.0711451	Unsig.	0
SPATA33	16	89729151	89742680	25	8	2.72984e-08		31.7508	0.0743813	0.0209731	Unsig.	0
ZNF35	3	44695223	44707283	8	5	4.03613e-10			0.075531	0.011909	Unsig.	0
MIR640	19	19550871	19550967	8	3	2.2278e-14			0.078765	0.0753045	Unsig.	0
MPP6	7	24618070	24738812	34	3	2.78375e-09			0.0793518	0.0793518	Unsig.	0
MGAT3	22	39858016	39893201	35	0	5.86841e-08			0.0801063	0.0801063	Unsig.	0
LOC101593348	12	122715988	122718339	3	13	1.51204e-06			0.0820175	0.0819985	Unsig.	0
SHISA8	22	42310539	42316099	5	1	8.35536e-15			0.0824217	1	Unsig.	0
SETD6	16	58554382	58562746	12	5	7.90023e-10	2.82137	12.3083	0.0871386	0.0871399	Unsig.	0
HYAL2	3	50360220	50365281	3	6	4.90672e-07	20.8217	32.2627	0.0892997	0.0937177	Unsig.	0
OGFRP1	22	42670758	42675868	6	1	1.62015e-14			0.0914354	0.0947359	Unsig.	0
ZNF592	15	85296822	85354676	26	11	1.94776e-11	22.6663	42.0648	0.0922831	0.047015	Unsig.	0
TRPV4	12	110225891	110276203	42	12	1.42181e-09			0.0955648	0.408387	Unsig.	0
LOC105375800	8	144845662	144847678	4	11	4.77925e-09			0.0959421	0.0959421	Unsig.	0
H3C4	6	26202011	26204521	9	1	1.19089e-34			0.0982494	0.0355573	Unsig.	0
WDR73	15	85187515	85202574	17	11	8.56081e-11	11.5525	43.1197	0.0999796	0.157295	Unsig.	0
COX8A	11	63747091	63749015	3	5	2.34534e-06			0.102541	0.102541	Unsig.	0
MIR6845	8	144924927	144924988	6	11	2.85427e-09			0.106975	0.106975	Unsig.	0
LAMB2P1	3	49195291	49196834	5	6	7.67079e-07			0.110429	0.110427	Unsig.	0
SEMA3G	3	52472050	52484119	10	7	5.96665e-12		43.0604	0.114345	0.117817	Unsig.	0
FAM120A	9	96218966	96333393	31	4	4.17342e-07	17.4298	42.1109	0.118058	0.122654	Unsig.	0
LOC100270746	6	26992144	26993085	6	1	7.4122e-30			0.121926	0.0864828	Unsig.	0
NUS1	6	118001631	118036886	17	9	4.54527e-07			0.12274	0.12274	Unsig.	0
LOC101927817	16	89502325	89525902	19	8	4.5414e-07			0.124243	0.0230184	Unsig.	0
DBF4	7	87510807	87543867	10	5	2.78829e-07	5.00417	13.1615	0.127545	1	Unsig.	0
MIR4688	11	46402951	46403034	3	3	5.38438e-11			0.131789	0.12991	Unsig.	0
ANKRD45	1	173582474	173643990	13	20	1.11919e-07			0.132616	0.149719	Unsig.	0
LCMT2	15	43620846	43627771	7	3	1.89337e-09		31.8551	0.133817	0.128278	Unsig.	0
PUF60	8	144903513	144916485	9	11	6.6954e-09	21.5468	40.9349	0.13763	0.13763	Unsig.	0
AGBL5	2	27279290	27298490	8	1	1.23801e-07			0.140681	0.140199	Unsig.	0
ANAPC7	12	110815704	110846535	13	12	5.31785e-19	31.0118	31.902	0.142903	0.0262166	Unsig.	0
HCG11	6	26526933	26532612	9	1	1.3553e-30			0.145841	0.148382	Unsig.	0
VTRNA1-2	5	140103510	140103598	8	10	4.17885e-07			0.15219	0.0949537	Unsig.	0
DDB2	11	47241492	47265769	16	3	7.82805e-11	12.1573	47.5809	0.156167	0.106088	Unsig.	0
C1orf216	1	36184476	36189485	3	5	6.11684e-07			0.162939	0.162492	Unsig.	0
WDR76	15	44124199	44165610	9	3	2.00882e-07			0.165531	0.143284	Unsig.	0
RCOR2	11	63683701	63689636	5	5	1.62374e-07			0.16872	0.155711	Unsig.	0
MIR6737	1	153939826	153939896	5	18	3.55777e-07			0.191136	1	Unsig.	0
LOC646938	15	79049378	79050734	7	9	5.14766e-07			0.195718	0.185952	Unsig.	0
PRDM7	16	90127973	90148739	29	8	1.27592e-06			0.19602	0.159838	Unsig.	0
WDR55	5	140049383	140055553	6	10	1.23998e-06	6.94987	12.0321	0.221316	1	Unsig.	0
FRMD5	15	44167961	44492469	65	3	1.13971e-07	33.3114	41.0964	0.225731	0.61303	Unsig.	0
PHF7	3	52449675	52462657	7	7	4.52438e-09			0.225811	0.22337	Unsig.	0
MIR3682	2	54081258	54081342	7	6	1.54731e-06			0.227309	0.227309	Unsig.	0
INHBC	12	57833566	57850845	13	7	2.0522e-07	21.7113	20.2807	0.232553	0.50764	Unsig.	0
GGNBP2	17	34905767	34951276	14	6	1.79591e-06			0.243763	0.243763	Unsig.	0
H2AC2P	6	25737608	25742932	11	1	1.46844e-09			0.246389	0.218515	Unsig.	0
LINC02210-CRHR1	17	43702711	43918194	92	7	2.54731e-08			0.316466	0.316456	Unsig.	0
SYCP1	1	115402423	115542990	28	16	1.7451e-08	9.28391	37.6069	0.339205	1	Unsig.	0
ARL17B	17	44356549	45142515	15	7	1.82682e-10			0.374779	0.374777	Unsig.	0
AGO4	1	36278236	36328490	10	5	2.31254e-06	12.9009	51.3636	0.380292	0.206559	Unsig.	0
TMCO6	5	140024011	140029993	11	10	1.46393e-06			0.387351	0.301622	Unsig.	0
EPPK1	8	144944497	144957635	24	11	2.05718e-07			0.389862	0.389862	Unsig.	0
OSBPL3	7	24841155	25024797	190	3	2.39602e-07	15.1139	15.089	0.479023	0.479023	Unsig.	0
MFSD13A	10	104226151	104241802	25	7	1.90251e-06			0.52663	0.537946	Unsig.	0
SEC11A	15	85217767	85264691	17	11	1.65543e-10	7.81964	29.4104	0.566391	0.246086	Unsig.	0
SCRIB	8	144878094	144902943	31	11	2.80365e-08	17.584	23.4664	0.581684	0.581684	Unsig.	0
BUB1B-PAK6	15	40514628	40574688	70	2	5.65238e-12			0.605871	0.605871	Unsig.	0
MAPT-AS1	17	43925721	43977879	37	7	4.85569e-09			0.679773	0.679781	Unsig.	0
GMIP	19	19745284	19759466	15	3	9.42981e-09	14.0454	21.3399	0.691657	0.560905	Unsig.	0
GTDC1	2	144700636	145095636	65	11	3.41089e-07	18.0089	37.1244	0.746522	0.746522	Unsig.	0
LINC00492	5	101922071	101958291	14	7	1.93951e-06			0.77434	0.774341	Unsig.	0
RWDD2A	6	83908075	83913654	8	5	9.08011e-08		36.6653	0.841234	0.0839441	Unsig.	0
PRICKLE2-AS1	3	64058639	64093807	40	9	1.77807e-06			0.92824	0.932425	Unsig.	0
PHF13	1	6678790	6689090	10	1	2.31032e-06			1	1	Unsig.	0
MIR6734	1	43835318	43835386	5	7	1.67372e-06			1	1	Unsig.	0
ST3GAL3-AS1	1	44180075	44198014	7	7	2.23975e-10			1	1	Unsig.	0
TLCD4	1	95563072	95668161	74	13	1.72391e-08			1	1	Unsig.	0
DPYD-AS1	1	97566478	97793511	110	14	7.77942e-07			1	1	Unsig.	0
LOC105371433	1	150137925	150158463	11	17	7.24338e-10			1	1	Unsig.	0
MIR6878	1	150469820	150469886	7	17	2.03786e-06			1	1	Unsig.	0
SLC39A1	1	153936574	153945660	8	18	7.69139e-07		44.2574	1	0.315217	Unsig.	0
CREB3L4	1	153945377	153951834	4	18	2.48359e-06			1	1	Unsig.	0
TEX50	1	173609476	173611269	4	20	1.43892e-06			1	1	Unsig.	0
CENPL	1	173773687	173798777	9	20	4.23517e-08			1	1	Unsig.	0
ZBTB37	1	173842219	173877685	15	20	1.4729e-08			1	1	Unsig.	0
MIR4677	1	243514477	243514557	6	26	2.55918e-07			1	1	Unsig.	0
SNORA105A	2	21889562	198356627	4	18	3.18842e-15			1	1	Unsig.	0
SNORA105B	2	21889562	198356627	4	18	3.18842e-15			1	1	Unsig.	0
OST4	2	27298340	27299522	6	1	1.57115e-07			1	1	Unsig.	0
CEBPZ	2	37433755	37463739	24	3	7.40091e-07	5.3316	46.3606	1	1	Unsig.	0
FANCL	2	58391377	58473515	35	7	1.79759e-14			1	1	Unsig.	0
LINC01122	2	58752887	59295901	352	7	2.27416e-12			1	1	Unsig.	0
ALMS1-IT1	2	73689229	73691604	6	9	8.43742e-07			1	1	Unsig.	0
LOC101927053	2	97589842	97596574	8	10	9.03629e-08			1	1	Unsig.	0
DLX2-DT	2	172972733	172979710	13	15	2.63445e-08			1	1	Unsig.	0
LINC01305	2	175195754	175200370	24	16	5.98603e-07			1	1	Unsig.	0
ANKRD44-IT1	2	198120581	198172243	43	18	5.62091e-09			1	1	Unsig.	0
COQ10B	2	198323146	198345033	7	18	5.82293e-16	27.6638	57.8171	1	1	Unsig.	0
HSPE1-MOB4	2	198370102	198423423	9	18	7.22076e-14			1	1	Unsig.	0
FTCDNL1	2	200630258	200720896	51	19	1.39299e-11			1	1	Unsig.	0
RNU6-7	3	898483	180954630	4	13	1.89222e-11			1	1	Unsig.	0
RNU6-8	3	898483	180954630	4	13	1.89222e-11			1	1	Unsig.	0
RNU6-2	3	898483	180954631	4	13	1.89222e-11			1	1	Unsig.	0
RNU6-9	3	898483	180954631	4	13	1.89222e-11			1	1	Unsig.	0
MIR3714	3	16979687	16979752	11	0	8.74114e-08			1	1	Unsig.	0
LOC105376975	3	17789435	17792154	6	0	8.12856e-12			1	1	Unsig.	0
LINC01988	3	44474413	44476021	9	5	2.7735e-08			1	1	Unsig.	0
ZNF660-ZNF197	3	44631455	44694963	15	5	4.9158e-08			1	1	Unsig.	0
KIF15	3	44808285	44899748	15	5	1.74573e-06		37.6823	1	1	Unsig.	0
CAMKV	3	49900421	49912339	12	6	4.42128e-07		44.1759	1	0.132014	Unsig.	0
SEMA3F-AS1	3	50158454	50198518	33	6	7.28796e-07			1	1	Unsig.	0
LOC101929054	3	52278253	52280113	10	7	8.83143e-15			1	1	Unsig.	0
PPM1M	3	52284774	52289615	6	7	4.6514e-12			1	1	Unsig.	0
MIRLET7G	3	52307293	52307377	7	7	1.268e-12			1	1	Unsig.	0
GLYCTK-AS1	3	52327595	52328749	4	7	7.42171e-14			1	1	Unsig.	0
DNAH1	3	52355334	52439508	18	7	4.68238e-13	18.244	22.5056	1	1	Unsig.	0
TNNC1	3	52490115	52493057	9	7	1.33783e-08	24.7251	31.1265	1	1	Unsig.	0
SMIM4	3	52575620	52580906	5	7	9.42565e-15			1	1	Unsig.	0
SNORD136	3	52727902	52728049	4	7	4.03543e-17			1	1	Unsig.	0
SNORD19	3	52728255	52728331	4	7	5.43459e-17			1	1	Unsig.	0
SNORD19B	3	52729753	52729846	4	7	4.16613e-17			1	1	Unsig.	0
SNORD19C	3	52730393	52730460	3	7	7.48057e-17			1	1	Unsig.	0
SNORD69	3	52731751	52731828	3	7	1.23356e-16			1	1	Unsig.	0
ITIH4-AS1	3	52862950	52864330	7	7	2.97105e-15			1	1	Unsig.	0
MUSTN1	3	52872136	52874035	8	7	1.14106e-16			1	1	Unsig.	0
STIMATE-MUSTN1	3	52872136	52936564	22	7	2.49928e-18			1	1	Unsig.	0
STIMATE	3	52875749	52936564	22	7	2.45759e-18			1	1	Unsig.	0
MIR8064	3	52885478	52885568	7	7	3.6462e-16			1	1	Unsig.	0
PRKCD	3	53200224	53231733	28	7	2.88505e-07	21.3412	22.8604	1	1	Unsig.	0
DCP1A	3	53322448	53386570	14	7	8.08204e-07			1	1	Unsig.	0
C3orf49	3	63809974	63839312	14	9	9.65767e-09			1	1	Unsig.	0
THOC7-AS1	3	63851320	63852495	4	9	5.10085e-10			1	1	Unsig.	0
SEC61A1	3	127776279	127795526	5	10	1.28591e-07	10.5477	24.6911	1	1	Unsig.	0
RUVBL1	3	127788627	127877757	11	10	9.5623e-07	22.4452	27.6504	1	1	Unsig.	0
MSL2	3	135872758	135920177	16	11	1.08316e-09	17.4771	26.9989	1	1	Unsig.	0
IL20RB	3	136681824	136734926	14	11	2.14184e-06			1	1	Unsig.	0
LOC101928882	3	180430377	180592966	57	13	2.25379e-10			1	1	Unsig.	0
LOC105377621	4	103344758	103428643	62	3	3.20397e-08			1	1	Unsig.	0
GK3P	4	166203943	166206175	7	5	5.78368e-07			1	1	Unsig.	0
LOC101928590	4	176716457	176738340	19	8	1.08224e-14			1	1	Unsig.	0
MRPS30-DT	5	44749429	44813895	9	0	4.23492e-08			1	1	Unsig.	0
SNORD63B	5	137899657	137899730	2	9	4.08628e-09			1	1	Unsig.	0
SNORD63	5	137901731	137901799	2	9	3.30231e-09			1	0.0441106	Unsig.	0
CXXC5-AS1	5	139033583	139034313	5	10	1.23484e-09			1	1	Unsig.	0
PCDHA1	5	140170720	140396931	58	10	1.51691e-06			1	1	Unsig.	0
PCDHAC1	5	140310883	140396931	27	10	2.25613e-06			1	1	Unsig.	0
MFAP3	5	153423526	153442009	8	12	6.96652e-07			1	1	Unsig.	0
CARMIL1	6	25284601	25625758	321	1	1.30982e-14	21.8953	33.1903	1	1	Unsig.	0
H2AC1	6	25731290	25731790	10	1	2.47992e-08			1	1	Unsig.	0
H2BC1	6	25732004	25732573	11	1	7.69559e-10	20.1039	28.5596	1	1	Unsig.	0
SLC17A4	6	25759926	25786426	27	1	3.02758e-24			1	1	Unsig.	0
SLC17A2	6	25917983	25935919	17	1	5.12991e-19			1	1	Unsig.	0
TRIM38	6	25968029	25996457	24	1	5.00527e-24	10.4062	45.0333	1	1	Unsig.	0
H4C1	6	26026876	26027278	12	1	1.69389e-28			1	1	Unsig.	0
H4C2	6	26032123	26032511	11	1	9.64231e-22			1	1	Unsig.	0
H3C2	6	26036816	26037327	9	1	6.89667e-19			1	1	Unsig.	0
H2AC4	6	26038319	26038846	11	1	1.39885e-23			1	1	Unsig.	0
H3C3	6	26050611	26051097	13	1	5.26702e-24			1	0.0344916	Unsig.	0
LOC108783645	6	26091517	26096262	18	1	4.23591e-28			1	1	Unsig.	0
H4C3	6	26109160	26109565	15	1	1.2583e-16			1	1	Unsig.	0
H1-6	6	26112639	26113363	14	1	1.85134e-15	18.1623	22.0106	1	1	Unsig.	0
H2AC6	6	26129399	26129918	10	1	1.88024e-20			1	1	Unsig.	0
H2AC7	6	26204011	26204521	9	1	1.19431e-34			1	1	Unsig.	0
H2BC7	6	26204743	26205216	10	1	5.78041e-34			1	1	Unsig.	0
H4C8	6	26290353	26290762	6	1	1.75729e-11			1	1	Unsig.	0
BTN2A2	6	26388335	26400100	22	1	2.02491e-26			1	1	Unsig.	0
BTN3A1	6	26407502	26420436	20	1	9.29017e-38		22.0272	1	1	Unsig.	0
BTN2A3P	6	26426618	26435816	7	1	1.73248e-26			1	1	Unsig.	0
LOC285819	6	26477171	26487737	11	1	8.9233e-34			1	1	Unsig.	0
ZNF322	6	26639610	26664980	13	1	2.41146e-37			1	1	Unsig.	0
GUSBP2	6	26844265	26929333	25	1	6.00813e-39			1	1	Unsig.	0
H2AC11	6	27105821	27106314	5	1	2.92296e-25			1	1	Unsig.	0
H4C9	6	27112060	27112457	4	1	4.96422e-26			1	1	Unsig.	0
H2AC12	6	27119884	27120341	3	1	7.03706e-12			1	1	Unsig.	0
ZNF204P	6	27330601	27348153	13	1	2.4067e-41			1	1	Unsig.	0
SNORD166	6	111440036	111440142	6	8	1.54471e-06			1	1	Unsig.	0
MIR4655	7	1888815	1888889	8	1	2.69825e-11			1	0.153517	Unsig.	0
MIR6836	7	2302149	2302212	8	1	5.98686e-10			1	1	Unsig.	0
LHFPL3-AS2	7	104540074	104572092	19	7	6.52067e-07			1	1	Unsig.	0
LINC01004	7	104627193	104636612	6	7	2.29174e-13			1	1	Unsig.	0
KMT2E-AS1	7	104655988	104659588	5	7	1.28027e-14			1	0.0131183	Unsig.	0
SND1-IT1	7	127642561	127645130	7	9	1.03882e-06			1	1	Unsig.	0
MIR593	7	127726912	127727012	6	9	1.07868e-07			1	1	Unsig.	0
MIR6843	8	27473117	27473268	7	5	9.02446e-07			1	1	Unsig.	0
LINC00051	8	143284716	143295364	20	10	2.23268e-08			1	1	Unsig.	0
MIR937	8	144900126	144900212	4	11	5.89076e-08			1	1	Unsig.	0
FAM120AOS	9	96210613	96220883	13	4	1.5087e-06			1	1	Unsig.	0
MIR548AU	9	96362122	107970981	18	4	2.56336e-06			1	1	Unsig.	0
SFXN2	10	104479274	104508249	21	7	5.73947e-12	15.1331	16.8188	1	1	Unsig.	0
BORCS7-ASMT	10	104618966	104666655	25	7	4.43155e-22			1	1	Unsig.	0
CREB3L1	11	46304212	46347944	29	3	1.75719e-11			1	1	Unsig.	0
MIR3160-1	11	46478354	46478439	1	3	2.731e-12			1	1	Unsig.	0
MIR3160-2	11	46478356	46478437	1	3	2.731e-12			1	1	Unsig.	0
HARBI1	11	46629410	46643777	2	3	2.79438e-11			1	1	Unsig.	0
ATG13	11	46643825	46702568	11	3	5.04868e-17	36.7508	27.8331	1	0.028018	Unsig.	0
ZNF408	11	46727580	46732462	6	3	3.74024e-11	5.93863	29.251	1	1	Unsig.	0
MIR5582	11	46779674	46779742	4	3	5.7865e-10			1	1	Unsig.	0
SNORD67	11	46788938	46789049	4	3	2.75147e-10			1	1	Unsig.	0
LRP4-AS1	11	46872961	46900967	10	3	1.03917e-10			1	1	Unsig.	0
MIR6745	11	47206161	47206288	8	3	4.22109e-09			1	1	Unsig.	0
YPEL4	11	57417559	57422417	7	4	3.25101e-08			1	1	Unsig.	0
MED19	11	57476180	57484795	6	4	2.86663e-09	5.46193	15.0065	1	1	Unsig.	0
SELENOH	11	57513721	57516026	2	4	6.30995e-08	18.8919	13.4232	1	1	Unsig.	0
ATG2A	11	64667017	64689681	13	5	8.95045e-07		21.4304	1	1	Unsig.	0
OVOL1-AS1	11	65561471	65563339	15	5	5.20666e-07			1	1	Unsig.	0
MIR4301	11	113325744	113325810	13	6	3.35401e-15			1	1	Unsig.	0
GRAMD1B	11	123234129	123503497	287	8	5.63093e-07		21.7601	1	1	Unsig.	0
SNORD153	11	134026182	134026258	22	12	1.75712e-07			1	1	Unsig.	0
GLB1L2	11	134206767	134251218	81	12	2.03753e-06			1	1	Unsig.	0
FAM186B	12	49981655	50004422	7	4	7.80673e-07	8.983	28.9688	1	1	Unsig.	0
MYG1	12	53698478	53705961	3	6	4.2307e-08			1	1	Unsig.	0
MYO1A	12	57427300	57449982	10	7	1.44876e-07	23.3932	46.6441	1	1	Unsig.	0
NXPH4	12	57615576	57625232	10	7	1.11422e-12			1	1	Unsig.	0
MRS2P2	12	72247073	72249763	7	8	1.13722e-08			1	1	Unsig.	0
KRT19P2	12	95233229	95233804	11	9	1.22238e-07			1	1	Unsig.	0
MIR4497	12	110276152	110276241	8	12	8.92623e-07			1	1	Unsig.	0
GLTP	12	110293749	110323346	18	12	1.65876e-07	26.1413	39.2787	1	1	Unsig.	0
TCHP	12	110343078	110360874	12	12	3.58197e-12	17.451	35.8507	1	0.181566	Unsig.	0
ANKRD13A	12	110442234	110482568	10	12	5.30543e-08	17.2196	42.2311	1	1	Unsig.	0
GPN3	12	110895290	110911526	11	12	9.23161e-16	14.2324	56.5594	1	0.0471209	Unsig.	0
FAM216A	12	110911649	110933190	13	12	4.90028e-18			1	1	Unsig.	0
RAD9B	12	110945135	110976361	13	12	7.52876e-18			1	1	Unsig.	0
PPTC7	12	110976049	111026123	16	12	4.27285e-17	28.6193	48.9707	1	0.0762002	Unsig.	0
MIR4304	12	123500213	123500275	4	13	1.17526e-10			1	1	Unsig.	0
PITPNM2-AS1	12	123570930	123574291	3	13	6.72597e-10			1	1	Unsig.	0
MIR8072	12	123854310	123854390	7	13	2.61706e-11			1	1	Unsig.	0
SBNO1-AS1	12	123854494	123855351	7	13	2.61706e-11			1	1	Unsig.	0
RILPL2	12	123904585	123926280	23	13	4.19876e-10	18.4735	50.4792	1	0.21188	Unsig.	0
RBM26-AS1	13	79985443	80003468	9	3	2.05507e-11			1	1	Unsig.	0
NDFIP2-AS1	13	80056498	80060366	5	3	2.50581e-09			1	1	Unsig.	0
LINC01068	13	80145861	80150581	7	3	3.39573e-08			1	1	Unsig.	0
LOC105370687	14	103804255	103805997	5	8	1.17441e-06			1	1	Unsig.	0
SNORA28	14	103809185	103809311	5	8	1.2673e-06			1	1	Unsig.	0
TDRD9	14	104399792	104524004	30	8	2.86477e-07			1	0.936599	Unsig.	0
ANKRD63	15	40575572	40579787	14	2	2.42549e-12			1	1	Unsig.	0
PPIP5K1	15	43830659	43887451	5	3	2.64819e-08		18.3554	1	1	Unsig.	0
CATSPER2	15	43925700	43946082	8	3	1.95888e-07			1	0.296129	Unsig.	0
PPIP5K1P1-CATSPER2	15	43927759	43987229	7	3	1.3885e-07			1	0.0256918	Unsig.	0
CKMT1A	15	43989983	43996420	5	3	5.58176e-07			1	1	Unsig.	0
STRCP1	15	43996615	44015458	9	3	1.42275e-07			1	1	Unsig.	0
CATSPER2P1	15	44033145	44043496	3	3	2.67406e-08			1	1	Unsig.	0
ELL3	15	44069819	44074164	4	3	2.96568e-10			1	1	Unsig.	0
SERF2-C15ORF63	15	44089173	44099769	6	3	7.69071e-10			1	1	Unsig.	0
MIR1282	15	44090856	44090957	4	3	7.05462e-08			1	1	Unsig.	0
SERINC4	15	44091371	44097295	6	3	1.24804e-09			1	1	Unsig.	0
HYPK	15	44097618	44101624	4	3	9.24828e-10			1	1	Unsig.	0
PIN4P1	15	44173023	44175369	4	3	5.51983e-07			1	1	Unsig.	0
GOLGA6L17P	15	82809002	83200272	2	10	4.41612e-07			1	1	Unsig.	0
CPEB1-AS1	15	83321520	83366572	24	10	9.02384e-10			1	1	Unsig.	0
ACTG1P17	15	83399649	83413532	16	10	1.92931e-09			1	1	Unsig.	0
GOLGA6L4	15	84909524	84919110	7	11	1.29955e-08			1	1	Unsig.	0
UBE2Q2P1	15	85075426	85119026	28	11	5.61578e-07			1	1	Unsig.	0
LINC00933	15	85118879	85128412	14	11	9.75198e-08			1	1	Unsig.	0
ZSCAN2	15	85149239	85171947	23	11	9.92528e-09			1	1	Unsig.	0
SCAND2P	15	85179690	85190694	12	11	1.41691e-09			1	1	Unsig.	0
HIRIP3	16	30008641	30012417	4	4	9.58258e-13	20.0128	50.0346	1	1	Unsig.	0
TLCD3B	16	30040743	30052851	8	4	1.2566e-12			1	1	Unsig.	0
LOC112694756	16	30069410	30086741	7	4	1.08815e-10			1	1	Unsig.	0
TBX6	16	30102114	30108245	9	4	1.36413e-11		21.8369	1	1	Unsig.	0
LOC101928595	16	30112750	30121777	12	4	1.67415e-10			1	1	Unsig.	0
GDPD3	16	30121130	30129858	10	4	8.95961e-11	23.9464	36.4654	1	1	Unsig.	0
SNORA50A	16	58598699	58598835	5	5	2.79224e-08			1	1	Unsig.	0
SNORD68	16	89632837	89632909	15	8	1.04493e-07			1	1	Unsig.	0
CPNE7	16	89647165	89668654	50	8	1.40475e-10		31.3162	1	1	Unsig.	0
CDK10	16	89758096	89767762	25	8	3.75484e-07		14.7869	1	0.186569	Unsig.	0
VPS9D1	16	89778541	89792306	27	8	5.71853e-08			1	1	Unsig.	0
VPS9D1-AS1	16	89783263	89789573	18	8	7.82179e-07			1	1	Unsig.	0
SPIRE2	16	89899882	89942727	56	8	6.93795e-07			1	1	Unsig.	0
SNORA119	16	90024784	90024928	21	8	5.02224e-08			1	1	Unsig.	0
GAS8	16	90091036	90116379	62	8	5.03354e-07			1	0.0731755	Unsig.	0
LOC101927839	17	2140971	2141904	8	0	7.13345e-07			1	1	Unsig.	0
MIR6777	17	17721793	17721859	5	3	1.20796e-06			1	1	Unsig.	0
EPN2-IT1	17	19179705	19182701	4	4	3.53933e-09			1	1	Unsig.	0
EPN2-AS1	17	19204908	19214574	5	4	2.4366e-08			1	1	Unsig.	0
MIR1180	17	19252818	19252887	3	4	8.28073e-09			1	1	Unsig.	0
PLEKHM1	17	43518265	43573087	13	7	9.16548e-07			1	1	Unsig.	0
MAPT-IT1	17	43978148	43981164	8	7	2.63449e-08			1	1	Unsig.	0
KANSL1	17	44112281	44307733	20	7	2.31776e-11	11.7988	41.2011	1	0.41173	Unsig.	0
TCF4-AS1	18	53124763	53155171	20	1	1.15473e-15			1	1	Unsig.	0
LINC01416	18	53553918	53592430	27	1	9.57712e-09			1	1	Unsig.	0
LOC642484	18	53675843	53863493	160	1	6.82473e-14			1	1	Unsig.	0
LINC01539	18	53755586	53809767	50	1	5.34894e-10			1	1	Unsig.	0
ZNF440	19	11930087	11951027	10	2	9.18233e-08			1	1	Unsig.	0
TSSK6	19	19630027	19631357	6	3	2.25857e-14			1	1	Unsig.	0
PBX4	19	19677521	19734496	16	3	4.91631e-07	8.77831	19.1377	1	1	Unsig.	0
ATP13A1	19	19761009	19779485	14	3	2.82623e-09	19.5346	16.6895	1	1	Unsig.	0
BCL2L12	19	50173398	50182173	7	6	2.96655e-13			1	1	Unsig.	0
PRMT1	19	50185527	50196704	11	6	8.7609e-09	20.3629	35.084	1	0.209237	Unsig.	0
MIR5088	19	50190373	50190452	4	6	4.51262e-09			1	1	Unsig.	0
MGAT3-AS1	22	39876811	39877827	13	0	1.03638e-06			1	1	Unsig.	0
DNAJB7	22	41260553	41263117	6	1	2.16345e-08			1	1	Unsig.	0
MIR1281	22	41493516	41493570	8	1	1.60363e-08			1	1	Unsig.	0
EP300-AS1	22	41586218	41598505	8	1	2.06212e-10			1	1	Unsig.	0
L3MBTL2-AS1	22	41610125	41618631	5	1	1.4498e-11			1	1	Unsig.	0
CHADL	22	41630516	41641935	14	1	2.26174e-07			1	1	Unsig.	0
MIR6889	22	41653995	41654054	6	1	1.51593e-12			1	1	Unsig.	0
TEF	22	41768336	41800332	17	1	3.43153e-07			1	1	Unsig.	0
LOC105373044	22	41952712	41961887	6	1	1.2479e-06			1	1	Unsig.	0
MIR33A	22	42301947	42302016	4	1	5.34289e-08			1	1	Unsig.	0
MIR378I	22	42324225	42324301	4	1	2.81444e-10			1	1	Unsig.	0
LINC00634	22	42353190	42359946	12	1	3.85444e-13			1	1	Unsig.	0
WBP2NL	22	42399791	42429477	10	1	1.3061e-14			1	1	Unsig.	0
SMDT1	22	42480694	42485288	4	1	1.81278e-12	7.13048	33.2311	1	1	Unsig.	0
NDUFA6-DT	22	42491936	42526354	13	1	1.25906e-14			1	0.0172462	Unsig.	0
LOC101929829	22	42527500	42531883	10	1	9.88338e-16			1	1	Unsig.	0

## Sheet: CAD
Gene	Chrom	StartPos	EndPos	#Var	Group	ECSP	GeneScore(Protein)	GeneScore(RNA)	CondiECSP(Protein)	CondiECSP(RNA)	note	Pubmed count
NT5C2	10	104852773	104958063	25	12	2.34139e-12	59.0657	82.9652	2.34139e-12	1	Protein Sig. only	52
PSRC1	1	109827175	109830790	16	7	2.95863e-54			7.07341e-24	1	Protein Sig. only	25
DNMT3A	2	25455745	25570459	76	2	2.51174e-05	24.9682	43.9821	0.00158665	0.022143	Protein Sig. only	15
ATP2B1	12	89986825	90108143	35	5	1.16226e-11	33.8076	45.455	1.16226e-11	0.00710327	Protein Sig. only	12
SMARCA4	19	11076705	11177947	53	3	4.5371e-28	27.7226	25.0191	3.29452e-23	0.0211321	Protein Sig. only	11
BRAP	12	112084949	112128760	8	7	2.78913e-20	61.8273	69.1857	0.00371837	1	Protein Sig. only	7
MST1	3	49726379	49731196	6	1	3.7675e-11	69.4821	26.3046	5.32194e-05	1	Protein Sig. only	5
ADAMTSL4	1	150526883	150538412	18	11	6.20857e-08	66.7008	94.3602	6.20857e-08	0.89996	Protein Sig. only	4
HHIPL1	14	100075874	100151906	75	3	5.06981e-24			9.36112e-15	0.0158903	Protein Sig. only	3
GALNT4	12	89918189	89923573	9	5	3.18537e-10	29.0083	63.5936	0.00394484	1	Protein Sig. only	3
IFIH1	2	163128583	163180194	7	16	6.96744e-06	39.1963	70.4479	6.96744e-06	0.0523648	Protein Sig. only	2
MST1R	3	49929435	49946306	6	1	2.82823e-05	25.2591	38.1815	0.00421813	0.0216712	Protein Sig. only	2
QTRT1	19	10817114	10829041	9	3	1.80372e-13	41.5966	28.0736	1.80372e-13	0.0709331	Protein Sig. only	1
DCPS	11	126178954	126224900	47	17	8.03301e-10	22.5958	45.6057	8.03301e-10	0.011075	Protein Sig. only	1
PLCG1	20	39771182	39811266	16	2	1.18374e-07	65.053	73.4208	1.18374e-07	1	Protein Sig. only	1
CKB	14	103991003	103994167	9	5	1.18623e-06	46.3215	61.5948	1.18623e-06	0.0159893	Protein Sig. only	1
UHRF1BP1	6	34764859	34850291	24	5	1.05842e-09	44.7332	51.1212	1.71167e-06	0.397128	Protein Sig. only	1
PTPRJ	11	48007110	48197391	68	6	2.07459e-06	45.0971	54.1497	2.07459e-06	0.210255	Protein Sig. only	1
NFAT5	16	69604868	69743557	28	3	8.15719e-06	59.676	81.0872	8.15719e-06	0.512114	Protein Sig. only	1
ADAR	1	154559533	154605473	17	13	9.77548e-06	31.093	69.3982	9.77548e-06	0.0862256	Protein Sig. only	1
MAP1LC3A	20	33139647	33153149	11	1	1.86953e-05	58.7726	75.5929	1.86953e-05	1	Protein Sig. only	1
CCDC97	19	41821076	41835778	12	8	5.35267e-21	46.2159	28.6238	0.000116968	0.0186995	Protein Sig. only	1
ESYT3	3	138158414	138205525	30	8	4.91639e-18			0.000200135	0.00752959	Protein Sig. only	1
NAA25	12	112469492	112551587	16	7	8.13569e-25	16.9219	36.9329	0.000863766	0.142435	Protein Sig. only	1
NCOA6	20	33307577	33418454	13	1	1.74931e-11	46.3659	47.4296	0.00101277	1	Protein Sig. only	1
GGCX	2	85776842	85793616	15	11	1.39004e-23	57.1858	59.3969	0.00146336	0.0287901	Protein Sig. only	1
AMPD2	1	110167434	110179677	15	7	1.56645e-07	48.9362	65.3933	0.00355359	0.0434775	Protein Sig. only	1
NCK1	3	136586049	136675448	22	7	9.11162e-12	60.1046	80.4427	9.11162e-12	1	Protein Sig. only	0
RSBN1	1	114309453	114360098	19	8	2.82084e-10	49.8312	71.0315	2.82084e-10	0.0821379	Protein Sig. only	0
PRDM16-DT	1	2981180	2989289	12	1	7.46271e-10			7.46271e-10	1	Protein Sig. only	0
NEK9	14	75551055	75598751	10	2	4.26887e-08	58.5072	81.2224	4.26887e-08	0.591846	Protein Sig. only	0
SNX27	1	151589525	151676556	20	12	9.13859e-08	58.7929	59.3914	9.13859e-08	0.0228005	Protein Sig. only	0
DRG2	17	17996261	18016283	9	1	9.45092e-08	56.3021	39.5923	9.45092e-08	0.456611	Protein Sig. only	0
DMPK	19	46277966	46290748	9	12	1.57072e-07	63.0158	96.0855	1.57072e-07	0.0150191	Protein Sig. only	0
PHETA1	12	111803454	111811899	3	7	2.54995e-13	21.2522	35.9176	4.57829e-07	1	Protein Sig. only	0
PARP12	7	139728548	139767751	32	10	1.50395e-06	59.2717	52.8864	1.50395e-06	0.177777	Protein Sig. only	0
NOA1	4	57834515	57848772	24	2	1.76148e-06	45.032	64.0447	1.76148e-06	1	Protein Sig. only	0
DBH	9	136506484	136529451	55	9	4.93787e-06	55.6728	35.6396	4.93787e-06	0.21161	Protein Sig. only	0
BACH1	21	30676242	30739217	18	0	3.75227e-05	51.3486	70.822	3.75227e-05	0.312604	Protein Sig. only	0
BABAM2	2	28116575	28566767	158	3	4.0363e-05	51.5815	78.1601	4.0363e-05	0.00574701	Protein Sig. only	0
TDRKH	1	151749043	151768010	7	12	4.95606e-12	24.894	46.2814	4.64328e-05	0.0262211	Protein Sig. only	0
TNRC6B	22	40445820	40736812	69	5	4.84199e-05	55.8252	39.4187	4.84199e-05	0.0728427	Protein Sig. only	0
GPSM1	9	139226994	139259057	43	10	5.39031e-05	48.926	61.9456	5.39031e-05	0.0585563	Protein Sig. only	0
NF2	22	30004544	30099589	31	3	7.454e-05	61.6859	29.2358	7.454e-05	0.184435	Protein Sig. only	0
HIC1	17	1963396	1971535	21	0	1.54503e-15	45.4832	62.7744	0.000113459	1	Protein Sig. only	0
LOC100506281	16	75265280	75267101	14	5	4.71981e-12			0.000129081	1	Protein Sig. only	0
LZTS3	20	3148262	3159195	23	0	1.20701e-05	36.0245	42.3687	0.000195627	1	Protein Sig. only	0
ENSA	1	150598721	150607098	5	11	7.25139e-09	60.5084	74.4751	0.000646844	1	Protein Sig. only	0
SF3B4	1	149900208	149904695	4	11	3.3051e-05	18.7694	87.2922	0.000864109	0.158763	Protein Sig. only	0
OAZ3	1	151740444	151748806	9	12	6.43958e-12	23.9727	33.6085	0.0010183	1	Protein Sig. only	0
LINC00189	21	30570814	30665526	33	0	7.67484e-09			0.00189365	0.0440469	Protein Sig. only	0
PRIM2	6	57184602	57518376	29	9	1.01389e-06	19.5139	75.6344	0.00233142	0.00594277	Protein Sig. only	0
BORCS7	10	104619015	104629718	12	12	2.31633e-11	40.9443	71.2776	0.00310652	1	Protein Sig. only	0
REEP2	5	137779745	137787654	12	7	3.66418e-05	45.1045	75.208	0.0032243	1	Protein Sig. only	0
STAC3	12	57642240	57649970	7	4	1.16218e-06		40.2257	0.00336282	0.0144528	Protein Sig. only	0
EML2	19	46117657	46153887	37	12	1.86611e-05	54.3914	46.2048	0.0042627	0.100143	Protein Sig. only	0
DDTL	22	24314075	24319745	7	2	4.69888e-05	28.7062	29.2383	0.00445842	1	Protein Sig. only	0
REST	4	57779065	57807010	21	2	5.73809e-06	26.2185	68.1094	1	5.73809e-06	RNA Sig. only	314
RHOA	3	49401578	49454409	12	1	1.48339e-09	57.7724	111.553	0.292295	1.48339e-09	RNA Sig. only	58
CELSR2	1	109797160	109823373	30	7	1.47071e-52		29.5973	1	2.2984e-22	RNA Sig. only	20
ARNT	1	150787189	150854075	13	11	4.25192e-11	42.7563	101.185	0.00635048	4.25192e-11	RNA Sig. only	7
CNNM2	10	104683050	104854979	35	12	1.00556e-14	49.1806	89.2703	0.0218131	1.00556e-14	RNA Sig. only	6
PTPN22	1	114361432	114419381	17	8	4.85176e-10	31.3775	76.9634	0.0148025	4.85176e-10	RNA Sig. only	5
MCL1	1	150552026	150557214	11	11	2.58463e-10	25.3109	88.2157	0.0197132	0.00490102	RNA Sig. only	5
GCA	2	163180272	163224632	8	16	2.13941e-05	36.4289	80.4787	0.201607	2.13941e-05	RNA Sig. only	5
IGF2R	6	160395113	160537534	107	18	3.97206e-37	48.5548	72.4521	1	5.06256e-08	RNA Sig. only	5
CFTR	7	117125078	117313718	34	8	4.26673e-05		34.8776	0.0452763	0.000397795	RNA Sig. only	4
ILRUN	6	34560065	34669544	30	5	2.74416e-10	33.3103	67.3298	1	6.67271e-07	RNA Sig. only	4
STAG1	3	136060077	136476220	82	7	8.157e-15	44.0142	96.8558	0.0255415	8.157e-15	RNA Sig. only	3
SNRPD2	19	46195711	46200574	7	12	5.61377e-07	14.4006	58.5806	0.0172892	0.000760736	RNA Sig. only	2
THOC5	22	29906867	29954746	24	3	1.76204e-06	20.2996	99.8488	0.0435452	1.76204e-06	RNA Sig. only	2
CERS2	1	150942648	150952479	9	11	6.82813e-12	32.2091	98.5173	1	0.00032365	RNA Sig. only	2
BMPR2	2	203246049	203437472	29	18	4.17286e-08		112.319	1	4.17286e-08	RNA Sig. only	2
ST3GAL4	11	126230580	126289536	64	17	1.15054e-08	18.6204	69.9576	0.0409982	1.15054e-08	RNA Sig. only	1
ZNF589	3	48287593	48317479	9	1	9.25366e-07			0.0478603	1.56649e-05	RNA Sig. only	1
RAB5C	17	40281996	40312007	11	3	7.32111e-07	53.581	93.0775	0.115885	0.00194626	RNA Sig. only	1
MAP3K7CL	21	30454434	30553210	42	0	7.77096e-08		96.311	0.176668	7.77096e-08	RNA Sig. only	1
TBXAS1	7	139483040	139725120	182	10	4.74605e-05	47.5013	84.8762	0.224748	4.74605e-05	RNA Sig. only	1
POC1B	12	89818497	89924824	30	5	3.23426e-11	27.2371	83.447	1	3.23426e-11	RNA Sig. only	1
TRMT61A	14	104000532	104008410	16	5	8.5338e-06	38.3462	86.3032	1	8.5338e-06	RNA Sig. only	1
CALCOCO2	17	46913396	46947607	16	6	2.71691e-09	56.9027	98.1055	1	2.71691e-09	RNA Sig. only	1
IGF2BP1	17	47079746	47138507	32	6	6.25571e-10		83.522	1	5.98189e-05	RNA Sig. only	1
MAT2A	2	85771290	85777404	13	11	2.0436e-24	34.1223	89.6798	0.00541008	0.000105439	RNA Sig. only	0
TENT5A	6	82460446	82467398	17	10	2.03678e-05		77.8635	0.00624482	2.03678e-05	RNA Sig. only	0
DMWD	19	46291204	46301103	7	12	2.45996e-07	51.9335	99.1835	0.00660319	2.45996e-07	RNA Sig. only	0
ATXN1L	16	71884878	71896231	10	4	3.47083e-06	59.6635	97.4076	0.00698601	3.47083e-06	RNA Sig. only	0
LINC01405	12	111379405	111380250	3	7	2.67969e-08			0.00757039	0.000305401	RNA Sig. only	0
GGT7	20	33437522	33465661	10	1	1.50448e-11	46.249	61.485	0.00814039	0.000306362	RNA Sig. only	0
RAB11B	19	8460243	8474317	23	2	1.49991e-06	46.6413	83.0578	0.0123752	1.49991e-06	RNA Sig. only	0
EIF2B2	14	75474623	75484069	2	2	8.39373e-10	22.5781	81.6674	0.0170513	0.000730409	RNA Sig. only	0
SARDH	9	136533683	136610077	102	9	2.02197e-07	31.1115	43.3575	0.0244308	2.02197e-07	RNA Sig. only	0
HNRNPUL1	19	41773461	41818692	21	8	1.60576e-20	31.7503	88.7389	0.0311259	9.91476e-05	RNA Sig. only	0
EFR3B	2	25269944	25387004	62	2	6.35173e-05		44.2054	0.038015	0.00272874	RNA Sig. only	0
RNF123	3	49731989	49763962	13	1	4.04708e-11	48.9805	44.4347	0.0435004	0.00158467	RNA Sig. only	0
DYNLRB1	20	33108406	33133762	12	1	1.2075e-08	50.9458	95.0454	0.0458566	3.4284e-05	RNA Sig. only	0
ZHX3	20	39812094	39951371	29	2	5.98278e-08	64.043	99.0944	0.0566994	5.98278e-08	RNA Sig. only	0
UBOX5	20	3093218	3145511	33	0	4.13325e-07	21.9158	72.1796	0.0600554	1.36637e-05	RNA Sig. only	0
WWP2	16	69801234	69980644	66	3	2.29756e-06	45.8631	94.2681	0.0712777	2.29756e-06	RNA Sig. only	0
NUP160	11	47804634	47875096	17	6	1.20562e-07	29.0941	70.5617	0.0905314	1.20562e-07	RNA Sig. only	0
HORMAD1	1	150675535	150698371	10	11	7.3217e-06			0.112368	7.68001e-05	RNA Sig. only	0
VEZT	12	95616521	95701575	22	6	3.29753e-06	31.6109	92.4177	0.281145	3.29753e-06	RNA Sig. only	0
CCDC63	12	111289790	111350339	42	7	1.76299e-06	17.9286	38.6999	0.983044	1.76299e-06	RNA Sig. only	0
INPP5B	1	38331368	38417729	38	2	2.8638e-11	51.2183	105.582	1	2.8638e-11	RNA Sig. only	0
MRPL9	1	151737122	151740972	10	12	9.9027e-12	14.8654	67.7213	1	9.9027e-12	RNA Sig. only	0
TAF1A	1	222736243	222768275	16	20	1.17085e-18		81.0562	1	0.00037211	RNA Sig. only	0
USP39	2	85834983	85881407	13	11	4.27951e-09	26.9506	95.2448	1	4.27951e-09	RNA Sig. only	0
ARMC8	3	137911089	138022228	25	8	3.73396e-09	47.1978	97.4448	1	3.73396e-09	RNA Sig. only	0
CEP70	3	138218186	138318225	18	8	2.98862e-12		52.6892	1	0.00344187	RNA Sig. only	0
DNLZ	9	139258934	139263196	19	10	4.73396e-05	42.3168	87.8833	1	4.73396e-05	RNA Sig. only	0
NDUFS3	11	47605625	47611114	11	6	7.74548e-05	25.4092	24.6844	1	0.00228758	RNA Sig. only	0
TMED10	14	75603171	75648315	8	2	1.56565e-07	26.5863	84.1552	1	1.56565e-07	RNA Sig. only	0
CYP46A1	14	100155634	100198638	42	3	1.52672e-19		47.9377	1	2.6413e-14	RNA Sig. only	0
LOC105371046	16	1635527	1665329	19	0	3.29493e-05			1	3.29493e-05	RNA Sig. only	0
GID4	17	17947721	17976719	14	1	1.27627e-07	53.8497	76.9734	1	1.27627e-07	RNA Sig. only	0
LRRC25	19	18506946	18513432	19	6	8.33254e-06	7.38587	91.4022	1	8.33254e-06	RNA Sig. only	0
NOS3	7	150693104	150716676	35	11	7.77902e-14	37.0106	76.3252	7.77902e-14	7.77902e-14	Both Sig.	756
APOE	19	45414052	45417652	17	10	2.47635e-42	61.0186	50.0655	3.08523e-12	1.33589e-26	Both Sig.	448
APOB	2	21229300	21271945	25	1	8.31681e-11	66.7894	90.3225	8.31681e-11	8.31681e-11	Both Sig.	346
LDLR	19	11205138	11249496	47	3	4.30115e-40	60.7913	55.098	4.30115e-40	2.44893e-34	Both Sig.	295
LPA	6	160957513	161090307	43	18	2.26923e-161	58.8627	30.8809	1.13467e-69	4.29034e-65	Both Sig.	290
TGFB1	19	41841227	41864827	24	8	3.4212e-29	65.4209	102.457	1.485e-17	1.485e-17	Both Sig.	215
PCSK9	1	55510220	55535526	54	4	4.93386e-11	46.9604	44.6335	4.93386e-11	4.93386e-11	Both Sig.	196
CETP	16	57000861	57022757	55	1	9.02867e-06	40.7387	55.0269	0.000192325	0.000192325	Both Sig.	188
PECAM1	17	62401776	62412083	13	9	2.16804e-08			2.16804e-08	2.16804e-08	Both Sig.	186
LPL	8	19801763	19829770	40	1	2.86133e-19	50.0354	82.7866	2.86133e-19	2.86133e-19	Both Sig.	164
RELA	11	65426066	65435443	9	8	9.70899e-11	68.4244	105.154	9.70899e-11	9.70899e-11	Both Sig.	153
ABCA1	9	107548286	107695436	187	5	2.21129e-06		82.473	2.21129e-06	2.21129e-06	Both Sig.	152
LMOD1	1	201870583	201920676	49	18	3.42735e-06	69.8437	107.3	3.42735e-06	3.42735e-06	Both Sig.	120
LOX	5	121403889	121418954	14	4	1.68987e-05	65.4357	105.894	1.68987e-05	1.68987e-05	Both Sig.	106
CDKN2B-AS1	9	21999789	22126093	69	2	1.84491e-244			1.84491e-244	1.84491e-244	Both Sig.	93
SCARB1	12	125266402	125353410	108	10	6.73087e-27	34.063	34.1144	6.73087e-27	6.73087e-27	Both Sig.	73
IL6R	1	154382818	154446926	43	13	6.04694e-12		72.2878	5.6014e-07	6.04694e-12	Both Sig.	68
SMAD3	15	67362939	67492533	116	2	6.13244e-10	62.5855	65.1225	6.13244e-10	6.13244e-10	Both Sig.	67
BCAR1	16	75267078	75306905	48	5	5.37568e-24	60.2339	76.9367	5.37568e-24	5.37568e-24	Both Sig.	65
PHACTR1	6	12721998	13293069	222	3	1.53414e-72		87.6413	1.53414e-72	1.53414e-72	Both Sig.	59
VEGFA	6	43742945	43759223	40	8	4.7729e-12		45.5358	1.0489e-09	4.7729e-12	Both Sig.	59
EDNRA	4	148407068	148471106	31	7	2.03148e-21	48.7508	98.0619	6.80893e-15	6.80893e-15	Both Sig.	55
FLT1	13	28879482	29074265	109	0	6.81026e-09	65.8739	74.536	6.81026e-09	6.81026e-09	Both Sig.	50
SORT1	1	109857187	109945540	13	7	7.54489e-10	58.3775	101.084	7.54489e-10	7.54489e-10	Both Sig.	46
ABO	9	136130787	136155617	52	8	6.26771e-13			8.17725e-08	8.17725e-08	Both Sig.	45
KCNK3	2	26920589	26961287	20	3	3.53888e-05		92.0952	0.0014749	3.53888e-05	Both Sig.	43
TEK	9	27114138	27235176	205	3	7.28569e-05	33.9871	94.2485	7.28569e-05	7.28569e-05	Both Sig.	39
ADAMTS7	15	79056548	79108806	56	5	1.96784e-47	59.2103	104.627	1.96784e-47	1.96784e-47	Both Sig.	38
ALDH2	12	112209736	112260335	12	7	3.21988e-27	37.781	77.7677	2.33062e-16	1.379e-10	Both Sig.	38
BCL2	18	60795578	60992002	153	3	1.068e-07	47.8859	86.0403	1.068e-07	1.068e-07	Both Sig.	37
ANGPTL4	19	8434038	8444254	10	2	1.12611e-06	65.5576	80.4135	1.12611e-06	0.00320934	Both Sig.	33
HMGCR	5	74637992	74662941	15	1	2.69496e-05	33.5737	25.7576	2.69496e-05	2.69496e-05	Both Sig.	26
FN1	2	216230587	216305791	65	19	1.21032e-08	77.806	112.525	1.21032e-08	1.21032e-08	Both Sig.	24
SLC22A3	6	160774409	160878605	47	18	1.05759e-53	70.9995	98.2674	1.05759e-53	1.05759e-53	Both Sig.	23
ABCG5	2	44044610	44070978	41	5	7.50818e-11			0.00190538	0.00190538	Both Sig.	22
TRIB1	8	126447599	126455647	22	5	1.61715e-09			4.91612e-07	4.91612e-07	Both Sig.	21
HNF1A	12	121421345	121445314	29	8	4.37736e-16			8.51711e-07	0.000118794	Both Sig.	20
BDNF	11	27681440	27748577	20	5	1.4193e-05	53.0591	79.1609	1.4193e-05	1.4193e-05	Both Sig.	19
COL4A1	13	110806309	110964504	904	4	2.69134e-64	75.8194	111.506	2.69134e-64	2.69134e-64	Both Sig.	18
ABCG8	2	44071109	44115127	64	5	1.01742e-16			1.21539e-06	1.21539e-06	Both Sig.	18
JCAD	10	30306732	30409423	76	2	7.25886e-20	56.3128	99.4436	7.25886e-20	7.25886e-20	Both Sig.	17
LIPA	10	90978325	91016796	53	8	3.97151e-17	26.6825	81.1591	3.97151e-17	3.97151e-17	Both Sig.	17
MRAS	3	138071489	138129377	19	8	9.21927e-13	60.6884	88.7938	9.21927e-13	3.32473e-05	Both Sig.	17
ING1	13	111369969	111380684	8	5	2.09984e-05	59.3902	91.9709	2.09984e-05	2.09984e-05	Both Sig.	17
PAFAH1B1	17	2501947	2593909	31	0	6.64775e-08	58.3207	89.7928	7.60242e-05	6.64775e-08	Both Sig.	16
LMNA	1	156057363	156114872	23	14	4.5481e-05	67.8163	97.9939	4.5481e-05	4.5481e-05	Both Sig.	14
APOC1	19	45422581	45427601	14	10	9.37779e-34	73.4874	46.0114	9.37779e-34	9.44656e-06	Both Sig.	13
PLPP3	1	56965432	57050236	59	5	2.4233e-31	45.6682	92.8006	2.4233e-31	2.4233e-31	Both Sig.	13
EDN1	6	12295593	12302427	19	2	1.85502e-05			1.85502e-05	1.85502e-05	Both Sig.	13
NRP1	10	33471418	33628833	140	4	2.41772e-05	61.9106	96.2238	2.41772e-05	2.41772e-05	Both Sig.	13
FES	15	91432733	91444006	18	6	1.16658e-33	53.3405	89.3361	1.16658e-33	1.16658e-33	Both Sig.	12
LRP1	12	57527265	57612125	33	4	9.41796e-08	71.6899	108.477	9.41796e-08	9.41796e-08	Both Sig.	12
KALRN	3	123818527	124450172	410	4	1.88275e-11	53.1657	95.71	1.69631e-06	1.69631e-06	Both Sig.	12
CAV1	7	116170062	116206239	29	8	4.12753e-05	67.059	104.575	4.12753e-05	4.12753e-05	Both Sig.	11
HDAC9	7	18131447	19047037	766	3	2.92725e-09			2.92725e-09	2.92725e-09	Both Sig.	10
PROCR	20	33764874	33770165	6	1	3.88813e-09	55.8977	100.98	5.10357e-07	3.88813e-09	Both Sig.	10
NPC1L1	7	44557134	44585929	26	5	8.23802e-06			0.00523998	0.00523998	Both Sig.	10
PLG	6	161128224	161180129	43	18	1.90744e-126	69.0455	44.6318	5.82382e-90	4.58799e-67	Both Sig.	9
ZC3HC1	7	129663125	129696291	16	9	6.11046e-19	27.6314	47.1455	6.11046e-19	6.11046e-19	Both Sig.	9
ZPR1	11	116649515	116663739	22	14	1.46411e-11	67.0131	81.7392	1.46411e-11	1.46411e-11	Both Sig.	9
PTPN11	12	112861750	112952722	12	7	3.46053e-23	66.2741	102.736	3.46053e-23	3.46053e-23	Both Sig.	8
ARNTL	11	13303198	13413812	66	3	4.5088e-07	50.6118	61.7421	4.5088e-07	4.5088e-07	Both Sig.	8
GALNT2	1	230198535	230422868	219	22	2.48641e-05	48.9735	94.9811	2.48641e-05	2.48641e-05	Both Sig.	8
SVEP1	9	113132528	113347021	198	6	3.68322e-05	71.9491	98.0079	3.68322e-05	3.68322e-05	Both Sig.	8
UBE2Z	17	46990768	47011418	11	6	1.79347e-13	65.7674	70.0812	1.79347e-13	0.000833353	Both Sig.	7
ZEB2	2	145146647	145282686	73	15	2.15089e-09	62.2771	101.112	2.15089e-09	2.15089e-09	Both Sig.	7
ATXN2	12	111895017	112042480	15	7	1.76314e-28	54.5818	76.4321	2.13295e-07	5.4605e-06	Both Sig.	7
CALCRL	2	188211691	188317979	32	17	1.59199e-06	59.2037	104.262	1.59199e-06	1.59199e-06	Both Sig.	7
PDLIM7	5	176915394	176929606	7	13	8.37251e-06	71.2917	104.437	8.37251e-06	8.37251e-06	Both Sig.	7
C5	9	123719613	123842143	42	7	2.49266e-05	71.3756	94.3299	2.49266e-05	0.000168838	Both Sig.	7
DAB2IP	9	124334380	124552809	129	7	2.26141e-06	60.0461	97.6306	0.000310347	2.26141e-06	Both Sig.	7
MTAP	9	21807634	21872080	47	1	2.97268e-17	70.3802	84.613	2.97268e-17	2.97268e-17	Both Sig.	6
SKI	1	2164757	2246652	103	0	2.37675e-13	48.017	112.441	2.37675e-13	2.37675e-13	Both Sig.	6
PRDM16	1	2990766	3360185	457	1	8.63482e-10	67.6805	101.4	8.63482e-10	8.63482e-10	Both Sig.	6
MYH11	16	15801991	15955887	170	1	5.13833e-06	68.6429	101.823	5.13833e-06	5.13833e-06	Both Sig.	6
SLC22A1	6	160547846	160584750	42	18	3.31842e-37		61.0487	3.31842e-37	2.44111e-30	Both Sig.	5
AXL	19	41730127	41772672	44	8	6.34387e-11	67.0922	109.752	6.34387e-11	6.34387e-11	Both Sig.	5
WNT2	7	116920504	116968112	37	8	1.92979e-07			4.14196e-05	0.002944	Both Sig.	5
OSM	22	30663818	30667840	16	3	2.34196e-07			0.00132494	0.00132924	Both Sig.	5
NBEAL1	2	203884597	204094917	20	18	1.15552e-30	66.9928	103.961	1.15552e-30	1.18404e-20	Both Sig.	4
AIDA	1	222846354	222890833	17	20	3.57054e-28	67.9863	112.432	3.57054e-28	3.57054e-28	Both Sig.	4
ARHGEF26	3	153843791	153980616	51	9	1.81439e-15	56.2811	90.6283	1.81439e-15	1.81439e-15	Both Sig.	4
HTRA1	10	124226068	124279423	58	13	3.55148e-15	71.4044	102.08	3.55148e-15	3.55148e-15	Both Sig.	4
ARID5B	10	63666457	63861703	125	6	7.76942e-06	34.5455	101.582	7.76942e-06	7.76942e-06	Both Sig.	4
MEF2C	5	88017933	88204922	51	3	1.24979e-05	54.1164	104.024	1.24979e-05	1.24979e-05	Both Sig.	4
SMAD7	18	46451222	46482081	57	2	4.04399e-05			4.04399e-05	4.04399e-05	Both Sig.	4
APOC2	19	45454307	45457822	8	10	3.576e-05			0.000209739	0.000194516	Both Sig.	4
CSF3	17	38176692	38179066	8	3	4.8349e-05			0.000314792	0.000310334	Both Sig.	4
SMG6	17	1968132	2212079	114	0	2.93423e-20	59.3488	78.2092	2.93423e-20	2.34364e-14	Both Sig.	3
GUCY1A1	4	156592999	156663209	51	7	2.45686e-19	65.311	103.058	2.45686e-19	2.45686e-19	Both Sig.	3
KANK2	19	11279945	11313541	43	3	2.76499e-15	66.8867	106.454	2.76499e-15	2.76499e-15	Both Sig.	3
KCNK5	6	39161746	39202251	56	7	1.39865e-12			1.39865e-12	1.39865e-12	Both Sig.	3
C12orf43	12	121443288	121459290	19	8	8.50312e-11	36.7012	85.3283	8.50312e-11	8.50312e-11	Both Sig.	3
SERPINH1	11	75278297	75288856	18	9	1.11701e-10	67.7257	103.825	1.11701e-10	1.11701e-10	Both Sig.	3
SARS1	1	109761514	109785804	24	7	4.04109e-19	45.0301	81.471	1.62881e-09	1.57434e-09	Both Sig.	3
ITGB5	3	124485794	124625258	78	4	3.9928e-09	75.0505	107.843	3.9928e-09	3.9928e-09	Both Sig.	3
TMEM106B	7	12255919	12287993	33	2	2.77479e-08	34.2796	77.9468	2.77479e-08	2.77479e-08	Both Sig.	3
ZFPM2	8	106335665	106821767	224	5	9.36294e-13		98.0522	3.6451e-08	9.36294e-13	Both Sig.	3
TBX20	7	35247041	35298711	24	4	5.67638e-07		74.2866	5.67638e-07	5.67638e-07	Both Sig.	3
CDH13	16	82665573	83839245	2384	7	1.11937e-06	67.0374	102.774	1.11937e-06	1.11937e-06	Both Sig.	3
TPO	2	1422232	1552443	137	0	2.22974e-06	56.8292	74.8458	2.22974e-06	2.22974e-06	Both Sig.	3
MERTK	2	112661183	112792135	51	12	4.06817e-06	41.5684	97.2117	4.06817e-06	4.06817e-06	Both Sig.	3
PLAUR	19	44155246	44179498	41	9	4.51958e-06	61.1558	98.8037	4.51958e-06	4.51958e-06	Both Sig.	3
SLC2A6	9	136341215	136349221	19	8	3.41104e-05	32.0205	70.5995	3.41104e-05	3.41104e-05	Both Sig.	3
CKM	19	45814670	45831133	37	11	4.90482e-05	53.0919	64.0927	4.90482e-05	4.90482e-05	Both Sig.	3
MRTFA	22	40811292	41037723	57	5	6.48153e-08	49.1457	98.4374	0.00100014	6.48153e-08	Both Sig.	3
ILF3	19	10769936	10808095	11	3	7.02138e-17	20.5222	24.8574	0.00204439	0.00232481	Both Sig.	3
RPS3	11	75115534	75138345	13	9	4.82324e-07	27.3088	55.4174	0.0035339	0.0035339	Both Sig.	3
PDE5A	4	120420549	120554959	27	5	1.53886e-10	67.8629	106.881	1.53886e-10	1.53886e-10	Both Sig.	2
ACTR2	2	65459828	65503387	18	8	7.88698e-08	66.439	94.2575	7.88698e-08	7.88698e-08	Both Sig.	2
ITIH4	3	52851977	52869717	14	2	1.28156e-07	62.256	89.9337	1.28156e-07	1.28156e-07	Both Sig.	2
SLC44A2	19	10718130	10760233	26	3	1.38031e-14	57.3605	85.0217	2.35587e-07	1.38031e-14	Both Sig.	2
ANKS1A	6	34862031	35064183	85	5	1.00427e-06	53.9315	74.7597	1.00427e-06	0.00143374	Both Sig.	2
TAB2	6	149544059	149737749	107	15	4.22454e-06	71.1373	92.3546	4.22454e-06	4.22454e-06	Both Sig.	2
COMT	22	19934294	19962498	49	1	1.55375e-05	28.6378	75.9682	1.55375e-05	1.55375e-05	Both Sig.	2
SOX6	11	15992994	16765024	144	4	1.74287e-05	41.7728	60.5702	1.74287e-05	1.74287e-05	Both Sig.	2
CCDC92	12	124425173	124462378	11	9	2.0102e-05	58.6575	90.794	2.0102e-05	2.0102e-05	Both Sig.	2
CYP1A2	15	75046185	75053948	7	4	3.44122e-05	47.2403	53.9933	3.44122e-05	3.44122e-05	Both Sig.	2
LINC00310	21	35557977	35567220	12	1	2.68854e-07			0.000325207	0.000325207	Both Sig.	2
FOXC1	6	1615149	1619129	16	0	6.4384e-05			0.00132495	0.00132495	Both Sig.	2
FGD6	12	95475524	95616243	64	6	2.85619e-11	20.3453	42.5126	0.00457618	0.0045761	Both Sig.	2
TARID	6	133828389	134215144	170	12	1.0733e-35			1.0733e-35	1.0733e-35	Both Sig.	1
TNS1	2	218669311	218813793	165	20	1.00936e-19	71.8595	109.777	1.00936e-19	1.00936e-19	Both Sig.	1
FGD5	3	14865468	14981078	107	0	1.52065e-18	51.673	90.5483	1.52065e-18	1.52065e-18	Both Sig.	1
FLJ12825	12	54457037	54521018	52	3	1.34186e-16			1.34186e-16	1.34186e-16	Both Sig.	1
ARHGAP42	11	100563018	100869672	212	10	3.08681e-13	24.8435	73.6032	3.08681e-13	3.08681e-13	Both Sig.	1
FGF5	4	81192741	81217171	23	3	6.91368e-13			6.91368e-13	6.91368e-13	Both Sig.	1
AGPAT4	6	161556001	161700093	142	19	7.50775e-12	62.9863	81.7342	7.50775e-12	7.50775e-12	Both Sig.	1
PANDAR	6	36646397	36647903	18	6	1.86451e-11			1.86451e-11	1.86451e-11	Both Sig.	1
TSPAN14	10	82219065	82287386	58	7	1.01826e-10	43.1089	47.594	1.01826e-10	1.01826e-10	Both Sig.	1
EHBP1	2	62906012	63278621	92	7	7.31171e-10	51.5224	68.7648	7.31171e-10	7.31171e-10	Both Sig.	1
SWAP70	11	9690623	9779539	39	2	2.9382e-09	62.2314	98.7145	2.9382e-09	2.9382e-09	Both Sig.	1
TEX41	2	145430533	145839291	132	15	3.03069e-13			3.99406e-09	3.99406e-09	Both Sig.	1
FNDC3B	3	171762367	172124459	275	10	3.19406e-08	53.2947	97.2127	3.19406e-08	3.19406e-08	Both Sig.	1
RAC1	7	6419157	6448598	34	0	5.91155e-08	67.7228	94.9653	5.91155e-08	5.91155e-08	Both Sig.	1
BCAS3	17	58760211	59475192	238	8	9.39609e-08	61.9242	98.0429	9.39609e-08	9.39609e-08	Both Sig.	1
CAVIN1	17	40559466	40580274	24	3	4.86833e-07	71.9684	110.277	4.86833e-07	4.86833e-07	Both Sig.	1
CDC123	10	12243186	12297588	48	1	1.04556e-06	40.117	75.0977	1.04556e-06	1.04556e-06	Both Sig.	1
PTK7	6	43049051	43134458	41	8	1.52278e-06	30.1607	32.0985	1.52278e-06	8.05574e-05	Both Sig.	1
WNT9B	17	44933948	44969102	31	4	2.37479e-06			2.37479e-06	2.37479e-06	Both Sig.	1
BCL11A	2	60682654	60785789	73	6	2.96372e-06			2.96372e-06	2.96372e-06	Both Sig.	1
LOXL1	15	74223802	74249477	47	3	3.0986e-06	75.9788	103.377	3.0986e-06	3.0986e-06	Both Sig.	1
MYO9B	19	17191586	17329095	102	4	3.53878e-06	65.6432	100.315	3.53878e-06	3.53878e-06	Both Sig.	1
GUK1	1	228332784	228341685	8	21	4.59351e-06	64.9945	89.2266	4.59351e-06	4.59351e-06	Both Sig.	1
CCL22	16	57397694	57405101	16	2	4.68424e-06			4.68424e-06	4.68424e-06	Both Sig.	1
ZFP36L2	2	43454540	43458745	18	4	4.74373e-06	55.2909	87.4718	4.74373e-06	4.74373e-06	Both Sig.	1
HHIPL2	1	222700606	222726446	21	20	3.51472e-22			4.96404e-06	0.00406247	Both Sig.	1
ARHGEF12	11	120212121	120365646	34	16	1.20108e-05	55.0014	69.2587	1.20108e-05	1.20108e-05	Both Sig.	1
SF3A2	19	2241822	2253654	20	0	1.22977e-05	25.0009	75.4779	1.22977e-05	1.22977e-05	Both Sig.	1
ZNF335	20	44582298	44605842	17	3	1.59014e-05		42.1357	1.59014e-05	1.59014e-05	Both Sig.	1
PLCE1	10	95758687	96097580	119	10	1.78796e-05	51.7738	100.812	1.78796e-05	1.78796e-05	Both Sig.	1
NFIB	9	14086841	14537075	624	0	1.8034e-05	58.7547	88.8178	1.8034e-05	1.8034e-05	Both Sig.	1
UNC5C	4	96088655	96475124	403	4	2.2825e-05	20.5801	87.2482	2.2825e-05	2.2825e-05	Both Sig.	1
TRAFD1	12	112568348	112596408	6	7	4.54083e-24	51.5786	56.417	2.81831e-05	0.000264137	Both Sig.	1
KCNJ13	2	233635511	233646275	12	21	3.04732e-05			3.04732e-05	3.04732e-05	Both Sig.	1
CREBRF	5	172488354	172571285	22	12	3.1054e-05	24.4149	108.582	3.1054e-05	3.1054e-05	Both Sig.	1
PRKD2	19	47182572	47225384	28	13	3.19023e-05	47.8978	50.2172	3.19023e-05	3.19023e-05	Both Sig.	1
CCM2	7	45044344	45121069	27	5	3.48246e-05	73.4373	62.6969	3.48246e-05	0.000206947	Both Sig.	1
PPIC	5	122363944	122377420	19	5	4.43689e-05	60.9143	94.0992	4.43689e-05	0.000410387	Both Sig.	1
LY96	8	74908563	74946307	22	3	4.95157e-05			4.95157e-05	4.95157e-05	Both Sig.	1
EPB41L2	6	131165486	131389462	86	11	5.19811e-05	64.237	100.626	5.19811e-05	5.19811e-05	Both Sig.	1
PTGIS	20	48125410	48189674	53	4	5.30227e-05	72.7701	108.845	5.30227e-05	5.30227e-05	Both Sig.	1
GNGT2	17	47288595	47292936	9	6	7.03038e-11			5.48068e-05	4.89838e-07	Both Sig.	1
FOXL1	16	86617154	86622082	29	8	5.56434e-05			5.56434e-05	5.56434e-05	Both Sig.	1
UHRF1	19	4908091	4967165	79	1	5.57076e-05			5.57076e-05	5.57076e-05	Both Sig.	1
DOCK9	13	99450682	99743948	137	3	5.83502e-05	38.0727	60.6428	5.83502e-05	5.83502e-05	Both Sig.	1
ATG4D	19	10659579	10669094	16	3	7.86239e-05			7.86239e-05	7.86239e-05	Both Sig.	1
MYBPHL	1	109839986	109854633	22	7	7.36386e-23	35.5144	81.0164	0.000110116	1.11254e-05	Both Sig.	1
SCUBE2	11	9046022	9118146	91	1	2.93707e-05			0.000159195	0.000159195	Both Sig.	1
QPCTL	19	46200923	46212242	17	12	2.3334e-08	10.2625	53.4919	0.000389383	0.00506476	Both Sig.	1
FAIM	3	138332612	138357213	14	8	7.66575e-08	51.4663	94.6842	0.000483894	0.00142986	Both Sig.	1
PGPEP1	19	18456407	18485760	42	6	1.7873e-09	26.0949	44.0646	0.000680044	0.00288013	Both Sig.	1
IL1F10	2	113830546	113838419	32	12	2.95984e-05			0.000685586	0.000685586	Both Sig.	1
MORF4L1	15	79170122	79195481	11	5	3.19965e-23	54.9258	101.373	0.000995467	0.000995467	Both Sig.	1
MMP24	20	33819492	33869801	30	1	4.69938e-08			0.00113141	0.00127444	Both Sig.	1
CARM1	19	10987228	11038749	14	3	2.3005e-19	51.714	58.8377	0.00233972	2.07894e-17	Both Sig.	1
BCL3	19	45256964	45268301	12	10	2.77112e-09		60.4025	0.00250606	8.18771e-07	Both Sig.	1
SNX24	5	122186143	122349907	46	5	6.6778e-07	14.9557	66.4478	0.0025696	0.0025696	Both Sig.	1
FKBP5	6	35546361	35701360	50	5	5.71678e-05	44.8167	87.7348	0.00333914	5.71678e-05	Both Sig.	1
NECTIN2	19	45354553	45397480	68	10	1.83128e-25	28.9866	39.1197	0.00414164	0.00327578	Both Sig.	1
ABI2	2	204198116	204301892	21	18	1.0238e-24	57.6069	86.4136	0.00455626	0.000213931	Both Sig.	1
SLC22A2	6	160642786	160684853	24	18	5.68368e-28			5.68368e-28	9.67928e-14	Both Sig.	0
LINC00841	10	44409743	44481713	51	5	1.41394e-23			1.41394e-23	1.41394e-23	Both Sig.	0
VAMP5	2	85816553	85825529	21	11	5.80618e-23	61.5653	91.9914	5.80618e-23	2.16694e-12	Both Sig.	0
LINC02398	12	20172618	20256802	66	0	9.19728e-21			9.19728e-21	9.19728e-21	Both Sig.	0
MIR4693	11	103725633	103725708	15	11	2.09871e-20			2.09871e-20	2.09871e-20	Both Sig.	0
MAP1S	19	17835288	17850324	13	5	4.06081e-20	67.4166	95.8683	4.06081e-20	4.06081e-20	Both Sig.	0
TRIM5	11	5689424	5711304	43	0	7.61881e-15	69.0906	81.8717	7.61881e-15	7.61881e-15	Both Sig.	0
FHL3	1	38467441	38476186	20	2	8.63403e-15	75.227	101.412	8.63403e-15	0.000931923	Both Sig.	0
HDGFL1	6	22574794	22576894	17	4	2.27732e-14		66.6812	2.27732e-14	2.27732e-14	Both Sig.	0
PHB	17	47486409	47497267	18	6	1.90534e-16	17.9696	53.8061	6.03561e-12	1.13631e-07	Both Sig.	0
LINC02542	6	82558497	82816482	134	10	1.08147e-11			1.08147e-11	2.13465e-06	Both Sig.	0
SNORD123	5	9553938	9554026	25	0	1.23101e-11			1.23101e-11	1.23101e-11	Both Sig.	0
RAB23	6	57056790	57092112	18	9	3.78349e-11	71.8358	104.752	3.78349e-11	3.78349e-11	Both Sig.	0
CORO6	17	27946773	27953441	5	2	3.96213e-11	55.3996	81.1443	3.96213e-11	3.96213e-11	Both Sig.	0
LOC101928417	16	82991834	83028903	91	7	5.00554e-11			5.00554e-11	5.00554e-11	Both Sig.	0
PDS5B	13	33165588	33357157	32	1	3.34902e-10	41.5279	92.6882	3.34902e-10	3.34902e-10	Both Sig.	0
ELL	19	18558472	18637880	24	6	4.23234e-10	37.1743	69.4229	4.23234e-10	1.45889e-06	Both Sig.	0
HGFAC	4	3448694	3456213	33	0	1.26516e-09	65.0404	61.1513	1.26516e-09	1.26516e-09	Both Sig.	0
DYNC2LI1	2	44006177	44060458	48	5	2.27559e-09	52.1165	78.0497	2.27559e-09	2.27559e-09	Both Sig.	0
NAT2	8	18253791	18263725	25	0	6.1936e-09	21.6145	53.6994	6.1936e-09	6.1936e-09	Both Sig.	0
CMIP	16	81483774	81750367	439	6	6.72403e-09	46.3047	27.0386	6.72403e-09	6.72403e-09	Both Sig.	0
LAMB2	3	49163546	49175483	5	1	8.78036e-09	71.0898	102.057	8.78036e-09	0.00248748	Both Sig.	0
COL4A2-AS2	13	111113743	111120634	35	4	1.0126e-08			1.0126e-08	1.0126e-08	Both Sig.	0
MITF	3	69793614	70022483	76	3	1.03797e-08	60.8659	80.3378	1.03797e-08	1.03797e-08	Both Sig.	0
NR2C1	12	95419004	95472394	19	6	1.05269e-08	38.0705	68.7587	1.05269e-08	0.000429934	Both Sig.	0
NME7	1	169106767	169342201	62	15	1.38187e-08	60.5449	100.753	1.38187e-08	1.38187e-08	Both Sig.	0
LINC02732	11	110230838	110282632	35	12	1.48069e-08			1.48069e-08	1.48069e-08	Both Sig.	0
RRP1B	21	45084440	45120960	13	1	1.56884e-08	20.6838	31.9249	1.56884e-08	3.81886e-07	Both Sig.	0
FNDC1	6	159595431	159698140	61	17	1.96847e-08	70.9886	98.0084	1.96847e-08	1.96847e-08	Both Sig.	0
ACTRT2	1	2943030	2944467	5	1	3.9969e-08		42.2219	3.9969e-08	3.9969e-08	Both Sig.	0
BCAP29	7	107225451	107268762	10	7	5.58269e-08	57.421	100.854	5.58269e-08	5.58269e-08	Both Sig.	0
CTAGE1	18	19998561	20002878	19	0	6.41436e-08			6.41436e-08	6.41436e-08	Both Sig.	0
CENPW	6	126665934	126809466	12	10	5.29761e-10			6.83132e-08	7.93416e-08	Both Sig.	0
ZNF827	4	146683778	146864975	83	6	9.14579e-08		65.9622	9.14579e-08	9.14579e-08	Both Sig.	0
MIR3936HG	5	131651968	131710608	12	6	1.69471e-07			1.69471e-07	1.69471e-07	Both Sig.	0
MIR548G	4	148270780	148270869	2	7	1.65592e-11			2.27711e-07	2.27711e-07	Both Sig.	0
LINC02513	4	38373534	38392367	33	1	4.12169e-07			4.12169e-07	4.12169e-07	Both Sig.	0
SASH1	6	148598463	148878186	379	14	4.23312e-07	56.5979	97.3881	4.23312e-07	4.23312e-07	Both Sig.	0
CLDN5	22	19515546	19517860	14	0	4.45257e-07	33.4919	72.6786	4.45257e-07	4.45257e-07	Both Sig.	0
PHOSPHO1	17	47305727	47313149	12	6	2.85086e-07			7.12499e-07	7.13296e-07	Both Sig.	0
MIR3170	13	98865777	98865854	11	2	7.79008e-07			7.79008e-07	7.79008e-07	Both Sig.	0
ZBTB46-AS1	20	62444428	62459360	17	6	8.54521e-07			8.54521e-07	8.4808e-05	Both Sig.	0
VPS11	11	118943528	118957682	9	15	8.99285e-07	59.2042	73.2803	8.99285e-07	8.99285e-07	Both Sig.	0
LOC102724596	17	47443526	47462456	21	6	6.10826e-17			1.19074e-06	1.14257e-07	Both Sig.	0
HPR	16	72102124	72116145	17	4	1.45088e-06	70.0421	86.5764	1.45088e-06	0.00448135	Both Sig.	0
SOX5	12	23687437	24720425	971	1	1.50561e-06			1.50561e-06	1.50561e-06	Both Sig.	0
DOCK5	8	25047203	25278226	113	2	1.75986e-06	55.5471	81.1628	1.75986e-06	1.75986e-06	Both Sig.	0
ETNK2	1	204105189	204126172	44	19	2.01773e-06	11.3875	81.0247	2.01773e-06	2.01773e-06	Both Sig.	0
EML1	14	100209058	100413395	129	3	2.25013e-06	68.3093	93.3821	2.25013e-06	2.25013e-06	Both Sig.	0
MCF2L-AS1	13	113626797	113627952	11	5	1.45861e-07			3.18937e-06	3.18937e-06	Both Sig.	0
C1GALT1	7	7227174	7293246	76	1	3.21423e-06	27.7063	57.0656	3.21423e-06	3.21423e-06	Both Sig.	0
ARID4A	14	58770221	58845591	18	0	3.42488e-06	43.0729	86.9315	3.42488e-06	3.42488e-06	Both Sig.	0
BLOC1S5-TXNDC5	6	7886482	8069647	169	1	3.57843e-06			3.57843e-06	3.57843e-06	Both Sig.	0
MIR129-2	11	43607943	43608033	6	6	2.74961e-07			3.87171e-06	3.87285e-06	Both Sig.	0
ARHGAP26	5	142154941	142613576	245	9	4.13425e-06	57.3638	69.5907	4.13425e-06	4.13425e-06	Both Sig.	0
ILF3-DT	19	10767537	10769548	3	3	4.1618e-06			4.1618e-06	4.1618e-06	Both Sig.	0
GMDS	6	1629034	2250839	394	0	4.31323e-06	48.1567	73.9384	4.31323e-06	4.31323e-06	Both Sig.	0
CCNL1	3	156865909	156882936	7	9	5.4452e-07	34.6032	52.0376	4.49039e-06	4.49039e-06	Both Sig.	0
LAYN	11	111416004	111437470	6	13	4.83424e-06	69.1806	94.978	4.83424e-06	4.83424e-06	Both Sig.	0
SFTA1P	10	10831401	10841877	15	0	6.38078e-06			6.38078e-06	6.38078e-06	Both Sig.	0
TBKBP1	17	45777629	45794429	7	5	6.62458e-06		47.8771	6.62458e-06	6.62458e-06	Both Sig.	0
NIPAL4	5	156892026	156906730	15	10	6.89925e-06			6.89925e-06	6.89925e-06	Both Sig.	0
SUSD2	22	24582454	24590074	10	2	7.72328e-06	71.7278	102.164	7.72328e-06	7.72328e-06	Both Sig.	0
INTS8	8	95840514	95898974	22	4	7.86389e-06	27.6879	46.4766	7.86389e-06	7.86389e-06	Both Sig.	0
HIVEP2	6	143077605	143271313	128	13	8.56212e-06		79.422	8.56212e-06	8.56212e-06	Both Sig.	0
ARHGAP15	2	143891987	144530921	314	14	9.92553e-06		87.6001	9.92553e-06	9.92553e-06	Both Sig.	0
LOC101928446	16	82811923	82868243	202	7	1.12868e-05			1.12868e-05	1.12868e-05	Both Sig.	0
WDCP	2	24257205	24275296	15	2	1.25348e-05	27.3604	66.5156	1.25348e-05	1.25348e-05	Both Sig.	0
MIR410	14	101537248	101537328	20	4	1.46642e-05			1.46642e-05	1.46642e-05	Both Sig.	0
ZNF831	20	57703442	57839167	81	5	1.52407e-05		47.3985	1.52407e-05	1.52407e-05	Both Sig.	0
DSTN	20	17555719	17595564	24	0	1.54977e-05	69.3733	106.769	1.54977e-05	1.54977e-05	Both Sig.	0
ZNF787	19	56603731	56637664	37	15	1.71688e-05	34.7377	30.1204	1.71688e-05	1.71688e-05	Both Sig.	0
ACTN1-AS1	14	69451398	69459180	14	1	1.91732e-05			1.91732e-05	1.91732e-05	Both Sig.	0
TRIM47	17	73875244	73879662	6	11	2.11428e-05	72.5532	98.5938	2.11428e-05	2.11428e-05	Both Sig.	0
RMC1	18	21088433	21116783	11	1	2.11758e-05	49.0993	80.0112	2.11758e-05	2.11758e-05	Both Sig.	0
UMPS	3	124454212	124473119	16	4	5.06789e-11	26.0113	30.5921	2.16814e-05	2.16814e-05	Both Sig.	0
BSND	1	55469605	55487845	48	4	2.69895e-10			2.23742e-05	2.23742e-05	Both Sig.	0
LINC02881	10	44793197	44795097	6	5	1.83029e-11			2.26032e-05	2.26032e-05	Both Sig.	0
DIAPH1	5	140899587	141003567	34	8	2.28554e-05	37.826	65.4461	2.28554e-05	2.28554e-05	Both Sig.	0
PLEKHG1	6	150926020	151169801	230	16	2.31664e-05	12.9028	56.9574	2.31664e-05	2.31664e-05	Both Sig.	0
LOC728989	1	146495894	146519599	46	10	2.36459e-05			2.36459e-05	2.36459e-05	Both Sig.	0
LOC646736	2	227012509	227049778	24	20	3.7647e-06			2.40517e-05	2.40517e-05	Both Sig.	0
MIR1238	19	10667797	10667880	10	3	2.50758e-05			2.50758e-05	2.50758e-05	Both Sig.	0
MIR6129	17	47370707	47370816	4	6	8.87364e-15			2.63752e-05	5.91513e-07	Both Sig.	0
MAD2L1	4	120981777	120993003	17	5	1.88781e-07	25.0175	40.6665	2.6437e-05	2.6437e-05	Both Sig.	0
ZNF100	19	21910572	21955381	29	7	2.74496e-05			2.74496e-05	2.74496e-05	Both Sig.	0
DDX59	1	200614932	200644126	16	17	2.76766e-05	33.8558	81.8688	2.76766e-05	2.76766e-05	Both Sig.	0
NREP-AS1	5	111253204	111358003	46	3	3.23305e-07			3.09347e-05	3.09347e-05	Both Sig.	0
ARHGAP25	2	68966942	69058957	111	9	3.10944e-05	41.4381	62.7568	3.10944e-05	3.10944e-05	Both Sig.	0
VAT1	17	41171623	41179402	9	3	1.16792e-06	56.8484	83.0936	3.12736e-05	3.89849e-05	Both Sig.	0
IFT140	16	1565427	1667073	74	0	3.1306e-05	54.1039	59.5932	3.1306e-05	3.1306e-05	Both Sig.	0
CEP63	3	134209565	134298855	16	6	3.14531e-05	14.2378	82.8418	3.14531e-05	3.14531e-05	Both Sig.	0
DYSF	2	71685690	71918893	270	10	3.15957e-05	47.0027	84.1412	3.15957e-05	3.15957e-05	Both Sig.	0
MIR4655	7	1888815	1888889	8	0	1.56988e-05			3.37406e-05	3.37406e-05	Both Sig.	0
LOC100506444	4	54567067	54605525	43	1	1.03893e-06			3.65589e-05	3.65589e-05	Both Sig.	0
P3H1	1	43217044	43237699	16	3	3.71955e-05	61.4305	88.7042	3.71955e-05	3.71955e-05	Both Sig.	0
RASGRP1	15	38785303	38862015	48	0	3.82722e-05			3.82722e-05	3.82722e-05	Both Sig.	0
MIR4488	11	61281067	61281129	13	7	3.83813e-05			3.83813e-05	3.83813e-05	Both Sig.	0
HSD52	1	59602607	59617479	13	6	3.92731e-05			3.92731e-05	3.92731e-05	Both Sig.	0
RNF114	20	48557933	48575422	9	4	1.61641e-05	57.5992	44.2346	3.93451e-05	4.42765e-05	Both Sig.	0
LINC01767	1	56885634	56886638	13	5	1.66109e-08			3.93878e-05	3.93878e-05	Both Sig.	0
OR4C12	11	50008008	50009071	7	6	3.93925e-05			3.93925e-05	3.93925e-05	Both Sig.	0
ZNF438	10	31138564	31325866	56	3	4.00318e-05	12.0285	106.989	4.00318e-05	4.00318e-05	Both Sig.	0
NME2	17	49247896	49254105	24	7	4.17931e-05	46.7114	73.0785	4.17931e-05	4.17931e-05	Both Sig.	0
SYN3	22	32908806	33459367	498	4	4.18189e-05		50.1642	4.18189e-05	4.18189e-05	Both Sig.	0
MAP3K2	2	128061243	128151041	20	13	4.19907e-05	68.5872	89.7938	4.19907e-05	4.19907e-05	Both Sig.	0
INO80	15	41276078	41413478	22	1	4.26735e-05	29.9365	72.2364	4.26735e-05	4.26735e-05	Both Sig.	0
ZNF652	17	47371567	47444835	15	6	7.69837e-15	25.387	36.9847	4.48139e-05	2.43842e-10	Both Sig.	0
LHFPL2	5	77786052	77949595	69	2	4.49404e-05	74.1431	96.851	4.49404e-05	4.49404e-05	Both Sig.	0
TRIM4	7	99493025	99522153	7	6	4.59893e-05	49.769	79.4056	4.59893e-05	4.59893e-05	Both Sig.	0
UBQLN1	9	86279882	86327873	12	4	4.60698e-05	30.1562	83.0009	4.60698e-05	4.60698e-05	Both Sig.	0
LOC100506188	6	57130321	57133144	10	9	7.14194e-14			4.64586e-05	4.64586e-05	Both Sig.	0
ACAD10	12	112128856	112199903	8	7	3.92338e-19	32.3918	12.2956	4.65111e-05	0.00165565	Both Sig.	0
RTF1	15	41714301	41780761	12	1	7.72402e-09	23.4603	59.7075	5.14216e-05	5.14216e-05	Both Sig.	0
ZNF143	11	9487511	9555071	34	1	5.29118e-05	50.3953	99.2882	5.29118e-05	5.29118e-05	Both Sig.	0
C5orf67	5	55812108	55907083	121	0	6.63709e-08			5.41754e-05	5.41754e-05	Both Sig.	0
NOSIP	19	50063724	50088829	14	14	5.63629e-05	31.2773	43.6813	5.63629e-05	5.63629e-05	Both Sig.	0
ACAD11	3	132281981	132383975	20	5	5.77215e-05	28.2465	83.6163	5.77215e-05	5.77215e-05	Both Sig.	0
EXOC6	10	94591587	94824251	55	9	5.80611e-05	27.9778	60.8401	5.80611e-05	5.80611e-05	Both Sig.	0
R3HCC1L	10	99899380	100009654	11	11	5.87158e-05	31.5159	58.4086	5.87158e-05	5.87158e-05	Both Sig.	0
CTTN	11	70249611	70287690	18	8	8.17481e-06	61.8741	81.4395	5.93038e-05	4.02971e-05	Both Sig.	0
BTBD16	10	124035810	124102685	75	13	1.01608e-08	27.8372	77.6955	6.11948e-05	8.55808e-05	Both Sig.	0
NGF-AS1	1	115830654	115915693	91	9	6.18339e-05			6.18339e-05	6.18339e-05	Both Sig.	0
PRKAR1A	17	66414763	66552457	98	10	6.3258e-05	57.6775	98.3112	6.3258e-05	6.3258e-05	Both Sig.	0
ZNF641	12	48733369	48750029	12	2	6.54726e-05			6.54726e-05	6.54726e-05	Both Sig.	0
CANX	5	179130427	179163639	18	14	6.55106e-05	34.1222	92.3451	6.55106e-05	6.55106e-05	Both Sig.	0
C1orf21	1	184361162	184603153	108	16	6.57848e-05	41.5615	42.3663	6.57848e-05	6.57848e-05	Both Sig.	0
MIR6861	12	112606061	112606125	4	7	2.06494e-09			6.57884e-05	6.37434e-05	Both Sig.	0
EMC2	8	109460811	109506425	12	5	6.58483e-05	19.8436	95.3399	6.58483e-05	0.00098012	Both Sig.	0
LINC02227	5	157752711	157841781	28	11	6.59777e-05			6.59777e-05	6.59777e-05	Both Sig.	0
HNRNPA0	5	137086339	137095052	4	7	6.96239e-05	54.7142	96.5651	6.96239e-05	6.96239e-05	Both Sig.	0
SV2A	1	149879871	149894396	13	11	4.22294e-07	53.0664	96.2495	7.2721e-05	0.000187338	Both Sig.	0
STN1	10	105642326	105682942	22	12	5.26404e-13			7.648e-05	6.24239e-05	Both Sig.	0
BCAM	19	45317315	45329678	13	10	1.07102e-08	72.1152	104.241	9.99478e-05	1.07102e-08	Both Sig.	0
TDRD15	2	21351839	21372240	9	1	1.30739e-13		48.3685	0.000133463	0.000133463	Both Sig.	0
MIR548AQ	3	122039433	185490692	10	10	1.06376e-05			0.000161478	0.000161478	Both Sig.	0
PLEKHA7	11	16803843	17040961	147	4	5.22229e-08	24.5019	38.4058	0.00016946	0.00016946	Both Sig.	0
TMED4	7	44622493	44626894	7	5	2.74838e-05	26.4447	78.4132	0.000174009	2.74838e-05	Both Sig.	0
MAST4-AS1	5	66302445	66304982	9	1	2.82044e-05			0.000180339	0.000180339	Both Sig.	0
TBC1D10A	22	30692978	30727930	16	3	7.48856e-06	51.6037	75.521	0.000185499	0.000348268	Both Sig.	0
LOC107984265	10	104663459	104683092	10	12	2.63336e-11			0.000216129	0.000229187	Both Sig.	0
TMEM116	12	112374086	112456023	9	7	5.6702e-12			0.000239276	6.38689e-05	Both Sig.	0
PLCG2	16	81817895	82001290	1419	7	1.55147e-09	36.5685	64.3877	0.000241332	0.000241332	Both Sig.	0
MARK4	19	45759528	45813542	32	11	5.24144e-08	42.2115	54.0689	0.000245564	0.000245564	Both Sig.	0
SUPT6H	17	26994222	27034697	7	2	1.59998e-05	31.2684	68.6608	0.000250301	0.000299363	Both Sig.	0
MSGN1	2	18002726	18004065	12	1	2.68148e-05			0.000266217	0.000266217	Both Sig.	0
MIR548X2	13	66545461	66545561	6	1	4.29587e-05			0.000309069	0.000309069	Both Sig.	0
SLC2A12	6	134313718	134378762	44	12	5.38805e-06			0.00031298	0.00031298	Both Sig.	0
LOC100130587	20	61996339	62007529	52	6	2.93363e-05			0.000327154	0.000427653	Both Sig.	0
PLA2G12B	10	74699519	74719564	7	7	7.79341e-05		39.1567	0.000349101	0.000349101	Both Sig.	0
SH3PXD2A	10	105358783	105620164	184	12	3.58056e-07	57.461	85.5802	0.000358839	0.000630533	Both Sig.	0
ERAP2	5	96216642	96260420	28	3	6.11978e-05	35.2785	71.1467	0.000383212	0.000383212	Both Sig.	0
RAB11B-AS1	19	8444259	8460575	16	2	7.84928e-08			0.000384373	0.000263038	Both Sig.	0
LOC105373656	2	145286116	145287011	3	15	7.86993e-09			0.000398469	0.000398469	Both Sig.	0
ASTN2-AS1	9	119271561	119329572	47	6	2.27602e-05			0.000427903	0.000427903	Both Sig.	0
N4BP2L2-IT2	13	33083642	33088532	6	1	7.56651e-09			0.000428032	0.000428032	Both Sig.	0
RAI1-AS1	17	17667467	17674616	6	1	6.39059e-05			0.000481891	0.000520504	Both Sig.	0
TBX2-AS1	17	59475816	59481967	16	8	9.6927e-06			0.000668688	0.000668688	Both Sig.	0
MRPS6	21	35450877	35520330	27	1	3.05948e-05	14.773	93.2631	0.000725002	3.05948e-05	Both Sig.	0
MUC13	3	124629288	124658595	43	4	2.54676e-05	48.753	45.8747	0.000766509	0.000766509	Both Sig.	0
WDR33	2	128463604	128573761	42	13	2.9616e-05	28.304	38.012	0.000781223	0.000781223	Both Sig.	0
CEP120	5	122685578	122764536	28	5	4.96334e-05	33.8315	97.8926	0.000793095	4.96334e-05	Both Sig.	0
MCHR2-AS1	6	100446913	100529295	39	10	5.46948e-05			0.000848097	0.000848096	Both Sig.	0
LOC102724849	2	216323429	216333591	21	19	2.3422e-10			0.000891131	0.000891131	Both Sig.	0
MAP3K4	6	161417758	161543417	59	19	9.0044e-14	49.9282	35.9849	0.00104101	0.00104101	Both Sig.	0
MRPL45P2	17	45532592	45574986	12	5	1.11281e-05			0.00113932	0.00113932	Both Sig.	0
PREX1	20	47245789	47449536	111	4	2.67025e-05	53.772	90.1699	0.00115282	0.000897332	Both Sig.	0
WIPI1	17	66422421	66458665	43	10	2.49472e-06	41.7075	76.7059	0.00118768	0.00118768	Both Sig.	0
DHX58	17	40258428	40269732	15	3	2.00384e-09	43.2992	63.6764	0.00123445	0.00142445	Both Sig.	0
CHD6	20	40035722	40252016	55	2	8.31128e-06	9.23392	65.2432	0.00124901	0.0024674	Both Sig.	0
LYRM2	6	90346942	90353466	11	10	7.46662e-05			0.00138365	0.00138365	Both Sig.	0
EHBP1L1	11	65348508	65365121	21	8	4.75411e-11	67.3431	99.5338	0.0015067	0.0015067	Both Sig.	0
CASZ1	1	10701665	10861703	137	2	4.16042e-05	41.4261	60.0012	0.00153433	0.00166455	Both Sig.	0
PMFBP1	16	72157995	72211349	36	4	1.11581e-09	41.9587	23.5926	0.00164348	0.000356692	Both Sig.	0
TCEA2	20	62693324	62708700	29	6	5.87644e-05		81.4469	0.0017853	5.87644e-05	Both Sig.	0
TMEM91	19	41874851	41894987	11	8	2.76648e-22			0.00189545	0.00184073	Both Sig.	0
DHODH	16	72047642	72066558	25	4	1.27546e-07	18.3165	43.4844	0.00225313	0.00468067	Both Sig.	0
APOC4-APOC2	19	45450494	45457822	10	10	2.75227e-05			0.00264322	0.00265426	Both Sig.	0
MAP4	3	47897184	48135338	29	1	1.01834e-06	66.2554	99.8853	0.00278518	0.00143704	Both Sig.	0
SPINK8	3	48353333	48374831	4	1	8.18978e-10			0.00327001	0.00270169	Both Sig.	0
NDUFAF6	8	95912995	96135724	108	4	6.88925e-08	25.3439	20.5418	0.0034283	0.0034283	Both Sig.	0
LINC02709	11	9781316	9786080	16	2	8.30137e-12			0.00346751	0.00346751	Both Sig.	0
ALG9	11	111657918	111747305	15	13	1.14326e-05	41.7372	82.9917	0.00349281	0.00349281	Both Sig.	0
LINC02502	4	120865694	120890448	16	5	1.01668e-07			0.00379894	0.00379894	Both Sig.	0
N4BP2L1	13	32979859	33007267	24	1	3.49721e-09			0.00508836	0.00508836	Both Sig.	0
LOC101929279	10	30505780	30526619	18	2	6.81349e-09			0.00513511	0.00513511	Both Sig.	0
ACSS2	20	33467765	33520769	8	1	3.01432e-14	40.2175	59.2044	0.0708978	0.032004	Unsig.	639
ATP6V0A1	17	40615895	40679597	13	3	1.03703e-05	30.451	55.349	0.150064	1	Unsig.	328
PARTICL	2	85769589	85771009	10	11	1.79651e-25			1	1	Unsig.	194
CAMP	3	48269984	48271975	6	1	1.78775e-07	56.5584	68.6465	0.31514	0.237851	Unsig.	186
CDKN2A	9	21972750	22000323	24	2	1.74949e-147			1	1	Unsig.	105
CDKN2B	9	22007901	22014312	13	2	4.77876e-136			1	1	Unsig.	80
APOA5	11	116665082	116668136	17	14	1.69608e-13	22.6587	71.9476	1	0.251333	Unsig.	76
HP	16	72093403	72099955	11	4	9.08776e-08	60.9753	82.0085	1	0.276537	Unsig.	31
GDF15	19	18501967	18504986	13	6	5.01405e-05		77.6411	1	1	Unsig.	30
TCF21	6	134215250	134221675	16	12	6.56178e-33			1	1	Unsig.	28
HMBS	11	118960586	118969259	17	15	1.03167e-06	14.7719	13.9267	1	1	Unsig.	23
FBF1	17	73910654	73939313	11	11	1.62183e-06		32.5713	0.0119839	0.0119828	Unsig.	22
SREBF1	17	17719647	17745325	15	1	9.69475e-07		36.6145	1	1	Unsig.	20
FURIN	15	91416817	91431687	17	6	1.74881e-35	14.0519	51.0522	0.0111646	0.0111646	Unsig.	19
SH2B3	12	111848726	111894427	4	7	4.65759e-27			1	1	Unsig.	19
GPX1	3	49399603	49401033	3	1	4.92263e-06	31.6813	77.4742	1	1	Unsig.	18
COL4A2	13	110964630	111170556	1166	4	3.1081e-39	75.7652	111.206	1	1	Unsig.	18
MIA3	1	222796438	222846354	24	20	1.55865e-31	30.6333	79.9427	0.24345	1	Unsig.	17
GSS	20	33521234	33548830	11	1	2.23305e-09	19.5488	20.9601	1	1	Unsig.	14
FOLH1	11	49171643	49235154	22	6	5.4507e-05	40.4217	56.87	0.0134399	0.127828	Unsig.	13
FABP2	4	120243404	120248293	10	5	3.3219e-09	50.2419	53.7233	0.0623624	0.0623624	Unsig.	13
AP4B1	1	114441816	114452650	11	8	1.28732e-07	7.38986	34.0194	0.0416633	0.0480527	Unsig.	12
RRBP1	20	17599323	17667887	62	0	2.18226e-06	38.0173	55.2167	0.0688172	0.106061	Unsig.	10
DAG1	3	49511135	49578051	14	1	1.55392e-08	63.4603	82.9619	1	1	Unsig.	10
CYP17A1	10	104595287	104602170	8	12	2.27093e-11	42.1843	62.1987	1	1	Unsig.	10
GIP	17	47040915	47050958	15	6	9.40886e-16			1	1	Unsig.	10
RORC	1	151783546	151809278	33	12	8.62281e-08		15.8594	0.53809	1	Unsig.	8
MIR132	17	1958201	1958302	7	0	1.93636e-09			1	1	Unsig.	8
BRCA1	17	41201311	41282381	15	3	2.6474e-05		28.5308	1	1	Unsig.	8
TOMM40	19	45399476	45411946	22	10	2.22348e-31	10.7315	18.9228	1	1	Unsig.	8
WDR12	2	203743985	203781396	15	18	4.84851e-28	24.9552	21.9494	1	1	Unsig.	7
NDUFAF3	3	49062907	49065926	3	1	1.31283e-07	22.6675	59.405	1	1	Unsig.	7
RPL6	12	112847984	112861639	7	7	9.79232e-12	32.2136	64.5013	1	1	Unsig.	7
NQO1	16	69748303	69765463	14	3	1.96606e-06	55.4534	86.6536	1	0.0111429	Unsig.	7
CFDP1	16	75332607	75472401	48	5	1.88439e-15	35.2035	63.2782	0.289785	0.286335	Unsig.	6
CTSS	1	150707663	150743254	16	11	8.69966e-07	34.8079	78.9147	1	1	Unsig.	6
NAGLU	17	40693258	40701466	9	3	9.53465e-07	29.006	83.9139	1	0.0329628	Unsig.	6
TMED1	19	10947742	10951888	6	3	9.201e-17	21.9074	35.3486	1	1	Unsig.	6
GIPR	19	46176478	46191980	17	12	5.55307e-09			1	1	Unsig.	6
MIR499A	20	33583178	33583300	5	1	1.66619e-06			1	1	Unsig.	6
GOSR2	17	45005482	45049366	19	4	3.44467e-06			0.115696	0.115696	Unsig.	5
CDKN1A	6	36649239	36660109	29	6	2.07739e-09			0.171542	0.171542	Unsig.	5
AMT	3	49459210	49464906	4	1	1.59475e-05	31.3549	56.4388	1	1	Unsig.	5
LPAL2	6	160892586	160937156	18	18	1.96687e-26			1	1	Unsig.	5
MIR4513	15	75086012	75086098	5	4	7.07116e-06			0.014323	0.014323	Unsig.	4
NAV1	1	201622449	201801102	111	18	4.31741e-07	63.0612	99.2494	0.0298697	0.0266759	Unsig.	4
TP53INP2	20	33297147	33306240	8	1	5.67584e-09			0.0532915	0.0559315	Unsig.	4
APOC4	19	45450493	45453753	9	10	2.78126e-05			1	1	Unsig.	4
EDEM2	20	33708166	33740139	16	1	5.60056e-08			1	1	Unsig.	4
SCAP	3	47460170	47522431	9	1	5.29804e-06	21.8658	24.0692	0.0774542	0.040162	Unsig.	3
NCKIPSD	3	48716277	48728348	12	1	3.05195e-06	61.8647	86.6652	0.108051	0.0998158	Unsig.	3
XRCC3	14	104168953	104186788	13	5	1.87862e-05			0.118277	0.117886	Unsig.	3
HBP1	7	106814405	106847974	13	7	1.78502e-05	48.7953	81.8862	0.435491	0.319641	Unsig.	3
RAI1	17	17589771	17719765	50	1	5.67787e-06	26.8947	34.7849	0.567105	0.406656	Unsig.	3
HECTD4	12	112602998	112825235	16	7	5.05284e-27	48.4566	55.4277	0.69014	1	Unsig.	3
PPARD	6	35315334	35400968	30	5	1.49928e-05			1	1	Unsig.	3
SUMO4	6	149726397	149727413	6	15	2.74271e-07			1	1	Unsig.	3
BUD13	11	116623885	116648714	28	14	1.03294e-09	42.8667	70.0851	1	1	Unsig.	3
FCHO1	19	17863552	17904370	61	5	4.99402e-11	9.59358	42.3774	1	1	Unsig.	3
DDT	22	24314075	24327019	8	2	5.32779e-05	21.766	56.0309	1	0.00685807	Unsig.	3
PPP2R3A	3	135689569	135871736	37	7	5.00184e-13	51.4336	62.6943	0.0081969	0.415301	Unsig.	2
MAPKAPK5	12	112285031	112345026	9	7	2.88962e-10	24.0802	45.1134	0.0104546	1	Unsig.	2
USP16	21	30401937	30431807	13	0	2.86487e-05	42.1085	89.7899	0.03154	1	Unsig.	2
N4BP2L2	13	33011553	33118022	19	1	1.31839e-07	40.5935	85.8299	0.0332599	0.0332599	Unsig.	2
C1QTNF4	11	47616218	47620963	9	6	7.56491e-05	23.2632	50.0955	0.0352709	1	Unsig.	2
C4orf3	4	120222573	120230600	10	5	7.02134e-10			0.0483259	0.0483259	Unsig.	2
TOM1L2	17	17751825	17880714	19	1	4.1207e-08	53.9493	68.4354	0.18115	1	Unsig.	2
DCLRE1B	1	114452240	114461708	12	8	4.27236e-06			1	1	Unsig.	2
VAMP8	2	85809708	85814154	12	11	6.65605e-23	21.4494	37.9061	1	1	Unsig.	2
SFTPB	2	85889429	85900864	11	11	5.69485e-09		47.7875	1	1	Unsig.	2
BSN	3	49596909	49713982	24	1	2.34836e-08	49.2442	48.2825	1	1	Unsig.	2
DHX36	3	153995334	154047286	11	9	2.05638e-14	47.6801	89.7422	1	1	Unsig.	2
SIPA1	11	65410571	65423391	13	8	5.07141e-10	57.7467	87.1513	1	1	Unsig.	2
HNF1A-AS1	12	121412640	121415095	10	8	1.6538e-15			1	0.0653656	Unsig.	2
TMEM170A	16	75481951	75503635	19	5	4.60437e-17			1	0.024325	Unsig.	2
SRR	17	2212236	2233558	23	0	1.68755e-17	42.827	45.458	1	1	Unsig.	2
MIR33B	17	17722149	17722245	5	1	1.66637e-06			1	1	Unsig.	2
SNF8	17	47011677	47027204	11	6	3.33146e-10	37.4709	83.3245	1	0.00612949	Unsig.	2
PAFAH1B2	11	117019999	117053889	12	14	1.33434e-05	21.9728	52.7643	0.00888394	0.00888394	Unsig.	1
SIX5	19	46273042	46277510	9	12	2.38508e-07			0.00952882	0.0100957	Unsig.	1
MSL2	3	135872758	135920177	16	7	7.23687e-18	29.5866	56.7244	0.0121139	0.0135482	Unsig.	1
CARD9	9	139263407	139273121	25	10	6.43512e-06	46.5385	56.5548	0.0167143	0.0487245	Unsig.	1
COG5	7	106846816	107209365	66	7	5.49314e-07	27.9382	74.5562	0.0199012	0.0139206	Unsig.	1
TUBG1	17	40766700	40772256	6	3	2.29613e-05	40.5705	39.2652	0.0467029	0.0165416	Unsig.	1
NEFH	22	29881206	29892379	19	3	4.03428e-05	46.7331	37.9087	0.0626328	0.957717	Unsig.	1
GUCY1B1	4	156685172	156733962	59	7	2.67455e-19	60.5128	101.634	0.0647483	0.0647483	Unsig.	1
TRAIP	3	49871046	49898997	13	1	2.00494e-08			0.0731611	1	Unsig.	1
ATP1B1	1	169080927	169106957	41	15	1.2846e-07	22.1456	17.2721	0.0732562	0.104319	Unsig.	1
AHCY	20	32873070	32904608	8	1	1.75315e-08	30.8155	21.8831	0.0927868	0.113444	Unsig.	1
DHX38	16	72132745	72151811	17	4	1.2767e-07	41.1398	74.4156	0.0947543	0.284349	Unsig.	1
CUX2	12	111476968	111793358	105	7	3.67877e-16	44.2822	27.9753	0.106757	1	Unsig.	1
MIR212	17	1958564	1958674	8	0	1.20499e-09			0.116496	0.116496	Unsig.	1
KAT2A	17	40270128	40278385	13	3	2.5058e-09			0.124508	0.133299	Unsig.	1
GJC3	7	99525888	99532243	7	6	4.47137e-05		40.6503	0.154138	0.144692	Unsig.	1
OIP5	15	41606465	41629819	6	1	1.68114e-05		31.5781	0.164051	0.0652397	Unsig.	1
STAT5B	17	40356194	40433409	20	3	6.88043e-05	64.107	82.5675	0.187706	1	Unsig.	1
SYPL2	1	110014167	110029756	10	7	1.3404e-10	52.0417	81.0743	0.200114	0.215765	Unsig.	1
MYOZ2	4	120061986	120113944	24	5	1.88936e-06	52.8606	98.0339	0.2436	0.2436	Unsig.	1
THADA	2	43462974	43828185	204	4	5.21873e-06	30.1303	69.9146	0.304348	0.304348	Unsig.	1
ITCH	20	32956078	33104578	19	1	2.7661e-08	45.5228	84.0525	0.40948	0.260645	Unsig.	1
HSF2BP	21	44954065	45084369	33	1	6.27294e-07			0.828612	0.828612	Unsig.	1
LINC01412	2	145284434	145342001	29	15	3.36603e-08			0.974174	0.974174	Unsig.	1
SF3A3	1	38427651	38460694	12	2	7.99577e-10	24.6706	99.0626	1	1	Unsig.	1
IPO9	1	201803284	201858418	22	18	3.28259e-06	52.8092	101.204	1	0.38114	Unsig.	1
RNF181	2	85827867	85829831	8	11	1.00173e-13	40.1976	73.8621	1	1	Unsig.	1
ZEB2-AS1	2	145282180	145283465	3	15	2.53302e-05			1	1	Unsig.	1
ICA1L	2	203642872	203741489	30	18	6.36485e-27	41.6898	77.507	1	1	Unsig.	1
COL7A1	3	48606505	48637762	7	1	2.96799e-05	46.0535	54.0428	1	1	Unsig.	1
USP19	3	49150478	49163371	4	1	1.65838e-07	43.4454	36.9532	1	1	Unsig.	1
SLC22A4	5	131635086	131684882	17	6	7.87112e-06			1	1	Unsig.	1
SFXN2	10	104479274	104508249	21	12	1.90062e-05	21.2537	36.9378	1	1	Unsig.	1
WBP1L	10	104508704	104581016	33	12	4.89252e-05			1	1	Unsig.	1
AS3MT	10	104634226	104666655	19	12	1.46926e-12	37.3335	46.09	1	1	Unsig.	1
MIR3161	11	48123333	48123410	6	6	2.4367e-05			1	1	Unsig.	1
MAP3K11	11	65370227	65386692	11	8	9.68149e-10			1	1	Unsig.	1
SMUG1	12	54579141	54587778	11	3	5.86195e-05			1	1	Unsig.	1
POC1B-GALNT4	12	89918189	89925039	9	5	3.18537e-10			1	1	Unsig.	1
MYL2	12	111353648	111363383	12	7	1.3973e-05	49.2438	73.8351	1	1	Unsig.	1
RPH3A	12	113018039	113341684	174	7	1.57603e-16	40.6213	41.9751	1	1	Unsig.	1
OASL	12	121463094	121482045	27	8	9.17851e-11			1	1	Unsig.	1
MLH3	14	75485477	75523170	6	2	9.98224e-09			1	1	Unsig.	1
OIP5-AS1	15	41581187	41610536	10	1	6.24974e-05			1	1	Unsig.	1
CHRNB4	15	78921452	78938552	25	5	7.04805e-07		27.933	1	1	Unsig.	1
CTSH	15	79218400	79242440	30	5	1.55687e-11	19.5071	40.545	1	1	Unsig.	1
MIR1538	16	69604710	69604771	6	3	2.59916e-06			1	1	Unsig.	1
PKD1L3	16	71968440	72038877	58	4	1.00361e-10			1	0.0899025	Unsig.	1
CTRB1	16	75257885	75263822	26	5	7.31942e-15	11.5921	45.6955	1	0.0407123	Unsig.	1
MIR6504	16	81649952	81650013	15	6	2.37539e-05			1	1	Unsig.	1
COASY	17	40719165	40723295	8	3	3.35002e-05	19.0051	15.6637	1	1	Unsig.	1
EFCAB13	17	45406320	45523677	25	5	3.85854e-05			1	1	Unsig.	1
ATP5MC1	17	46975148	46978232	6	6	1.55596e-12			1	1	Unsig.	1
B4GALNT2	17	47214821	47259200	50	6	1.95496e-10	4.79267	29.6302	1	1	Unsig.	1
AP1M2	19	10688346	10702988	13	3	5.95743e-06	25.384	25.3171	1	1	Unsig.	1
DNM2	19	10833728	10947586	42	3	7.56093e-18	46.5773	30.1822	1	1	Unsig.	1
MIR638	19	10834079	10834179	5	3	1.1308e-06			1	1	Unsig.	1
MIR320E	19	47217541	47217611	13	13	4.60117e-05			1	1	Unsig.	1
MYH7B	20	33548670	33595240	18	1	1.97941e-07	51.5497	54.4088	1	1	Unsig.	1
MIR499B	20	33583202	33583275	5	1	1.66619e-06			1	1	Unsig.	1
ZBTB46	20	62380022	62467617	73	6	1.58681e-05			1	1	Unsig.	1
RUNDC1	17	41137581	41152159	7	3	4.25003e-06			0.00617429	0.00615867	Unsig.	0
C19orf38	19	10964090	10985466	12	3	2.06811e-13			0.00675797	0.00675795	Unsig.	0
BORCS7-ASMT	10	104618966	104666655	25	12	5.42473e-11			0.00757172	0.00562234	Unsig.	0
INHBC	12	57833566	57850845	13	4	2.53069e-06	33.7616	42.4836	0.00825262	0.00781672	Unsig.	0
TCP11	6	35090840	35114187	11	5	8.53713e-08	9.95424	72.1016	0.0083409	1	Unsig.	0
FAM83C	20	33878533	33885228	10	1	1.23236e-05		40.8317	0.00834635	0.129775	Unsig.	0
LINC01258	4	38427282	38529801	72	1	1.89638e-05			0.00920472	0.00920472	Unsig.	0
BLZF1	1	169342116	169370780	15	15	2.02839e-07	14.7158	96.2468	0.00981798	0.00638375	Unsig.	0
ARMS2	10	124219168	124221868	12	13	5.73702e-06			0.0108287	0.0108286	Unsig.	0
MIR4788	3	134161668	134161748	6	6	6.93106e-07			0.0109614	0.0109614	Unsig.	0
NME6	3	48338806	48348175	4	1	2.36788e-09	34.0953	28.4331	0.0115791	0.0343631	Unsig.	0
NEK8	17	27060805	27075473	9	2	1.64621e-07			0.0128269	0.00981318	Unsig.	0
CCDC181	1	169369107	169434907	21	15	4.091e-08			0.0156258	0.0156256	Unsig.	0
CABIN1	22	24412753	24579596	30	2	1.85118e-06	60.5629	90.3185	0.0160989	0.0160989	Unsig.	0
SCAMP1	5	77661440	77781562	21	2	1.37563e-05	49.4102	83.0634	0.0171934	0.0171934	Unsig.	0
PRSS42P	3	46876031	46880585	6	1	8.47689e-06			0.0182161	0.0101482	Unsig.	0
LINC00216	14	58759750	58760870	4	0	2.48674e-06			0.0183286	0.0183286	Unsig.	0
PROX2	14	75324735	75347848	18	2	6.53593e-05			0.0199287	0.0235821	Unsig.	0
CTRB2	16	75243000	75246059	25	5	1.8002e-16	45.3325	44.9426	0.0206534	0.0324536	Unsig.	0
FLJ40194	17	47330604	47341027	19	6	6.08664e-16			0.0231584	0.0231584	Unsig.	0
LOC105369980	12	111394486	111400622	2	7	9.42127e-08			0.0234415	0.0377954	Unsig.	0
GSTTP2	22	24390937	24406899	10	2	2.8404e-05			0.0235815	0.0235815	Unsig.	0
MTF1	1	38280245	38330264	18	2	8.44494e-06	38.4531	63.3099	0.0240008	0.0409656	Unsig.	0
RIMKLA	1	42851462	42894903	18	3	7.2321e-05			0.024163	0.024163	Unsig.	0
ARHGEF26-AS1	3	153747189	153843999	37	9	2.07648e-11			0.0248874	0.0250014	Unsig.	0
TTLL6	17	46844592	46899591	33	6	3.81333e-12		51.7363	0.0249588	0.673373	Unsig.	0
PRAM1	19	8559939	8572524	15	2	1.54381e-05		47.8979	0.0249895	0.0267009	Unsig.	0
MIR544B	3	124456285	124456363	9	4	6.8442e-13			0.0254509	0.0254509	Unsig.	0
RPEL1	10	105010643	105012773	7	12	7.83471e-05			0.0272388	0.0152956	Unsig.	0
MANEAL	1	38264773	38272278	9	2	4.7476e-06	5.34664	21.6628	0.0277545	0.0291607	Unsig.	0
EXOSC5	19	41897278	41908264	7	8	3.05433e-10	26.4447	31.5874	0.0277903	0.0857749	Unsig.	0
TTC29	4	147632789	147872038	56	7	2.38457e-05			0.0283142	0.0283142	Unsig.	0
STAT5A	17	40444564	40468960	16	3	5.8782e-05	65.6722	87.2187	0.0283188	0.477788	Unsig.	0
OVOL1-AS1	11	65561471	65563339	15	8	2.45918e-10			0.0302084	0.0295439	Unsig.	0
NPHP3-AS1	3	132445593	132598055	55	5	1.78352e-05			0.0307709	0.0307709	Unsig.	0
DRC3	17	17881126	17925189	14	1	6.94566e-07			0.0308332	1	Unsig.	0
B9D2	19	41865321	41875054	9	8	2.21146e-22			0.0316004	0.0310585	Unsig.	0
LOC440040	11	49585079	49836969	50	6	1.20184e-06			0.0351988	0.0352968	Unsig.	0
CARF	2	203781940	203857986	18	18	7.71005e-29			0.0366979	0.0167795	Unsig.	0
CCDC12	3	46968219	47028500	14	1	7.80943e-06	31.4941	28.9127	0.0370615	0.0406575	Unsig.	0
HNRNPM	19	8514858	8558996	15	2	1.51662e-05	29.301	53.2377	0.0392623	0.0395417	Unsig.	0
NEURL1	10	105258461	105357303	69	12	4.88216e-06			0.0399917	0.021431	Unsig.	0
DCAF1	3	51438297	51539031	19	1	3.98089e-05	26.8488	66.8143	0.0418202	0.0214591	Unsig.	0
ITPKA	15	41791071	41800749	19	1	4.55684e-06		23.6811	0.0430856	0.0462026	Unsig.	0
TRIM65	17	73890043	73898032	13	11	9.85266e-06	71.4089	55.8971	0.0432304	0.0837998	Unsig.	0
LINC02009	3	46463006	46470158	20	1	4.33097e-05			0.0435479	0.0487516	Unsig.	0
ARF1	1	228275360	228291913	8	21	2.24444e-06			0.0438215	0.0438215	Unsig.	0
CELSR3	3	48678895	48705319	6	1	2.59867e-07			0.043843	0.113491	Unsig.	0
PRDM6	5	122429935	122534960	104	5	1.98484e-06			0.0457998	0.0457998	Unsig.	0
CTSK	1	150773683	150785736	8	11	3.71904e-07	46.3978	89.0764	0.0461175	0.00811739	Unsig.	0
SETDB1	1	150903738	150942213	14	11	3.2707e-11	38.9916	51.5026	0.0481345	1	Unsig.	0
R3HDM2	12	57652546	57829826	23	4	1.60836e-07	21.835	29.537	0.0491888	0.0767711	Unsig.	0
RGS12	4	3320873	3446640	87	0	6.95343e-08	14.8104	34.6156	0.0494877	0.0494877	Unsig.	0
SLC35G2	3	136542860	136579735	10	7	1.55537e-13	15.0957	74.0353	0.0514813	0.0248976	Unsig.	0
MLX	17	40724077	40730221	6	3	6.5341e-06	29.6274	46.1413	0.0536745	0.0713804	Unsig.	0
OBP2B	9	136085665	136089637	15	8	1.27554e-06			0.0552555	0.0552555	Unsig.	0
DM1-AS	19	46276053	46280141	8	12	1.58023e-07			0.0560593	0.055731	Unsig.	0
PTGES3L-AARSD1	17	41107542	41137545	6	3	4.06498e-06			0.0565141	0.00875891	Unsig.	0
WNT3	17	44844871	44901058	46	4	1.33429e-05			0.0588544	0.0588544	Unsig.	0
MARK3	14	103856700	103975166	28	5	3.44497e-07	40.9549	31.9098	0.0590579	0.0553811	Unsig.	0
LOC105371566	17	18016004	18025875	5	1	4.11148e-08			0.0590926	0.0613006	Unsig.	0
ZNF664-RFLNA	12	124462761	124805570	259	9	9.56907e-06			0.0595985	0.0595985	Unsig.	0
LTK	15	41800834	41811025	18	1	7.71777e-05			0.0613699	0.0613699	Unsig.	0
CDHR4	3	49833166	49842306	10	1	5.94425e-09		107.755	0.0621295	0.114065	Unsig.	0
PLCE1-AS1	10	96044046	96051827	10	10	2.47714e-05			0.0654762	0.0654762	Unsig.	0
LOC105376114	9	86327749	86333408	14	4	3.95388e-05			0.0710067	0.0710067	Unsig.	0
COMETT	7	116208647	116333081	51	8	1.21316e-05			0.0727767	0.0902477	Unsig.	0
MINDY1	1	150974011	150985869	11	11	1.28936e-07	29.4102	35.2493	0.0742611	0.0736203	Unsig.	0
OR4S1	11	48332774	48333704	9	6	3.3033e-06			0.0760554	0.0760149	Unsig.	0
CDC23	5	137528338	137554012	7	7	6.6201e-05	42.7484	50.8285	0.0770342	0.277233	Unsig.	0
PRUNE1	1	150985924	151013189	29	11	5.84719e-06	48.0201	66.2275	0.0795838	0.459108	Unsig.	0
TMEM59L	19	18728679	18736849	21	6	5.39752e-07			0.080116	0.081629	Unsig.	0
MIR548K	11	70135060	70135176	2	8	2.61857e-06			0.0803982	0.0803982	Unsig.	0
VWDE	7	12375510	12448567	48	2	1.35972e-05		34.1451	0.0864403	0.0864403	Unsig.	0
IP6K1	3	49766726	49828975	10	1	4.8586e-06	46.8687	66.8122	0.0899357	1	Unsig.	0
MIR6760	12	111746945	111747013	7	7	3.66792e-06			0.096027	0.0720051	Unsig.	0
CYP3A43	7	99430635	99468716	15	6	7.10358e-06	13.1094	52.5551	0.0983078	0.0983078	Unsig.	0
DOK7	4	3470032	3508209	99	0	1.29636e-06			0.100953	0.100953	Unsig.	0
LOC100128966	5	137672793	137677835	10	7	8.38152e-06			0.102399	0.114528	Unsig.	0
LOC107986192	4	120553944	120556910	7	5	1.7745e-06			0.103199	0.103199	Unsig.	0
CTXND2	1	150864728	150890768	12	11	2.82189e-06			0.110226	0.133714	Unsig.	0
LOC101929243	6	34668930	34670248	6	5	6.15318e-09			0.110582	0.110047	Unsig.	0
ANXA9	1	150959767	150973109	16	11	2.02749e-06	33.0481	30.2958	0.111762	0.012488	Unsig.	0
PCNX3	11	65388782	65409910	15	8	3.39731e-10		32.025	0.113801	0.129622	Unsig.	0
TUBG2	17	40816301	40824024	6	3	1.54077e-05	49.9121	85.6915	0.115078	0.161051	Unsig.	0
MMP24-AS1-EDEM2	20	33708166	33870925	59	1	2.59199e-09			0.116135	0.0459589	Unsig.	0
HYOU1	11	118919898	118932916	10	15	3.44623e-06	28.9014	63.4453	0.117224	0.117224	Unsig.	0
PLEKHH3	17	40824931	40834012	6	3	4.83951e-05	26.4005	81.2955	0.123846	0.168849	Unsig.	0
FASTKD5	20	3132164	3145511	11	0	1.72704e-06	28.0898	36.9262	0.12617	1	Unsig.	0
BROX	1	222890894	222913538	9	20	2.94396e-24	40.2957	43.3095	0.129162	0.0119008	Unsig.	0
RAPSN	11	47464314	47475688	12	6	7.43038e-05	36.1236	34.466	0.129684	1	Unsig.	0
UNC13D	17	73828306	73845485	20	11	3.75349e-05	40.4235	53.6989	0.131956	0.692283	Unsig.	0
NDUFA12	12	95370103	95402489	44	6	1.05434e-07	28.1572	66.0782	0.134574	0.134576	Unsig.	0
SCYL1	11	65297553	65311175	4	8	4.60934e-05	53.7081	73.5648	0.13687	0.0968761	Unsig.	0
IP6K2	3	48730435	48759711	8	1	7.2196e-07			0.137479	1	Unsig.	0
UBOX5-AS1	20	3092556	3136513	28	0	1.02504e-06			0.144217	0.144431	Unsig.	0
ZNF76	6	35232511	35268762	9	5	8.65355e-06			0.145755	0.148783	Unsig.	0
CYP20A1	2	204108740	204175749	20	18	2.75678e-25	37.8323	84.7624	0.16032	0.0428799	Unsig.	0
IPO9-AS1	1	201662383	201803687	80	18	4.7555e-07			0.164399	0.164374	Unsig.	0
WDPCP	2	63351693	63820611	126	7	1.11861e-06			0.16469	0.16469	Unsig.	0
DISP1	1	222993380	223184337	107	20	1.44883e-06			0.164801	0.1648	Unsig.	0
MIR635	17	66425591	66425689	9	10	4.80305e-05			0.187951	0.187951	Unsig.	0
WNT8A	5	137424580	137433054	7	7	3.29764e-05			0.190137	0.186813	Unsig.	0
NME1	17	49235919	49244529	18	7	1.31593e-05	21.8629	39.7143	0.191148	0.191148	Unsig.	0
TULP1	6	35470650	35485673	26	5	1.40276e-06			0.193818	0.190916	Unsig.	0
EXOC3L2	19	45720627	45753665	41	11	1.33886e-07			0.207271	0.207271	Unsig.	0
LINC00840	10	44359858	44395881	20	5	1.25193e-05			0.20868	0.20868	Unsig.	0
PIH1D2	11	111939733	111949895	4	13	1.90932e-05			0.209062	1	Unsig.	0
MSANTD1	4	3251095	3263340	25	0	4.85471e-05			0.209347	0.209347	Unsig.	0
SLC26A4	7	107306272	107363252	40	7	3.32852e-05		94.3025	0.209481	0.241799	Unsig.	0
TUFT1	1	151517784	151561059	24	12	2.38789e-05	41.9482	47.2681	0.21029	0.466711	Unsig.	0
RPL27	17	41155289	41159971	7	3	2.53008e-05	23.6714	67.2548	0.221745	0.187747	Unsig.	0
SIK2	11	111478172	111606579	22	13	2.16017e-07	34.2259	58.6887	0.22183	0.22183	Unsig.	0
PPFIA1	11	70121795	70235502	18	8	2.80613e-05	58.5423	72.7393	0.229384	0.210027	Unsig.	0
DUXB	16	75732790	75740359	7	5	3.9127e-05			0.229828	0.241604	Unsig.	0
PLEKHA1	10	124139223	124207116	22	13	4.16775e-06	44.8364	51.2189	0.243886	0.335354	Unsig.	0
FAAP20	1	2120898	2149159	27	0	1.8654e-05			0.254982	0.254982	Unsig.	0
DMAC2	19	41942222	41950817	13	8	8.14066e-09	6.01107	66.6565	0.256035	0.0869596	Unsig.	0
LDLR-AS1	19	11204743	11205335	6	3	6.28096e-33			0.256977	0.256992	Unsig.	0
ZC3H12D	6	149772930	149811150	32	15	3.30357e-06			0.259184	0.259184	Unsig.	0
SNORA118	19	17208044	17208175	9	4	4.44415e-06			0.266475	0.266475	Unsig.	0
LOXL1-AS1	15	74214808	74225589	25	3	1.18388e-05			0.267406	0.267406	Unsig.	0
TRIM34	11	5646173	5670625	39	0	9.55616e-06			0.278946	0.278946	Unsig.	0
PSMC3IP	17	40729327	40734849	6	3	9.3237e-06	35.8111	78.0978	0.329539	0.144052	Unsig.	0
ERCC3	2	128019865	128056720	15	13	5.99745e-05	41.5881	51.0593	0.332534	0.332534	Unsig.	0
PCDHGB6	5	140792769	140897546	48	8	7.51242e-05			0.373757	0.373757	Unsig.	0
LOC105374972	6	22648738	22723153	75	4	1.10112e-05			0.373786	0.373786	Unsig.	0
FAM222B	17	27087997	27174808	12	2	4.08423e-05			0.375912	0.37591	Unsig.	0
LINC02201	5	121969646	122071255	63	5	5.30064e-05			0.378568	0.378569	Unsig.	0
EXD1	15	41479930	41527955	21	1	2.36002e-07		28.7892	0.395152	1	Unsig.	0
IST1	16	71933310	71970099	18	4	8.24632e-06	47.0718	64.7054	0.398002	0.320389	Unsig.	0
LINC00910	17	41452212	41471266	26	3	3.73852e-05			0.40189	0.413012	Unsig.	0
FOXA3	19	46372583	46382055	23	12	1.4047e-05			0.433151	0.476458	Unsig.	0
TMIE	3	46740267	46757376	26	1	8.25709e-06			0.43404	0.535314	Unsig.	0
SYMPK	19	46323667	46371405	22	12	1.12984e-08	22.6537	33.3381	0.442276	0.181143	Unsig.	0
LINC02011	3	14845837	14857921	15	0	3.15675e-08			0.496433	0.496433	Unsig.	0
GIT1	17	27905492	27921666	14	2	1.22597e-06	41.4082	50.7249	0.507858	1	Unsig.	0
USP53	4	120138781	120221673	26	5	1.08702e-06	60.9076	98.8843	0.519076	0.519076	Unsig.	0
RIIAD1	1	151698997	151707281	15	12	4.62605e-08			0.552022	0.198845	Unsig.	0
PCDHGA9	5	140787519	140897546	50	8	7.24012e-05			0.635973	0.635973	Unsig.	0
WBP2	17	73846779	73857517	14	11	1.78729e-05	38.4343	56.4872	0.658185	0.0862726	Unsig.	0
MAGI3	1	113938136	114233545	51	8	3.93438e-07	37.8208	51.4459	0.698819	0.803596	Unsig.	0
SPC24	19	11261168	11271488	29	3	4.26138e-09			0.78217	0.782045	Unsig.	0
GDPD5	11	75150684	75241986	57	9	2.70434e-08			0.796387	0.796387	Unsig.	0
TRIM6-TRIM34	11	5622866	5670625	96	0	1.62081e-05			0.806974	0.806974	Unsig.	0
DAGLB	7	6453746	6492643	42	0	1.76791e-05	30.7223	24.9142	0.883728	0.883728	Unsig.	0
CHRNB2	1	154545253	154557486	13	13	1.75951e-06			0.899459	0.899459	Unsig.	0
DOK3	5	176933905	176943101	11	13	6.17907e-05		62.6147	0.999193	0.999193	Unsig.	0
C1orf122	1	38278461	38280126	9	2	1.59031e-05		76.2325	1	0.0635106	Unsig.	0
C1orf50	1	43237919	43250161	13	3	2.01846e-05	36.1534	50.0455	1	1	Unsig.	0
ELAPOR1	1	109661736	109754403	83	7	2.65483e-08			1	1	Unsig.	0
AMIGO1	1	110051799	110057349	20	7	2.34927e-09		66.5996	1	1	Unsig.	0
GNAT2	1	110150712	110167238	16	7	3.8976e-05			1	1	Unsig.	0
PHTF1	1	114244452	114307510	19	8	1.50659e-06	26.9699	59.2814	1	1	Unsig.	0
AP4B1-AS1	1	114360233	114448859	29	8	2.07203e-10			1	1	Unsig.	0
BCL2L15	1	114424437	114435203	13	8	4.4169e-08	41.1389	45.9168	1	0.0432886	Unsig.	0
BOLA1	1	149876120	149877348	2	11	4.66315e-05	34.7847	50.2324	1	1	Unsig.	0
MIR4257	1	150529404	150529490	10	11	1.90022e-08			1	1	Unsig.	0
ADAMTSL4-AS1	1	150538370	150552028	15	11	2.7078e-08			1	1	Unsig.	0
GOLPH3L	1	150623705	150674630	18	11	1.01686e-06	33.7488	59.2537	1	1	Unsig.	0
BNIPL	1	151014061	151025196	9	11	2.47512e-06	9.86443	32.779	1	1	Unsig.	0
CELF3	1	151677533	151694279	18	12	2.3461e-07			1	1	Unsig.	0
TDRKH-AS1	1	151768224	151771878	5	12	9.39914e-10			1	1	Unsig.	0
LINGO4	1	151777739	151782895	12	12	6.00284e-11			1	0.0209107	Unsig.	0
TDRD10	1	154479694	154525623	11	13	1.58031e-07			1	1	Unsig.	0
UBE2Q1-AS1	1	154531084	154532504	6	13	4.28024e-05			1	1	Unsig.	0
SLC19A2	1	169438148	169460208	29	15	2.91894e-05			1	1	Unsig.	0
MIR6739	1	201837500	201837575	7	18	5.00617e-06			1	1	Unsig.	0
ERLNC1	1	204115535	204117137	15	19	2.5245e-07			1	1	Unsig.	0
TAF1A-AS1	1	222768261	222770975	8	20	6.699e-16			1	1	Unsig.	0
FAM177B	1	222915557	222929147	10	20	1.35999e-24			1	1	Unsig.	0
OBSCN-AS1	1	228396206	228406365	6	21	1.99416e-05			1	1	Unsig.	0
MFSD2B	2	24237954	24254645	18	2	7.01859e-05			1	1	Unsig.	0
LINC01126	2	43459349	43460994	9	4	2.15589e-06			1	1	Unsig.	0
LOC100132215	2	63276100	63280656	4	7	3.25573e-05			1	1	Unsig.	0
DBIL5P2	2	63349985	63351677	9	7	1.73016e-06			1	1	Unsig.	0
TMEM150A	2	85830669	85834822	6	11	2.99645e-12			1	1	Unsig.	0
C2orf68	2	85837376	85844189	7	11	1.38627e-08			1	1	Unsig.	0
NOP58	2	203135485	203173384	15	18	1.80635e-07	20.3974	31.5427	1	1	Unsig.	0
FAM117B	2	203504691	203639480	37	18	1.2269e-24	37.5012	48.7325	1	1	Unsig.	0
RAPH1	2	204303404	204405024	22	18	5.39311e-18	59.9254	88.2698	1	1	Unsig.	0
SNORA115	2	218703312	218703456	11	20	5.2453e-08			1	1	Unsig.	0
MIR6809	2	218770235	218770351	5	20	6.94469e-05			1	1	Unsig.	0
PRSS50	3	46758606	46764359	17	1	9.98762e-06			1	1	Unsig.	0
ELP6	3	47542129	47560202	4	1	1.55086e-05	28.8053	35.0609	1	0.381278	Unsig.	0
CDC25A	3	48203635	48234907	12	1	1.52672e-09		16.0797	1	0.0397191	Unsig.	0
MIR4443	3	48243053	48243106	3	1	5.32881e-06			1	1	Unsig.	0
FCF1P2	3	48336768	48338168	3	1	8.58455e-06			1	1	Unsig.	0
MIR2115	3	48362849	48362949	3	1	3.11079e-06			1	1	Unsig.	0
PFKFB4	3	48560116	48603562	10	1	9.41365e-06		43.3703	1	1	Unsig.	0
MIR6823	3	48592393	48592454	4	1	4.78846e-07			1	0.160915	Unsig.	0
LINC02585	3	48706200	48711603	5	1	6.77923e-07			1	1	Unsig.	0
ARIH2	3	48961274	49028815	9	1	3.75655e-10	59.5224	50.4181	1	0.0130641	Unsig.	0
WDR6	3	49049823	49058386	5	1	1.6882e-07	54.8467	51.1265	1	1	Unsig.	0
DALRD3	3	49057920	49063504	3	1	5.8193e-08			1	1	Unsig.	0
MIR425	3	49062580	49062667	3	1	5.8193e-08			1	1	Unsig.	0
MIR191	3	49063050	49063142	2	1	3.03531e-08			1	1	Unsig.	0
QRICH1	3	49072139	49136806	8	1	4.56787e-08	46.1529	59.0766	1	1	Unsig.	0
QARS1	3	49138364	49147190	6	1	1.97553e-09	19.983	17.9179	1	0.07371	Unsig.	0
USP4	3	49319576	49382486	17	1	5.41414e-06	40.7533	88.1509	1	1	Unsig.	0
TCTA	3	49454638	49458909	5	1	9.91242e-09			1	1	Unsig.	0
NICN1	3	49464765	49471757	8	1	1.31654e-09			1	1	Unsig.	0
BSN-DT	3	49591738	49596799	5	1	2.9221e-05			1	1	Unsig.	0
APEH	3	49716783	49726404	8	1	2.09307e-10	19.5216	20.2955	1	1	Unsig.	0
AMIGO3	3	49759261	49762117	5	1	1.26665e-08			1	1	Unsig.	0
CAMKV	3	49900421	49912339	12	1	1.05337e-06		40.9466	1	1	Unsig.	0
MON1A	3	49951301	49972445	11	1	1.36422e-05	12.3487	62.6427	1	1	Unsig.	0
VGLL3	3	86992122	87045299	20	4	7.39427e-05			1	1	Unsig.	0
ACKR4	3	132321113	132326485	6	5	5.90777e-06			1	1	Unsig.	0
ANAPC13	3	134201545	134209865	7	6	2.62732e-05			1	1	Unsig.	0
PCCB	3	135974166	136054013	22	7	2.44737e-15	23.5245	28.1993	1	1	Unsig.	0
NCK1-DT	3	136565817	136585905	6	7	3.93608e-12			1	1	Unsig.	0
IL20RB	3	136681824	136734926	14	7	1.2246e-06			1	1	Unsig.	0
NME9	3	137985277	138053693	21	8	9.17822e-14			1	1	Unsig.	0
GPR149	3	154057731	154152979	43	9	1.09162e-11		32.3405	1	1	Unsig.	0
VEPH1	3	156982531	157226394	85	9	4.5599e-05		44.1804	1	1	Unsig.	0
POLR2B	4	57849805	57902328	34	2	9.26338e-06	34.298	56.4473	1	1	Unsig.	0
LOC101929762	4	120118927	120138799	13	5	6.33429e-07			1	1	Unsig.	0
LINC01061	4	120331677	120336815	5	5	6.71274e-09			1	1	Unsig.	0
GTF2IP12	4	120375724	120380783	1	5	4.239e-06			1	1	Unsig.	0
SEPTIN7P14	4	120380937	120425747	12	5	7.30181e-10			1	1	Unsig.	0
SNHG18	5	9551311	9555409	33	0	6.31301e-11			1	1	Unsig.	0
SCAMP1-AS1	5	77659587	77661365	7	2	4.35108e-05			1	1	Unsig.	0
SRFBP1	5	121302669	121369328	10	4	3.60837e-05	39.9478	82.0635	1	1	Unsig.	0
LOC105379152	5	122426926	122431011	21	5	4.47938e-06			1	1	Unsig.	0
CDC25C	5	137625953	137679044	17	7	9.64779e-06			1	1	Unsig.	0
FAM53C	5	137678245	137690418	10	7	9.68472e-06			1	1	Unsig.	0
KDM3B	5	137693373	137777716	20	7	4.72625e-05	32.6365	76.3425	1	0.00994918	Unsig.	0
DIAPH1-AS1	5	140942877	140949827	9	8	1.56111e-05			1	1	Unsig.	0
ADAM19	5	156909311	157007783	79	10	5.71835e-05			1	1	Unsig.	0
SNRPC	6	34729870	34746634	9	5	3.03052e-10	23.9456	60.1221	1	0.139922	Unsig.	0
DINOL	6	36650385	36651336	21	6	1.66471e-09			1	1	Unsig.	0
KIAA1586	6	56916329	56925037	5	9	8.13651e-09		55.2626	1	1	Unsig.	0
ZNF451	6	56959827	57040102	10	9	7.07782e-07	50.5699	62.9033	1	1	Unsig.	0
GUSBP4	6	58239830	58268207	8	9	1.16996e-05			1	1	Unsig.	0
LINC00680-GUSBP4	6	58251158	58292724	8	9	1.97663e-05			1	1	Unsig.	0
MIR588	6	126810776	126810859	2	10	4.30492e-08			1	1	Unsig.	0
LINC01312	6	134147284	134180130	25	12	6.26332e-34			1	1	Unsig.	0
MAS1	6	160317019	160343479	14	18	1.7053e-06			1	1	Unsig.	0
AIRN	6	160429322	160433696	13	18	1.12676e-09			1	1	Unsig.	0
OR2AE1	7	99478684	99479656	8	6	3.19891e-05			1	1	Unsig.	0
GPR22	7	107115501	107121129	8	7	3.01069e-07			1	1	Unsig.	0
DUS4L	7	107209401	107223968	8	7	2.34798e-07			1	1	Unsig.	0
DUS4L-BCAP29	7	107209415	107268762	12	7	1.00022e-07			1	1	Unsig.	0
LOC100128325	7	129786570	129787458	17	9	5.21956e-05			1	1	Unsig.	0
CCNE2	8	95897452	95912482	14	4	2.82786e-05			1	1	Unsig.	0
TP53INP1	8	95943199	95966606	16	4	4.45854e-06			1	1	Unsig.	0
MIR3150BHG	8	96084035	96090410	13	4	1.11663e-06			1	1	Unsig.	0
MIR3150B	8	96090138	96090224	10	4	6.36425e-07			1	1	Unsig.	0
MIR3150A	8	96090141	96090221	10	4	6.36425e-07			1	1	Unsig.	0
CDKN2A-DT	9	21972137	21972753	8	2	1.17393e-50			1	1	Unsig.	0
IDNK	9	86242963	86264045	11	4	7.7416e-05	20.7749	59.2654	1	1	Unsig.	0
C5-OT1	9	123709529	123720109	9	7	2.65942e-05			1	1	Unsig.	0
DBH-AS1	9	136524708	136527530	18	9	7.04024e-06			1	1	Unsig.	0
CYP26C1	10	94825554	94834297	14	9	1.60479e-05			1	1	Unsig.	0
LOC102724784	11	8795324	8836823	25	1	3.06616e-05			1	1	Unsig.	0
SBF2-AS1	11	9784839	9837866	57	2	3.0979e-09			1	1	Unsig.	0
SBF2	11	9805213	10320754	249	2	3.01105e-06	58.6865	98.3103	1	1	Unsig.	0
MIR1234	11	33290441	65559484	10	8	1.06183e-07			1	1	Unsig.	0
AGBL2	11	47686142	47741921	20	6	1.32172e-06	18.1733	30.8475	1	1	Unsig.	0
FNBP4	11	47743045	47793893	19	6	6.09345e-05	28.7356	50.6853	1	1	Unsig.	0
OR4C3	11	48351471	48352507	7	6	3.18189e-05			1	1	Unsig.	0
OR4A47	11	48515344	48516274	7	6	3.39528e-05			1	1	Unsig.	0
LRRC10B	11	61281220	61283490	18	7	5.23822e-05			1	1	Unsig.	0
KCNK7	11	65365306	65368271	10	8	5.47011e-09			1	1	Unsig.	0
MIR4690	11	65408780	65408840	8	8	1.96317e-09			1	1	Unsig.	0
MIR4489	11	65421662	65421724	8	8	7.63889e-09			1	1	Unsig.	0
KAT5	11	65484722	65492075	12	8	7.59771e-07	7.50438	81.4289	1	1	Unsig.	0
RNASEH2C	11	65490143	65493269	17	8	6.48215e-06	39.7711	86.4212	1	1	Unsig.	0
AP5B1	11	65546368	65553447	11	8	1.65873e-08			1	1	Unsig.	0
OVOL1	11	65559533	65569685	19	8	2.00851e-09			1	1	Unsig.	0
SNORD15A	11	75116434	75116582	6	9	3.53349e-08			1	1	Unsig.	0
SNORD15B	11	75120464	75120610	5	9	1.03617e-08			1	1	Unsig.	0
KLHL35	11	75138437	75146674	8	9	4.07605e-06			1	1	Unsig.	0
ARHGAP42-AS1	11	100559891	100563686	16	10	1.01998e-11			1	1	Unsig.	0
PPP2R1B	11	111602636	111642113	13	13	1.65439e-06	30.5853	29.524	1	1	Unsig.	0
NKAPD1	11	111950022	111960874	5	13	4.99751e-05		45.9046	1	0.327471	Unsig.	0
TLCD5	11	120201007	120209395	13	16	7.45387e-05			1	1	Unsig.	0
FOXRED1	11	126144048	126153021	7	17	4.59515e-05	15.3216	20.5712	1	1	Unsig.	0
GSEC	11	126216610	126230482	22	17	3.33615e-09			1	1	Unsig.	0
LOC100240734	12	54500992	54501483	11	3	1.33078e-07			1	1	Unsig.	0
NXPH4	12	57615576	57625232	10	4	1.21077e-06			1	1	Unsig.	0
SHMT2	12	57628493	57633718	6	4	7.05399e-05	21.7309	63.2675	1	0.168596	Unsig.	0
POC1B-AS1	12	89924346	89940319	9	5	2.20525e-10			1	1	Unsig.	0
ATP2B1-AS1	12	90107731	90110729	10	5	2.60061e-06			1	1	Unsig.	0
MIR331	12	95707195	95707289	9	6	2.38213e-07			1	1	Unsig.	0
MIR3685	12	95708698	95708760	12	6	6.72704e-07			1	1	Unsig.	0
ATXN2-AS	12	112042301	112043059	3	7	4.31922e-09			1	1	Unsig.	0
MIR6761	12	112242637	112242709	7	7	8.67396e-14			1	1	Unsig.	0
MAPKAPK5-AS1	12	112282570	112285809	4	7	8.21476e-22			1	0.0816387	Unsig.	0
ERP29	12	112456151	112466253	7	7	6.73148e-13	14.9919	29.7945	1	1	Unsig.	0
MIR3657	12	112480402	112480519	3	7	1.82825e-08			1	1	Unsig.	0
CABP1	12	121083421	121110127	43	8	1.83912e-05		82.4451	1	0.0433916	Unsig.	0
SPPL3	12	121205312	121347161	28	8	4.80081e-05			1	1	Unsig.	0
MICOS10P1	13	33075350	33077629	8	1	1.32336e-07			1	1	Unsig.	0
DOCK9-AS1	13	99489337	99491883	15	3	2.00369e-05			1	1	Unsig.	0
MIR8073	13	110998304	110998376	11	4	9.5836e-07			1	1	Unsig.	0
ACYP1	14	75524945	75541193	5	2	5.05139e-09	46.8364	34.3066	1	1	Unsig.	0
ZC2HC1C	14	75541343	75551691	6	2	3.70093e-09			1	1	Unsig.	0
MIR409	14	101536636	101536715	21	4	1.54399e-05			1	1	Unsig.	0
MIR412	14	101536783	101536874	20	4	1.46642e-05			1	1	Unsig.	0
MIR369	14	101536934	101537004	20	4	1.46642e-05			1	1	Unsig.	0
MIR656	14	101538060	101538138	23	4	2.35091e-05			1	1	Unsig.	0
CHP1	15	41528465	41579083	28	1	3.64998e-05	22.4101	39.6638	1	1	Unsig.	0
NDUFAF1	15	41684550	41699694	7	1	2.93526e-05	17.6584	39.3315	1	1	Unsig.	0
IREB2	15	78734772	78798798	10	5	5.11582e-06	31.2586	36.6897	1	1	Unsig.	0
PSMA4	15	78837746	78849754	10	5	2.57673e-07	22.6336	60.6719	1	1	Unsig.	0
LOC646938	15	79049378	79050734	7	5	3.58726e-26			1	1	Unsig.	0
MAN2A2	15	91450611	91470815	29	6	4.70217e-19	39.996	63.1993	1	1	Unsig.	0
TMEM204	16	1583678	1610569	32	0	4.59918e-06			1	1	Unsig.	0
CRAMP1	16	1667360	1732909	49	0	4.03359e-05		53.9405	1	1	Unsig.	0
SNORD13H	16	69747474	69747578	7	3	2.35074e-06			1	1	Unsig.	0
NOB1	16	69780756	69793871	9	3	6.3851e-05	38.6502	62.25	1	1	Unsig.	0
ZNF821	16	71898582	71923559	12	4	1.32474e-05			1	1	Unsig.	0
CHST6	16	75510939	75534339	34	5	9.35731e-11			1	1	Unsig.	0
DPH1	17	1938405	1952192	26	0	3.31499e-07	47.8447	40.3012	1	0.137955	Unsig.	0
OVCA2	17	1950315	1951719	13	0	8.90924e-06			1	1	Unsig.	0
LOC101927839	17	2140971	2141904	8	0	1.69335e-16			1	1	Unsig.	0
SNORD91B	17	2237418	2237504	5	0	6.67715e-05			1	1	Unsig.	0
SNORD91A	17	2238572	2238664	6	0	7.48738e-05			1	1	Unsig.	0
MIR6777	17	17721793	17721859	5	1	1.66637e-06			1	1	Unsig.	0
ATPAF2	17	17926334	17947482	3	1	4.11998e-08	23.6089	14.4772	1	1	Unsig.	0
MYO15A	17	18017069	18088114	26	1	7.3238e-06			1	1	Unsig.	0
PROCA1	17	27035214	27043906	4	2	2.37115e-05			1	1	Unsig.	0
TRAF4	17	27076028	27082974	7	2	3.39347e-05		27.9902	1	0.216555	Unsig.	0
ANKRD13B	17	27925149	27946779	14	2	1.47693e-10	27.1783	69.6808	1	0.929995	Unsig.	0
SSH2	17	27957956	28262246	40	2	7.01121e-08	16.0663	49.2676	1	1	Unsig.	0
HSPB9	17	40279821	40280370	8	3	1.78776e-08			1	1	Unsig.	0
GHDC	17	40346104	40351512	5	3	3.62691e-05	24.5422	62.9621	1	1	Unsig.	0
LOC108783654	17	40709453	40711820	7	3	7.22527e-05			1	1	Unsig.	0
HSD17B1	17	40709940	40712232	7	3	7.22527e-05			1	1	Unsig.	0
AARSD1	17	41107542	41121471	4	3	1.28357e-05			1	1	Unsig.	0
PTGES3L	17	41125119	41137097	4	3	4.83798e-05			1	1	Unsig.	0
RND2	17	41182247	41189058	5	3	3.32192e-06			1	1	Unsig.	0
LOC101929767	17	41305383	41327420	4	3	3.41719e-05			1	1	Unsig.	0
LOC105371814	17	46957221	46991345	18	6	1.07594e-12			1	1	Unsig.	0
ABI3	17	47292588	47305587	20	6	5.95067e-10	31.2131	67.5663	1	1	Unsig.	0
NME1-NME2	17	49235919	49254105	30	7	3.36735e-05			1	1	Unsig.	0
ARSG	17	66260310	66453160	160	10	1.05648e-05			1	1	Unsig.	0
MARCHF2	19	8483186	8508899	23	2	2.26854e-05			1	1	Unsig.	0
MIR4748	19	10895929	10896011	4	3	5.15018e-08			1	1	Unsig.	0
MIR199A1	19	10933101	10933172	5	3	3.99712e-14			1	1	Unsig.	0
MIR6793	19	10944648	10944711	5	3	1.17652e-13			1	1	Unsig.	0
YIPF2	19	11037868	11044315	11	3	3.62155e-18			1	1	Unsig.	0
TIMM29	19	11044486	11045930	6	3	6.19044e-11	18.8472	31.0128	1	0.161294	Unsig.	0
MIR6886	19	11229149	11229210	9	3	3.48702e-08			1	1	Unsig.	0
DOCK6	19	11314970	11378200	50	3	1.02742e-05	42.6479	66.9116	1	1	Unsig.	0
SWSAP1	19	11490341	11491845	4	3	2.98708e-05			1	1	Unsig.	0
EPOR	19	11492882	11499990	6	3	8.08816e-07			1	1	Unsig.	0
RGL3	19	11509735	11534990	19	3	7.08695e-09	34.2732	82.2447	1	1	Unsig.	0
CCDC151	19	11536272	11551603	16	3	1.1404e-05			1	1	Unsig.	0
HAUS8	19	17165538	17191343	22	4	1.10309e-05	12.1685	63.5619	1	1	Unsig.	0
REX1BD	19	18704607	18708147	17	6	6.79116e-07			1	1	Unsig.	0
BCKDHA	19	41908722	41935907	11	8	1.97406e-08			1	1	Unsig.	0
B3GNT8	19	41936263	41939635	4	8	1.46302e-08			1	1	Unsig.	0
ERICH4	19	41954060	41955670	12	8	7.53507e-08		57.1597	1	1	Unsig.	0
APOC1P1	19	45435059	45439643	15	10	3.65471e-26			1	1	Unsig.	0
EML2-AS1	19	46149751	46151092	16	12	3.53584e-06			1	1	Unsig.	0
MIR642A	19	46183185	46183282	5	12	4.30257e-06			1	1	Unsig.	0
MIR642B	19	46183189	46183266	5	12	4.30257e-06			1	1	Unsig.	0
FBXO46	19	46218886	46241435	14	12	8.2457e-09			1	0.323867	Unsig.	0
MEIOSIN	19	46241696	46272799	11	12	6.20018e-06			1	1	Unsig.	0
RSPH6A	19	46303970	46323566	19	12	3.31991e-08		46.6024	1	1	Unsig.	0
PIGU	20	33153345	33269896	20	1	5.7766e-10	24.8206	39.5306	1	1	Unsig.	0
HMGB3P1	20	33426377	33427265	5	1	2.04155e-09			1	1	Unsig.	0
TRPC4AP	20	33595206	33685618	11	1	5.81348e-08			1	1	Unsig.	0
MMP24OS	20	33869156	33870925	11	1	1.16395e-05			1	1	Unsig.	0
TOP1	20	39662461	39758126	24	2	3.06138e-06	23.9873	30.9127	1	1	Unsig.	0
PLCG1-AS1	20	39731633	39771640	13	2	5.46298e-07			1	1	Unsig.	0
MIR6871	20	39802662	39802718	5	2	6.4084e-07			1	1	Unsig.	0
SPATA2	20	48524928	48537066	10	4	5.70224e-06	43.8416	19.2065	1	1	Unsig.	0
LOC105372653	20	48537358	48550358	7	4	3.86991e-05			1	1	Unsig.	0
SLC5A3	21	35450877	35483559	14	1	3.02103e-05			1	1	Unsig.	0
MIR6070	21	45034767	45034870	3	1	2.69959e-05			1	1	Unsig.	0
GSTT4	22	24345594	24406899	17	2	5.52508e-05			1	1	Unsig.	0
NIPSNAP1	22	29955797	29982102	10	3	5.03797e-05	15.989	18.3272	1	1	Unsig.	0
SF3A1	22	30732976	30757883	18	3	7.4079e-05	23.4094	74.098	1	1	Unsig.	0
KIAA1656	22	30769799	30778894	12	3	6.93344e-05			1	1	Unsig.	0
MRTFA-AS1	22	40922803	40927711	7	5	1.52972e-06			1	1	Unsig.	0

## Sheet: CD
Gene	Chrom	StartPos	EndPos	#Var	Group	ECSP	GeneScore(Protein)	GeneScore(RNA)	CondiECSP(Protein)	CondiECSP(RNA)	note	Pubmed count
STAT3	17	40470341	40545460	22	4	2.68351e-15	23.4648	37.8822	9.13232e-05	0.0116091	Protein Sig. only	151
IL2	4	123377625	123382880	6	9	6.68041e-11			9.78604e-08	1	Protein Sig. only	124
ICAM1	19	10386795	10402291	30	3	5.19314e-05	28.4666	47.9283	5.19314e-05	0.365992	Protein Sig. only	80
C7	5	40914598	40989745	54	2	1.85431e-15	22.0601	34.8365	4.22941e-09	0.00989364	Protein Sig. only	43
RHOA	3	49401578	49454409	12	1	2.65534e-30	25.9434	36.6568	1.81259e-13	0.101746	Protein Sig. only	9
CCNY	10	35540952	35866598	51	3	1.56664e-14	18.0781	26.7096	3.7048e-10	0.0210692	Protein Sig. only	7
TNFRSF6B	20	62333004	62335035	8	7	2.3625e-17			0.000246979	1	Protein Sig. only	6
ITLN1	1	160851329	160859970	11	19	2.47599e-05	19.623	34.8202	0.000474845	0.0221972	Protein Sig. only	6
ERAP1	5	96101513	96154848	62	4	1.90588e-05	27.5695	45.1532	0.00076987	1	Protein Sig. only	6
STAT5B	17	40356194	40433409	20	4	4.5237e-13	27.0486	34.2961	4.5237e-13	0.330333	Protein Sig. only	5
SLC39A8	4	103177197	103271639	71	7	1.75788e-08			4.00074e-06	0.155878	Protein Sig. only	5
ERBB2	17	37849346	37889911	7	3	8.42626e-10	19.6619	25.0047	0.00135661	0.029901	Protein Sig. only	5
SON	21	34920343	34954820	11	0	8.69634e-06	26.4788	38.8158	8.69634e-06	0.297578	Protein Sig. only	4
PARK7	1	8026713	8050565	15	1	3.83786e-08	10.6241	10.4984	2.0021e-05	0.0561281	Protein Sig. only	4
GSDMA	17	38124256	38139021	25	3	3.65303e-11	21.7349	40.6939	1.13416e-06	0.179161	Protein Sig. only	3
GSDMB	17	38065847	38079903	11	3	4.04402e-17	17.9106	41.6701	0.000129665	1	Protein Sig. only	3
ELMO1	7	36897510	37493929	451	4	0.000202004	27.6377	44.7834	0.000202004	0.0126231	Protein Sig. only	3
SERPINE1	7	100775384	100787528	15	6	1.1977e-05	24.8816	32.143	0.000454304	0.00618666	Protein Sig. only	3
SP110	2	231034901	231095351	65	18	1.68444e-13	30.7774	49.6293	1.68444e-13	1	Protein Sig. only	2
C6	5	41147217	41266571	56	2	1.09446e-05	24.5712	22.6241	1.09446e-05	0.0964832	Protein Sig. only	2
RCL1	9	4797833	4866077	91	2	0.000223822	24.9189	32.025	0.000223822	0.00559388	Protein Sig. only	2
FADS1	11	61572100	61589475	5	3	5.88328e-07		24.2026	0.00311986	1	Protein Sig. only	2
RAD50	5	131897668	131987039	14	6	4.95074e-13	25.4564	13.6815	4.95074e-13	0.0108525	Protein Sig. only	1
PRMT1	19	50185527	50196704	9	11	1.65474e-07	25.2457	27.7685	1.65474e-07	1	Protein Sig. only	1
USP40	2	234389171	234480428	24	19	3.04579e-07	18.3211	22.8117	3.04579e-07	1	Protein Sig. only	1
BRD4	19	15351329	15448350	17	4	7.39478e-05	30.4848	39.037	7.39478e-05	0.112126	Protein Sig. only	1
KPNA7	7	98776194	98810738	22	6	1.59727e-05			0.000344796	0.194036	Protein Sig. only	1
AMT	3	49459210	49464906	4	1	3.19377e-29	9.25904	28.9443	0.000892194	0.0133721	Protein Sig. only	1
HEATR3	16	50104880	50146183	16	5	2.19196e-09	19.8541	36.5544	0.00194244	1	Protein Sig. only	1
TENT4B	16	50191821	50274219	32	5	2.90081e-14	22.8849	24.2804	2.90081e-14	0.0165113	Protein Sig. only	0
RSBN1	1	114309453	114360098	18	14	5.31886e-13	24.7821	36.5957	5.31886e-13	0.09946	Protein Sig. only	0
PRM2	16	11374495	11375337	18	1	9.51602e-11			9.51602e-11	1	Protein Sig. only	0
PKLR	1	155264083	155276229	4	17	1.24569e-08	27.5731	29.8055	1.24569e-08	1	Protein Sig. only	0
RBM5	3	50131351	50161454	10	1	7.12926e-07	27.9614	38.3157	7.12926e-07	1	Protein Sig. only	0
DNAJC27-AS1	2	25199980	25267566	17	0	9.69097e-14			8.90887e-07	0.216047	Protein Sig. only	0
AKAP11	13	42851287	42902397	18	0	9.63861e-07	24.5894	26.0416	9.63861e-07	0.00895431	Protein Sig. only	0
MED1	17	37565537	37612516	15	3	1.68449e-06	27.1985	21.8498	1.68449e-06	1	Protein Sig. only	0
MIR3939	6	167416294	167416400	8	11	3.49642e-29			2.21005e-06	1	Protein Sig. only	0
ZPBP	7	49982036	50137842	37	4	2.79325e-06		21.8582	2.79325e-06	0.00424858	Protein Sig. only	0
PCNP	3	101297937	101318310	11	5	3.16387e-06	24.9488	21.5435	3.16387e-06	1	Protein Sig. only	0
TRMT61A	14	104000532	104008410	16	4	3.42352e-06	23.4793	15.4079	3.42352e-06	0.0666086	Protein Sig. only	0
RHOC	1	113248748	113255025	12	13	4.39549e-06	23.6648	39.0977	4.39549e-06	1	Protein Sig. only	0
CACNA1S	1	201013639	201086554	114	24	5.63697e-06	22.8476	33.131	5.63697e-06	0.999801	Protein Sig. only	0
RPS6KA4	11	64131633	64144687	13	4	6.54467e-06	27.4261	39.1013	6.54467e-06	0.0889674	Protein Sig. only	0
EFEMP2	11	65638911	65645271	8	5	6.63468e-06	20.7794	28.2419	6.63468e-06	0.341024	Protein Sig. only	0
SSBP4	19	18535207	18550372	8	5	8.79954e-06	21.9713	38.0569	8.79954e-06	0.00976583	Protein Sig. only	0
ZNF829	19	37384025	37412193	26	6	1.03418e-05			1.03418e-05	0.0181363	Protein Sig. only	0
CUL1	7	148399847	148503202	55	8	1.3365e-05	11.0591	16.8783	1.3365e-05	0.292198	Protein Sig. only	0
TMEM151B	6	44243186	44252181	15	2	1.7777e-05			1.7777e-05	0.0494898	Protein Sig. only	0
THRAP3	1	36695043	36775957	10	5	2.05524e-05	26.9476	27.757	2.05524e-05	0.250448	Protein Sig. only	0
SRRT	7	100477724	100491285	9	6	2.19419e-05	26.3273	34.5034	2.19419e-05	0.0123201	Protein Sig. only	0
TRIM46	1	155151262	155162447	11	17	1.87226e-08	5.27351	29.3856	3.24849e-05	0.0132391	Protein Sig. only	0
RPS6KB1	17	57975406	58032933	11	6	3.66226e-05	17.4556	18.168	3.66226e-05	1	Protein Sig. only	0
NCOA1	2	24719122	24998570	64	0	5.1099e-05	20.2823	19.601	5.1099e-05	0.748376	Protein Sig. only	0
THOC5	22	29906867	29954746	20	3	5.1638e-05	27.0161	20.7112	5.1638e-05	0.0264396	Protein Sig. only	0
PDLIM4	5	131598350	131614147	12	6	4.62889e-26	20.2273	18.5197	6.47121e-05	1	Protein Sig. only	0
CAVIN1	17	40559466	40580274	24	4	1.14304e-12	22.5311	31.9765	7.11071e-05	0.0041917	Protein Sig. only	0
RPAP2	1	92769615	92872613	16	11	4.14403e-06	15.3449	16.3364	0.000136519	0.0295057	Protein Sig. only	0
GMEB1	1	29000295	29050864	12	4	2.556e-05	29.004	40.8169	0.000136808	0.0226863	Protein Sig. only	0
TM9SF4	20	30702516	30760061	14	1	0.000174804	18.8096	30.037	0.000174804	0.242293	Protein Sig. only	0
FBXO45	3	196300530	196320930	29	8	0.000214595	19.4424	18.3303	0.000214595	0.434246	Protein Sig. only	0
BTN2A1	6	26463131	26481850	27	1	0.000226969	19.2613	45.6053	0.000226969	0.0691403	Protein Sig. only	0
UTP25	1	210006316	210035910	22	26	0.000274426	23.7631	25.7033	0.000274426	1	Protein Sig. only	0
HPR	16	72102124	72116145	16	6	0.000230558	20.8554	19.4366	0.000621303	1	Protein Sig. only	0
P4HA2-AS1	5	131525568	131533498	11	6	3.40754e-27			0.000757128	0.00400512	Protein Sig. only	0
RNF123	3	49731989	49763962	13	1	6.62816e-29	19.7287	20.6705	0.000970595	0.0245148	Protein Sig. only	0
IRF6	1	209963963	209984520	13	26	8.14178e-06	15.6365	31.0239	0.00114532	0.0106034	Protein Sig. only	0
LINC02585	3	48706200	48711603	5	1	7.25201e-12			0.0011826	0.150233	Protein Sig. only	0
RAVER1	19	10431888	10449205	24	3	1.37649e-07	27.4032	38.7869	0.00138893	0.264186	Protein Sig. only	0
RTEL1-TNFRSF6B	20	62294162	62335051	50	7	9.96018e-23			0.00158769	0.0144776	Protein Sig. only	0
ENTR1	9	139301373	139310066	25	8	3.98446e-31			0.00261916	0.0166621	Protein Sig. only	0
GPSM1	9	139226994	139259057	53	8	6.52443e-12	18.4747	28.203	0.00368779	1	Protein Sig. only	0
PTPN22	1	114361432	114419381	18	14	1.612e-13	13.0171	50.9046	0.0128743	1.612e-13	RNA Sig. only	42
CCR6	6	167530294	167557629	45	11	4.01239e-19		46.915	0.0584499	7.67426e-05	RNA Sig. only	31
SP140	2	231095444	231182930	52	18	2.99212e-17	21.169	50.8225	1	2.99212e-17	RNA Sig. only	7
STAT5A	17	40444564	40468960	16	4	3.4529e-11	26.285	42.1918	0.191385	1.38381e-08	RNA Sig. only	5
GPX1	3	49399603	49401033	3	1	1.95311e-26	17.4777	43.7002	1	3.10095e-10	RNA Sig. only	5
IL1R2	2	102613421	102650006	28	7	1.78368e-05		46.355	0.00553499	0.000644366	RNA Sig. only	4
MCL1	1	150552026	150557214	11	15	0.000145937	7.67263	42.0213	0.0332134	0.000893161	RNA Sig. only	4
CREM	10	35420768	35506886	14	3	1.26692e-14		27.9239	0.0203044	1.26692e-14	RNA Sig. only	3
EZH2	7	148509474	148586383	35	8	1.77232e-05	9.26273	42.0075	0.0511082	1.77232e-05	RNA Sig. only	3
IKZF3	17	37918967	38025565	15	3	1.33779e-20		50.2341	0.038019	1.33779e-20	RNA Sig. only	2
KIF21B	1	200943517	200997842	31	24	3.12276e-09	18.3801	47.1666	0.0690962	3.12276e-09	RNA Sig. only	2
CCDC88B	11	64112675	64130006	19	4	2.18757e-05		47.2687	0.0730605	2.18757e-05	RNA Sig. only	2
IKZF1	7	50348659	50477798	70	4	2.79184e-06		52.2757	0.185739	2.79184e-06	RNA Sig. only	2
SMURF1	7	98630062	98746731	70	6	4.08841e-05		33.697	0.448258	0.00112298	RNA Sig. only	2
ADCY7	16	50305461	50357045	47	5	3.91092e-25		46.9167	1	3.91092e-25	RNA Sig. only	2
ADAM15	1	155028791	155040251	15	17	6.14429e-10	19.0319	40.3126	0.00436589	0.000228503	RNA Sig. only	1
IL1RL1	2	102932961	102973497	22	7	1.67667e-16	10.9491	38.5755	0.0045895	0.000741978	RNA Sig. only	1
SLC9A4	2	103094684	103155431	31	7	4.88435e-18	8.15127	21.6211	0.0050368	0.0036183	RNA Sig. only	1
ITLN2	1	160919814	160929599	20	19	2.35984e-06	16.8667	42.8829	0.00880863	0.000190015	RNA Sig. only	1
USP4	3	49319576	49382486	17	1	1.14043e-21	20.9833	40.3096	0.0222639	0.00028918	RNA Sig. only	1
GFI1	1	92943599	92957482	15	11	2.28977e-05	12.3746	48.4416	0.0359403	2.28977e-05	RNA Sig. only	1
ADAD1	4	123305165	123355939	16	9	3.14844e-10		23.1097	0.0715315	1.6002e-07	RNA Sig. only	1
BANK1	4	102716763	103000969	102	7	9.94204e-08		48.9102	0.184032	9.94204e-08	RNA Sig. only	1
RCC1	1	28837554	28870501	15	4	0.000238073	26.4926	44.6053	0.631112	0.000782478	RNA Sig. only	1
SAG	2	234221461	234260701	35	19	3.35757e-40		37.2968	1	1.76807e-19	RNA Sig. only	1
SFMBT1	3	52942588	53085089	26	2	0.000195101		29.1657	1	0.000195101	RNA Sig. only	1
PSMD3	17	38142059	38159212	13	3	9.2945e-09	13.9059	17.1632	1	0.00363467	RNA Sig. only	1
TRAF3IP3	1	209934397	209960668	24	26	5.916e-07	21.6976	52.5077	0.00426206	5.916e-07	RNA Sig. only	0
GNB2	7	100276362	100281792	6	6	7.28571e-05	21.5933	38.97	0.00439062	0.00286358	RNA Sig. only	0
LOC100506472	22	39833164	39838133	5	5	3.3398e-08			0.00488763	0.00203082	RNA Sig. only	0
RNFT1	17	58034601	58047101	6	6	6.78629e-06	5.41122	39.4987	0.00488769	6.78629e-06	RNA Sig. only	0
RTEL1	20	62294162	62332606	50	7	9.96018e-23			0.00522636	0.00101056	RNA Sig. only	0
PLA2G12B	10	74699519	74719564	7	4	0.000142563		38.7173	0.00983934	0.00352339	RNA Sig. only	0
LIME1	20	62372052	62375460	10	7	1.49764e-11	3.71259	38.349	0.0107946	5.08658e-10	RNA Sig. only	0
CNEP1R1	16	50064116	50075999	13	5	1.18128e-10	16.2499	40.2352	0.0124774	7.03537e-07	RNA Sig. only	0
MST1	3	49726379	49731196	6	1	2.19568e-26	18.3063	30.7825	0.014646	0.000600604	RNA Sig. only	0
BTN3A1	6	26407502	26420436	19	1	0.00013405		50.7933	0.0155391	0.00013405	RNA Sig. only	0
PLAU	10	75675889	75682252	11	4	2.75274e-11		45.3549	0.0792118	2.75274e-11	RNA Sig. only	0
MARK3	14	103856700	103975166	27	4	8.11903e-07	17.1291	31.3536	0.0830021	8.11903e-07	RNA Sig. only	0
MYRF	11	61525107	61560990	38	3	2.11106e-07		34.3299	0.0839636	2.11106e-07	RNA Sig. only	0
ZBTB11	3	101372732	101400976	10	5	1.43503e-05	20.1274	42.5444	0.0962096	1.43503e-05	RNA Sig. only	0
CACNA1I	22	39971757	40090740	95	5	0.000151522		40.5451	0.133055	0.000151522	RNA Sig. only	0
ASXL1	20	30951133	31032122	11	1	4.03694e-05	9.5559	41.529	0.147483	4.03694e-05	RNA Sig. only	0
SLC12A9	7	100429490	100469634	26	6	0.000116955	19.0693	46.8163	0.155947	0.000116955	RNA Sig. only	0
ZNF568	19	37412230	37493834	35	6	0.00025831		11.9583	0.186294	0.00025831	RNA Sig. only	0
KLHDC8B	3	49214030	49218919	4	1	3.92361e-06			0.240557	1.4145e-05	RNA Sig. only	0
ELL	19	18558472	18637880	23	5	3.54519e-05	18.0337	45.202	0.267326	3.54519e-05	RNA Sig. only	0
MOV10	1	113221933	113248368	14	13	2.45264e-06	15.3152	39.8432	0.307951	2.45264e-06	RNA Sig. only	0
CCDC85B	11	65663143	65664106	8	5	2.29023e-05		32.6049	0.460057	2.29023e-05	RNA Sig. only	0
CPT1C	19	50199104	50221988	12	11	1.24525e-07		29.5934	0.650642	1.24525e-07	RNA Sig. only	0
ERRFI1	1	8076786	8091369	3	1	1.14268e-07	1.90464	20.9725	1	1.99278e-05	RNA Sig. only	0
EVA1B	1	36792630	36794755	4	5	3.07517e-05	20.0752	40.3151	1	3.07517e-05	RNA Sig. only	0
C1orf146	1	92688471	92716370	7	11	0.000144856		35.1525	1	0.00068842	RNA Sig. only	0
KRTCAP3	2	27670232	27674348	1	1	9.306e-05	14.2849	38.1272	1	9.306e-05	RNA Sig. only	0
DGKD	2	234268139	234385744	84	19	2.91425e-15		40.9788	1	2.91425e-15	RNA Sig. only	0
C3orf62	3	49311028	49319665	4	1	1.56517e-08		37.1502	1	0.00312768	RNA Sig. only	0
WDR53	3	196286049	196300545	12	8	0.000108805	9.4095	30.9738	1	0.0013416	RNA Sig. only	0
CARD6	5	40846468	40860456	12	2	6.51318e-16	19.2356	44.5261	1	6.51318e-16	RNA Sig. only	0
TCTE1	6	44251470	44270435	20	2	0.000144397		35.628	1	0.000144397	RNA Sig. only	0
PRM3	16	11372055	11372486	19	1	1.25539e-10		21.2715	1	0.00322671	RNA Sig. only	0
RMI2	16	11444294	11450620	30	1	1.37126e-07		38.5571	1	1.37126e-07	RNA Sig. only	0
TXNL4B	16	72123755	72133277	10	6	2.2567e-05		24.2615	1	6.08971e-05	RNA Sig. only	0
RAMP2	17	40918244	40920059	5	4	7.86999e-05	15.377	43.4694	1	7.86999e-05	RNA Sig. only	0
AKAP8	19	15469195	15495598	10	4	8.90569e-05	21.1624	39.7746	1	8.90569e-05	RNA Sig. only	0
FNDC11	20	62189372	62193060	18	7	1.82545e-06		47.221	1	1.82545e-06	RNA Sig. only	0
NOD2	16	50732516	50771984	21	5	6.94273e-198			6.55901e-39	3.94893e-39	Both Sig.	919
ATG16L1	2	234165216	234209320	24	19	1.079e-66	11.7066	26.0072	2.15222e-49	3.4405e-23	Both Sig.	258
IL23R	1	67637136	67730650	57	9	1.58124e-218			4.31678e-100	4.31678e-100	Both Sig.	209
TLR4	9	120471680	120492013	26	7	0.00010778			0.00122815	0.00122815	Both Sig.	197
TNFSF15	9	117551914	117573319	18	6	1.19905e-29			1.19905e-29	1.19905e-29	Both Sig.	75
LRRK2	12	40623798	40768086	82	3	4.32272e-09		41.8162	4.32272e-09	4.32272e-09	Both Sig.	59
CD40	20	44751952	44763494	19	3	1.05244e-07	26.5898	47.2273	1.05244e-07	0.000461888	Both Sig.	52
PTPN2	18	12790476	12889334	38	1	3.93724e-26	25.9533	46.1111	3.93724e-26	3.93724e-26	Both Sig.	48
MMP9	20	44642546	44650200	9	3	3.62347e-11	25.9941	50.6993	5.83658e-08	3.62347e-11	Both Sig.	48
JAK2	9	4990085	5134944	74	2	5.55141e-24	22.3207	42.4077	1.04734e-17	5.55141e-24	Both Sig.	40
SMAD3	15	67362939	67492533	112	2	2.48147e-17	17.2277	31.117	9.35053e-13	9.35053e-13	Both Sig.	26
CARD9	9	139263407	139273121	25	8	5.52333e-30	15.0471	49.5113	0.000386936	5.52333e-30	Both Sig.	23
RIPK2	8	90775043	90808292	13	2	3.03017e-05	15.5517	39.9027	3.03017e-05	3.03017e-05	Both Sig.	18
NFKB1	4	103427515	103543459	37	7	6.71268e-05	28.2477	45.2741	6.71268e-05	0.000812614	Both Sig.	18
IL6R	1	154382818	154446926	43	16	1.69068e-06		41.2863	0.000510357	0.000601484	Both Sig.	17
IL26	12	68600128	68624590	29	6	3.70973e-05			3.70973e-05	3.70973e-05	Both Sig.	16
RORC	1	151783546	151809278	32	15	4.61215e-11		33.3037	6.05457e-05	1.96005e-07	Both Sig.	14
CCL11	17	32617760	32620353	12	2	3.31052e-15			3.31052e-15	3.31052e-15	Both Sig.	12
NCF4	22	37262047	37279057	41	4	3.74716e-11	27.8273	50.3412	3.74716e-11	3.74716e-11	Both Sig.	12
ABO	9	136130787	136155617	49	7	7.45078e-06			0.000112809	0.000112809	Both Sig.	12
FOS	14	75750530	75753933	15	3	0.000145665			0.000505626	0.000505626	Both Sig.	12
TYK2	19	10466208	10496248	30	3	1.51462e-11	23.2168	48.2345	0.000562592	1.51462e-11	Both Sig.	11
ERAP2	5	96216642	96260420	29	4	2.30071e-13	25.0061	49.2048	5.34403e-07	2.30071e-13	Both Sig.	9
PRDM1	6	106539210	106562811	26	4	3.1782e-06	14.0141	49.5401	3.1782e-06	3.1782e-06	Both Sig.	9
ICOSLG	21	45647877	45665826	42	2	5.70751e-05	9.1442	44.5273	0.0006187	5.70751e-05	Both Sig.	9
CDKAL1	6	20539687	21237634	389	0	6.06873e-12	17.7223	33.2199	6.06873e-12	6.06873e-12	Both Sig.	8
REL	2	61113708	61163747	14	5	3.2114e-10	25.9331	48.2004	3.2114e-10	3.2114e-10	Both Sig.	8
IL19	1	206949117	207021326	62	25	2.33128e-13			2.33128e-13	2.33128e-13	Both Sig.	7
IL2RA	10	6057654	6109330	92	1	1.46104e-09			1.46104e-09	1.46104e-09	Both Sig.	7
DR1	1	93816463	93840050	10	11	8.00769e-05	24.4888	40.4882	8.00769e-05	0.000473232	Both Sig.	7
BACH2	6	90641246	91011627	217	3	6.65768e-07			0.000160181	0.000160181	Both Sig.	7
FCGR2A	1	161480246	161494619	33	19	2.21221e-05	27.0082	45.6874	0.000336409	0.000336409	Both Sig.	6
IL12RB1	19	18174804	18214626	47	5	9.09375e-05			0.00221025	0.00221025	Both Sig.	6
NOTCH1	9	139393884	139445500	76	8	6.116e-26	18.1529	45.4186	6.46984e-22	1.35771e-24	Both Sig.	5
ZMIZ1	10	80833722	81081275	289	5	7.02459e-13	26.6019	35.9238	7.02459e-13	7.02459e-13	Both Sig.	5
TAGAP	6	159460500	159471184	12	10	1.46232e-12			1.46232e-12	1.46232e-12	Both Sig.	5
LYZ	12	69747160	69753014	9	7	4.37427e-05	28.3872	47.2707	4.37427e-05	4.37427e-05	Both Sig.	5
ETS1	11	128333655	128462453	96	9	7.27823e-05	11.9283	48.5171	7.27823e-05	7.27823e-05	Both Sig.	5
CYLD	16	50780996	50840846	20	5	7.27737e-127	17.9686	39.4746	1.12987e-108	1.76409e-106	Both Sig.	4
OSMR	5	38850959	38940743	72	1	3.91296e-05	19.446	37.1473	3.91296e-05	3.91296e-05	Both Sig.	4
GPR65	14	88476478	88486155	11	3	2.69059e-13			0.000394957	0.000394957	Both Sig.	4
UBE2L3	22	21908735	21983323	11	1	2.07021e-14	13.0718	18.5193	0.000434348	0.000434348	Both Sig.	4
CIITA	16	10976054	11035250	74	1	1.97703e-06			0.000895203	0.000885095	Both Sig.	4
RNASET2	6	167340600	167375038	53	11	5.38214e-22	22.138	47.7444	5.38214e-22	5.38214e-22	Both Sig.	3
SBNO2	19	1112636	1179267	63	0	9.29169e-41			6.78094e-19	6.78094e-19	Both Sig.	3
ITGA4	2	182326618	182408666	60	12	1.37291e-10	27.3407	51.7465	1.37291e-10	1.37291e-10	Both Sig.	3
KIAA1109	4	123078485	123288914	28	9	8.29114e-10	17.6184	27.7744	8.29114e-10	8.29114e-10	Both Sig.	3
GPX4	19	1108992	1111778	21	0	1.78007e-20	11.5104	22.2618	1.61867e-08	1.61867e-08	Both Sig.	3
IFNGR2	21	34780201	34814828	18	0	2.64748e-16		48.1817	7.45955e-08	2.64748e-16	Both Sig.	3
TNFSF4	1	173157869	173181470	21	20	4.86171e-06		35.2637	4.86171e-06	4.86171e-06	Both Sig.	3
BATF	14	75993811	76018334	25	3	1.13042e-05			6.21028e-05	6.21028e-05	Both Sig.	3
PLA2G4A	1	186803080	186963113	90	22	0.000263466	27.3934	34.8373	0.000263466	0.000263466	Both Sig.	3
IL18R1	2	102977255	103020236	22	7	3.26241e-13	18.5079	51.178	3.26241e-13	3.26241e-13	Both Sig.	2
MAP3K8	10	30727949	30755762	19	2	3.59567e-11			3.59567e-11	3.59567e-11	Both Sig.	2
LINC00824	8	129422515	129581925	77	4	7.7561e-11			7.7561e-11	7.7561e-11	Both Sig.	2
SNX20	16	50705210	50720223	6	5	5.21994e-112			1.75445e-10	1.75068e-10	Both Sig.	2
UBA7	3	49847641	49856386	4	1	7.95576e-14	26.6814	46.6216	1.48984e-08	5.10218e-12	Both Sig.	2
RSPO3	6	127444815	127525626	22	6	3.22788e-08	7.23982	29.7495	3.22788e-08	3.76553e-06	Both Sig.	2
ATG4C	1	63254776	63336185	13	8	6.32993e-05	22.0127	29.6764	6.32993e-05	6.32993e-05	Both Sig.	2
P4HA2	5	131530839	131568546	22	6	1.89507e-32	17.3852	32.4542	7.02971e-05	1.39166e-09	Both Sig.	2
ARID1A	1	27027505	27113595	16	4	8.20717e-05	29.2558	43.5999	8.20717e-05	0.00284709	Both Sig.	2
CH25H	10	90970385	90972074	10	7	0.000161326			0.000161326	0.000161326	Both Sig.	2
NCF1	7	74193308	74208720	1	5	0.000175	27.8299	49.9388	0.000175	0.000175	Both Sig.	2
NEAT1	11	65195268	65218009	12	5	5.55975e-05			0.000421382	0.00042329	Both Sig.	2
PDGFB	22	39624363	39645987	22	5	4.25457e-08			0.000737715	0.000486226	Both Sig.	2
CSF2RB	22	37314669	37341479	44	4	1.5079e-06			0.00153163	0.00153163	Both Sig.	2
SEC16A	9	139339547	139383211	18	8	1.77545e-26	18.6582	37.6515	1.77545e-26	8.1499e-05	Both Sig.	1
ZNF300	5	150278953	150289545	4	9	2.1566e-22			2.1566e-22	1.78154e-14	Both Sig.	1
FOSL2	2	28620724	28645184	25	2	1.04478e-15	20.0227	29.8989	1.04478e-15	1.04478e-15	Both Sig.	1
LTBR	12	6489325	6505732	28	0	3.46302e-12	22.0707	36.3158	3.46302e-12	3.46302e-12	Both Sig.	1
BRD7	16	50354867	50407899	25	5	9.64895e-28	17.5732	19.6674	4.73742e-12	0.000766999	Both Sig.	1
ADO	10	64569479	64573239	11	4	3.5228e-14	16.2079	22.9668	1.74568e-11	2.1388e-11	Both Sig.	1
CCDC122	13	44415488	44458876	18	1	4.04218e-11	9.14884	23.1562	4.04218e-11	4.04218e-11	Both Sig.	1
ANKRD55	5	55400506	55534157	97	3	2.87698e-09			2.87698e-09	2.87698e-09	Both Sig.	1
JAZF1	7	27875195	28225414	249	3	1.17461e-08			1.17461e-08	1.17461e-08	Both Sig.	1
TSPAN14	10	82219065	82287386	57	6	3.02275e-08	20.589	46.9663	3.02275e-08	3.02275e-08	Both Sig.	1
EMSY	11	76161061	76269075	23	8	1.81034e-18		30.4587	6.51178e-08	5.35236e-08	Both Sig.	1
IRF2BP2	1	234745014	234750271	11	29	9.60254e-08	23.7107	20.2053	9.60254e-08	9.60254e-08	Both Sig.	1
METRNL	17	81042484	81057871	35	8	1.57873e-07		37.6213	1.57873e-07	1.57873e-07	Both Sig.	1
BOK	2	242503159	242518546	35	21	1.98714e-07	18.644	29.0644	1.98714e-07	1.98714e-07	Both Sig.	1
PPP3CA	4	101949574	102273683	118	6	3.06774e-07	20.8881	30.9938	3.06774e-07	3.06774e-07	Both Sig.	1
CCL1	17	32692346	32695252	11	2	1.36109e-09			5.28857e-07	5.28857e-07	Both Sig.	1
IFITM2	11	313106	314410	23	0	7.83073e-07	23.5249	41.4358	7.83073e-07	7.83073e-07	Both Sig.	1
TRAF2	9	139785967	139826059	28	9	8.41519e-07	19.1673	39.3519	8.41519e-07	8.41519e-07	Both Sig.	1
VAMP3	1	7836355	7846492	25	1	3.71784e-06	18.8988	30.9379	3.71784e-06	3.71784e-06	Both Sig.	1
DOCK8	9	219864	470259	434	0	3.96358e-06	26.501	47.9377	3.96358e-06	3.96358e-06	Both Sig.	1
HGFAC	4	3448694	3456213	33	0	7.67123e-06	18.7705	20.5902	7.67123e-06	7.67123e-06	Both Sig.	1
KSR1	17	25788473	25958461	97	1	1.15827e-05	20.0491	39.0163	1.15827e-05	1.15827e-05	Both Sig.	1
HSPA4	5	132392704	132447141	16	7	1.86382e-05	11.873	18.3945	1.86382e-05	1.86382e-05	Both Sig.	1
PTPRC	1	198613097	198731605	45	23	2.24557e-05	29.8223	51.8649	2.24557e-05	2.24557e-05	Both Sig.	1
PUS10	2	61172360	61250394	44	5	8.68027e-15	16.2546	44.7839	2.58255e-05	2.58255e-05	Both Sig.	1
KLB	4	39413549	39458153	51	3	4.68553e-05		32.6935	4.68553e-05	4.68553e-05	Both Sig.	1
ITGAV	2	187459782	187550629	26	13	6.63796e-05	19.1504	23.4847	6.63796e-05	6.63796e-05	Both Sig.	1
PSMA6	14	35752763	35791699	18	1	7.95383e-05	20.1218	37.8501	7.95383e-05	7.95383e-05	Both Sig.	1
POMC	2	25388721	25396720	21	0	7.43619e-08	12.6339	22.5148	8.15306e-05	7.43619e-08	Both Sig.	1
CLN3	16	28482973	28508403	7	3	2.07428e-15	6.60082	46.8278	8.15734e-05	6.46911e-07	Both Sig.	1
CA1	8	86244836	86295342	22	1	8.30462e-05	22.7662	45.7249	8.30462e-05	8.30462e-05	Both Sig.	1
PTPN11	12	112861750	112952722	12	9	1.43061e-07	13.721	18.2925	0.000108384	0.00361903	Both Sig.	1
RNF40	16	30777932	30792628	6	4	0.000112702	26.9682	24.5255	0.000112702	0.000112702	Both Sig.	1
CHEK2	22	29088730	29142822	35	2	0.000168592	18.5721	40.4342	0.000168592	0.000168592	Both Sig.	1
TARDBP	1	11077710	11090549	9	3	0.000181798	24.7259	28.8245	0.000181798	0.000181798	Both Sig.	1
WNT3A	1	228199698	228253972	17	28	0.000197318		36.3535	0.000197318	0.000197318	Both Sig.	1
HEBP1	12	13132803	13158199	34	0	4.23352e-05	17.6691	35.8631	0.000235997	0.000235997	Both Sig.	1
CDC37	19	10506808	10519218	12	3	2.99903e-13	22.3272	44.0276	0.000312725	0.00014223	Both Sig.	1
FERMT1	20	6060491	6108677	79	0	7.93311e-06	18.8225	27.0678	0.000486345	0.000486345	Both Sig.	1
DENND1B	1	197478878	197749610	39	23	5.72138e-14			0.000762908	0.000762908	Both Sig.	1
SEMA3D	7	84629871	84884559	71	5	5.54462e-05			0.00104001	0.00104001	Both Sig.	1
MTMR3	22	30284157	30431857	27	3	1.05927e-06	25.3951	35.9267	0.00128555	1.05927e-06	Both Sig.	1
C1orf141	1	67562849	67605653	32	9	1.05063e-62	9.96867	31.1657	3.00883e-40	2.35703e-41	Both Sig.	0
LINC01475	10	101291106	101295934	14	9	7.95659e-29			7.95659e-29	7.95659e-29	Both Sig.	0
RPL3	22	39713886	39720628	13	5	2.06352e-21	19.8156	28.7273	2.06352e-21	3.77118e-14	Both Sig.	0
MIER1	1	67395577	67459302	11	9	1.26823e-19	28.6904	35.8974	1.26823e-19	1.26823e-19	Both Sig.	0
POLR2E	19	1091572	1100391	43	0	1.9492e-16	21.1846	25.074	1.9492e-16	1.9492e-16	Both Sig.	0
ARFRP1	20	62334994	62344365	11	7	2.90479e-18	19.6775	35.5808	4.52871e-15	0.000841982	Both Sig.	0
PRKAA1	5	40764480	40803297	15	2	1.70462e-29	19.6478	35.9514	5.1506e-15	1.50663e-12	Both Sig.	0
ZGPAT	20	62343793	62372494	11	7	5.48585e-15	25.33	36.5957	6.48821e-14	7.30728e-08	Both Sig.	0
IRF1-AS1	5	131751620	131816736	40	6	2.0298e-48			1.17773e-13	2.03982e-13	Both Sig.	0
ADCY3	2	25047038	25148106	74	0	1.44586e-14	17.7257	34.2265	4.36887e-13	1.44586e-14	Both Sig.	0
CAMK2G	10	75577258	75639349	11	4	1.02529e-12	17.2611	27.043	1.02529e-12	0.00230623	Both Sig.	0
RASA2	3	141210868	141339198	22	6	8.52937e-12	28.6288	47.028	8.52937e-12	8.52937e-12	Both Sig.	0
CDC42SE2	5	130604745	130735365	13	6	1.36914e-20	22.7151	46.411	1.77542e-11	1.36914e-20	Both Sig.	0
GALC	14	88404357	88465009	33	3	2.04503e-11	24.5022	40.9083	2.04503e-11	2.04503e-11	Both Sig.	0
APOBR	16	28510963	28515285	12	3	3.43425e-11	26.372	50.7179	3.43425e-11	3.43425e-11	Both Sig.	0
LOC285626	5	158763525	158794842	19	11	1.7364e-25			5.12262e-11	5.12262e-11	Both Sig.	0
SDF2L1	22	22001590	22003588	11	1	5.46397e-11	19.9105	34.0454	5.46397e-11	5.46397e-11	Both Sig.	0
UBLCP1	5	158695297	158718042	8	11	1.55484e-10	29.5723	36.3669	1.55484e-10	1.55484e-10	Both Sig.	0
PLEKHH2	2	43869398	44000126	140	4	2.14433e-10	17.6027	40.6267	2.14433e-10	0.000289262	Both Sig.	0
CHSY3	5	129245157	129527327	74	5	3.3585e-10	9.21238	29.8327	3.3585e-10	3.3585e-10	Both Sig.	0
NKD1	16	50587306	50688160	27	5	8.50126e-99			4.16505e-10	6.3595e-10	Both Sig.	0
NDFIP1	5	141493343	141539005	22	8	6.33149e-13		20.6963	7.45733e-10	7.45733e-10	Both Sig.	0
GMEB2	20	62223957	62263454	26	7	1.33841e-09	26.7385	36.4723	1.33841e-09	0.000372399	Both Sig.	0
LINC01845	5	158880563	158898284	17	11	5.68632e-15			4.82439e-09	4.82439e-09	Both Sig.	0
THAP12	11	76066000	76097176	12	8	1.24334e-08	20.03	38.1854	1.24334e-08	1.24334e-08	Both Sig.	0
ZFP36L1	14	69259371	69267960	22	2	1.62384e-08	23.809	32.14	1.62384e-08	1.62384e-08	Both Sig.	0
MIR28	3	188411568	188411654	13	7	5.29499e-08			5.29499e-08	5.29499e-08	Both Sig.	0
SLAIN2	4	48348545	48433215	24	4	6.5887e-08	19.5898	20.047	6.5887e-08	6.5887e-08	Both Sig.	0
ZNF831	20	57703442	57839167	80	5	8.14332e-08		50.2228	8.14332e-08	8.14332e-08	Both Sig.	0
SPATC1	8	145091447	145107015	9	5	1.04515e-09			8.2529e-08	8.2529e-08	Both Sig.	0
PFKFB3	10	6191883	6301611	227	1	1.19813e-07	23.5162	38.9138	1.19813e-07	1.19813e-07	Both Sig.	0
DGKE	17	54916511	54951928	24	5	1.8854e-07	16.6843	39.8118	1.8854e-07	1.8854e-07	Both Sig.	0
GNPDA1	5	141385235	141397592	23	8	2.05134e-07	22.7768	31.8705	2.05134e-07	2.05134e-07	Both Sig.	0
LOC101928093	5	172187505	172194565	13	12	4.49864e-07			4.49864e-07	4.49864e-07	Both Sig.	0
CRB1	1	197175633	197452585	57	23	5.92999e-10	4.15004	18.7122	4.67737e-07	4.67737e-07	Both Sig.	0
SLAMF8	1	159801662	159812282	25	18	4.89509e-07			4.89509e-07	4.89509e-07	Both Sig.	0
BCL2L11	2	111883490	111931022	32	8	5.35235e-07			5.35235e-07	5.35235e-07	Both Sig.	0
ABRAXAS2	10	126495387	126530236	11	10	5.96545e-07	19.6112	27.6142	5.96545e-07	5.96545e-07	Both Sig.	0
ITPKC	19	41228016	41251765	24	7	8.68103e-07	18.3881	39.508	8.68103e-07	8.68103e-07	Both Sig.	0
RFT1	3	53127500	53169451	19	2	8.7746e-07	9.46555	28.0898	8.7746e-07	0.000479332	Both Sig.	0
ANKRD44	2	197856385	198180504	137	14	9.08205e-07	26.2857	44.5415	9.08205e-07	9.08205e-07	Both Sig.	0
DAP	5	10684341	10766346	60	0	9.52769e-07	20.7952	29.2831	9.52769e-07	9.52769e-07	Both Sig.	0
HOTAIR	12	54361091	54373740	13	5	9.53945e-07			9.53945e-07	9.53945e-07	Both Sig.	0
TRAFD1	12	112568348	112596408	5	9	1.23436e-06	23.8109	42.5398	1.23436e-06	1.23436e-06	Both Sig.	0
SPSB1	1	9357952	9434590	165	2	2.04328e-06			2.04328e-06	2.04328e-06	Both Sig.	0
LOC400867	21	40254214	40315353	70	1	2.25014e-06			2.25014e-06	2.25014e-06	Both Sig.	0
ANKRD19P	9	95576892	95605739	30	5	2.31297e-06			2.31297e-06	2.31297e-06	Both Sig.	0
RASIP1	19	49228841	49248867	15	10	2.58185e-06	25.5086	43.6583	2.58185e-06	2.58185e-06	Both Sig.	0
SDF4	1	1157310	1172381	30	0	2.60603e-06	16.2805	29.515	2.60603e-06	0.000995371	Both Sig.	0
TCF4-AS1	18	53124763	53155171	18	2	2.94639e-06			2.94639e-06	2.94639e-06	Both Sig.	0
ZNF512	2	27810835	27851084	9	1	3.59659e-06	27.67	32.6946	3.59659e-06	0.00107734	Both Sig.	0
PLCG1	20	39771182	39811266	16	2	4.39957e-06	19.3472	36.7006	4.39957e-06	4.39957e-06	Both Sig.	0
PEAK1	15	77405500	77717446	31	2	5.74766e-06	24.8876	44.8626	5.74766e-06	5.74766e-06	Both Sig.	0
EEF1B2	2	207029317	207032653	8	17	6.17977e-06	12.8908	32.7969	6.17977e-06	6.17977e-06	Both Sig.	0
GADD45B	19	2481124	2483255	20	2	6.37383e-06			6.37383e-06	6.37383e-06	Both Sig.	0
FEN1	11	61565382	61569710	8	3	7.50102e-06	22.4759	30.6051	7.50102e-06	0.00220022	Both Sig.	0
ARAP1	11	72401113	72468434	65	6	7.74182e-06	30.6251	46.584	7.74182e-06	7.74182e-06	Both Sig.	0
PLB1	2	28723926	28872008	157	3	8.10856e-06	11.7958	41.48	8.10856e-06	8.10856e-06	Both Sig.	0
LINC02341	13	43004027	43065092	23	0	4.22689e-10			9.28827e-06	9.28827e-06	Both Sig.	0
MACROD2-IT1	20	14540029	14614554	26	0	1.42826e-06			9.49909e-06	9.49909e-06	Both Sig.	0
FOXP1	3	71008860	71638129	436	4	1.36116e-05	23.1105	31.5895	1.36116e-05	1.36116e-05	Both Sig.	0
KLF3	4	38670819	38708138	38	2	1.48845e-05	7.259	35.5046	1.48845e-05	1.48845e-05	Both Sig.	0
C11orf58	11	16765193	16784887	8	1	1.70218e-05	22.9804	22.472	1.70218e-05	1.70218e-05	Both Sig.	0
OAZ3	1	151740444	151748806	9	15	5.42221e-07	17.8513	30.5743	1.81395e-05	0.00106547	Both Sig.	0
MZT1	13	73287504	73306767	11	2	1.94538e-05			1.94538e-05	1.94538e-05	Both Sig.	0
FCER1G	1	161190084	161194035	21	19	2.59443e-05	27.7662	47.6391	2.59443e-05	2.59443e-05	Both Sig.	0
PEX7	6	137148729	137240072	22	7	2.63055e-05	14.7521	14.0578	2.63055e-05	2.63055e-05	Both Sig.	0
PPP5C	19	46855343	46899232	24	9	3.09731e-05	14.1377	27.0774	3.09731e-05	3.09731e-05	Both Sig.	0
LOC105376453	10	23637885	23639088	8	2	5.1163e-06			3.15962e-05	3.15962e-05	Both Sig.	0
LINC01828	2	67318577	67521376	153	6	3.19483e-05			3.19483e-05	3.19483e-05	Both Sig.	0
MIR1208	8	129167361	129167434	14	4	2.39758e-06			3.30287e-05	3.30287e-05	Both Sig.	0
CCDC102A	16	57551092	57575483	27	6	3.58849e-05	24.0462	26.4936	3.58849e-05	3.58849e-05	Both Sig.	0
BIN1	2	127810598	127869730	64	10	3.85889e-05	20.2866	30.813	3.85889e-05	3.85889e-05	Both Sig.	0
MAN2B2	4	6581915	6630075	60	1	4.14064e-05	22.5119	29.6659	4.14064e-05	4.14064e-05	Both Sig.	0
SMCHD1	18	2660724	2810015	50	0	4.15645e-05	30.2895	46.2355	4.15645e-05	4.15645e-05	Both Sig.	0
GCLC	6	53367139	53414899	59	3	4.34276e-05	19.271	34.2837	4.34276e-05	4.34276e-05	Both Sig.	0
LILRB3	19	54725146	54751631	48	12	4.38086e-05	26.2864	47.0295	4.38086e-05	4.38086e-05	Both Sig.	0
MROH1	8	145207918	145321843	14	5	4.56005e-05	18.8519	37.6849	4.56005e-05	4.56005e-05	Both Sig.	0
TAB2-AS1	6	149569418	149583687	17	9	4.64094e-05			4.64094e-05	4.64094e-05	Both Sig.	0
SWT1	1	185131191	185265913	33	21	4.82429e-05			4.82429e-05	4.82429e-05	Both Sig.	0
NEXN	1	78359199	78414578	14	10	5.11433e-05	18.6975	24.6273	5.11433e-05	5.11433e-05	Both Sig.	0
TGFBR2	3	30652993	30740633	98	0	5.13609e-05	24.3086	38.9297	5.13609e-05	5.13609e-05	Both Sig.	0
MYOZ3	5	150045402	150063930	7	9	2.58153e-11		23.7177	5.55478e-05	2.58153e-11	Both Sig.	0
TPD52L2	20	62501580	62527898	19	7	5.63443e-05	23.6124	23.9612	5.63443e-05	5.63443e-05	Both Sig.	0
MIR1178	12	120156438	120156529	7	10	6.20467e-05			6.20467e-05	6.20467e-05	Both Sig.	0
ZNF516	18	74074636	74212198	137	3	6.20486e-05	24.1493	27.7586	6.20486e-05	6.20486e-05	Both Sig.	0
SERBP1	1	67878492	67901085	12	9	2.9517e-07	18.2043	22.6369	6.25887e-05	0.000957757	Both Sig.	0
PPM1G	2	27609065	27637458	7	1	1.20406e-08	23.671	31.4131	6.27797e-05	0.000135574	Both Sig.	0
RFX6	6	117203404	117258323	28	5	6.48912e-05			6.48912e-05	0.00043794	Both Sig.	0
PNPLA7	9	140359403	140449854	56	10	6.8734e-05	13.0354	18.2172	6.8734e-05	6.8734e-05	Both Sig.	0
CHRDL2	11	74412472	74447471	49	7	6.90902e-05	7.74907	27.406	6.90902e-05	6.90902e-05	Both Sig.	0
HJURP	2	234750346	234768212	28	20	6.99716e-05			6.99716e-05	6.99716e-05	Both Sig.	0
LINC02205	15	70801245	70803267	7	2	2.48256e-05			7.48448e-05	7.48448e-05	Both Sig.	0
DPH6-DT	15	35843395	36156202	200	0	8.22369e-05			8.22369e-05	8.22369e-05	Both Sig.	0
HAS2-AS1	8	122656585	122662564	12	3	8.7448e-05			8.7448e-05	8.7448e-05	Both Sig.	0
ANTXR2	4	80827299	80999626	60	5	8.87597e-05	20.5499	28.7212	8.87597e-05	8.87597e-05	Both Sig.	0
FAM120B	6	170604790	170721159	63	12	9.37243e-05	10.4305	16.2947	9.37243e-05	9.37243e-05	Both Sig.	0
RAB19	7	140108857	140132774	48	7	9.37955e-05			9.37955e-05	9.37955e-05	Both Sig.	0
SLC1A2	11	35277751	35446605	94	2	9.60146e-05	15.3664	21.6062	9.60146e-05	9.60146e-05	Both Sig.	0
TNFAIP8L2	1	151134124	151137225	5	15	0.000101134	28.0105	50.1261	0.000101134	0.000101134	Both Sig.	0
LINC00603	5	40057392	40058426	10	2	1.0157e-08			0.000102918	0.000187873	Both Sig.	0
MDFIC2	3	70248629	70366789	91	3	0.000107242			0.000107242	0.000107242	Both Sig.	0
FRMPD2	10	49369601	49487739	41	3	7.48697e-07			0.000107492	0.00010626	Both Sig.	0
SEPTIN12	16	4832606	4843346	24	0	0.00010916			0.00010916	0.00010916	Both Sig.	0
AVPI1	10	99442180	99451998	17	8	0.000111993			0.000111993	0.000111993	Both Sig.	0
ASGR2	17	7009640	7023130	42	0	4.45306e-06	21.6773	43.1881	0.000112163	0.000132556	Both Sig.	0
CISD1	10	60033921	60054345	10	4	2.30007e-06	9.33703	15.9978	0.000117324	0.000131047	Both Sig.	0
ITGB8	7	20375522	20460377	104	1	0.000119237		21.6279	0.000119237	0.000119237	Both Sig.	0
PHACTR2-AS1	6	143880251	143895476	15	8	0.000123619			0.000123619	0.000123619	Both Sig.	0
ANKRD16	10	5908578	5936860	34	0	0.000126945	12.0354	14.2906	0.000126945	0.000126945	Both Sig.	0
LOC105372695	20	57353480	57354867	11	4	0.000129904			0.000129904	0.000129904	Both Sig.	0
TRA2A	7	23549400	23576660	13	2	0.000134236	27.0123	38.052	0.000134236	0.000134236	Both Sig.	0
DENND2D	1	111733590	111752160	37	12	0.00013597	24.4458	47.1277	0.00013597	0.00013597	Both Sig.	0
ARSG	17	66260310	66453160	160	7	0.000137213			0.000137213	0.000137213	Both Sig.	0
RBCK1	20	393693	417781	50	0	0.000137292	20.9612	40.947	0.000137292	0.000137292	Both Sig.	0
TXNL4A	18	77735812	77798936	25	4	0.000137344	16.7373	16.0443	0.000137344	0.000137344	Both Sig.	0
GALNT3	2	166609097	166655757	20	11	0.000145443	21.0294	42.4882	0.000145443	0.000145443	Both Sig.	0
DKK2	4	107847958	107962470	39	8	0.000145629	20.9178	33.4382	0.000145629	0.000145629	Both Sig.	0
P2RX6P	22	21401680	21403538	15	0	0.000148684			0.000148684	0.000148684	Both Sig.	0
PHF5A	22	41860720	41869696	7	5	2.68867e-05	18.6848	32.7956	0.000157156	0.000106944	Both Sig.	0
SYMPK	19	46323667	46371405	19	8	0.000157641	26.6177	37.5518	0.000157641	0.000157641	Both Sig.	0
TPM3	1	154132779	154169576	14	16	0.000160338	18.679	46.5574	0.000160338	0.000160338	Both Sig.	0
LINC01703	1	226276275	226282990	12	27	0.000160762			0.000160762	0.000160762	Both Sig.	0
TIMD4	5	156351302	156395237	14	10	0.000164854			0.000164854	0.000164854	Both Sig.	0
SLC1A1	9	4495467	4592469	134	1	0.000168306	8.58274	34.4043	0.000168306	0.000168306	Both Sig.	0
DNLZ	9	139258934	139263196	19	8	8.19906e-23	14.2195	22.3499	0.000170521	8.19906e-23	Both Sig.	0
SEMA4D	9	91980701	92118028	116	4	0.000171002	25.4484	42.2727	0.000171002	0.000171002	Both Sig.	0
STXBP1	9	130379190	130463308	16	7	0.000173135	17.9657	27.7116	0.000173135	0.000173135	Both Sig.	0
UBAC2	13	99858107	100043757	57	3	0.000174133	19.7079	30.2446	0.000174133	0.000174133	Both Sig.	0
SPATS2L	2	201175601	201351987	117	15	0.000174543	17.3805	25.1618	0.000174543	0.000174543	Both Sig.	0
LARP4	12	50799591	50878788	10	4	0.000174702	15.4273	29.4631	0.000174702	0.000174702	Both Sig.	0
LOC101928731	12	94106566	94136599	11	8	0.000178898			0.000178898	0.000178898	Both Sig.	0
EEF1A2	20	62124366	62135436	42	6	0.000183938	9.3205	12.4239	0.000183938	0.000183938	Both Sig.	0
FGGY	1	59767484	60233402	234	7	0.000184594	11.149	17.2212	0.000184594	0.000184594	Both Sig.	0
VSTM4	10	50227280	50328567	52	3	0.000189289	18.6264	25.3029	0.000189289	0.00165127	Both Sig.	0
USP3-AS1	15	63884908	63898026	15	1	0.000195039			0.000195039	0.000195039	Both Sig.	0
PWP2	21	45532279	45556063	13	2	0.000195382	24.6456	40.7172	0.000195382	0.00120917	Both Sig.	0
TXNDC11	16	11777940	11841713	33	2	0.000205231	13.4108	41.4891	0.000205231	0.000205231	Both Sig.	0
ATF7IP	12	14523565	14660869	31	1	0.0002094	27.8264	38.2209	0.0002094	0.0002094	Both Sig.	0
NOTCH2NLR	1	120544226	145287092	3	15	4.59296e-05			0.000209778	0.000209834	Both Sig.	0
BNC2	9	16414500	16875668	418	3	0.000214108	6.56508	26.081	0.000214108	0.000214108	Both Sig.	0
GRID2IP	7	6541408	6596067	58	0	0.00021857		30.8357	0.00021857	0.00021857	Both Sig.	0
VDAC3	8	42254278	42268455	5	0	0.000221478	12.9517	16.8509	0.000221478	0.000221478	Both Sig.	0
TCF3	19	1614290	1657614	39	1	0.000226965		44.1089	0.000226965	0.000226965	Both Sig.	0
STMN3	20	62276057	62289963	28	7	2.94948e-20		32.3511	0.000230655	1.68112e-05	Both Sig.	0
OR10G3	14	22042933	22043875	21	0	0.000231581			0.000231581	0.000231581	Both Sig.	0
FAM117B	2	203504691	203639480	36	16	0.000242787	16.1464	27.7965	0.000242787	0.000242787	Both Sig.	0
CHD1	5	98194690	98269711	20	4	0.000244306	28.4861	45.7335	0.000244306	0.00127376	Both Sig.	0
TTC39A	1	51757929	51815788	34	6	0.000248655	16.4959	31.3174	0.000248655	0.000248655	Both Sig.	0
WDR81	17	1624816	1646893	26	0	0.000249186	26.5628	45.8053	0.000249186	0.000249186	Both Sig.	0
CCDC91	12	28348388	28708099	79	2	0.000266314	15.9962	12.7214	0.000266314	0.000266314	Both Sig.	0
SPATA31D5P	9	84533351	84539842	5	4	0.000154076			0.000272876	0.000272876	Both Sig.	0
PAX8-AS1	2	113998103	114029600	41	9	0.00027447			0.00027447	0.00027447	Both Sig.	0
TTC33	5	40716677	40761063	14	2	3.83602e-28	14.9391	18.5718	0.000276408	0.00217811	Both Sig.	0
LOC101928087	8	143724948	143727024	6	5	0.00014061			0.000285675	0.000285675	Both Sig.	0
HROB	17	42224297	42244844	7	4	4.35649e-05			0.000305776	0.00029327	Both Sig.	0
ZNF274	19	58699355	58729928	28	12	1.35869e-05			0.0003149	0.0003149	Both Sig.	0
TEX41	2	145430533	145839291	125	11	4.42569e-06			0.000329845	0.000329845	Both Sig.	0
LINC01714	1	8273731	8280268	23	1	8.49478e-06			0.000329984	0.000340987	Both Sig.	0
PDE4A	19	10532448	10585307	30	3	1.21856e-18	9.05956	31.5482	0.000344107	0.00017899	Both Sig.	0
LOC105447645	19	49210706	49212105	9	10	8.99204e-11			0.000371867	0.000371867	Both Sig.	0
HHEX	10	94454711	94460404	6	8	0.000264615			0.000394275	0.000394275	Both Sig.	0
STAG3L2	7	74303091	74311731	2	5	8.45896e-07			0.000453625	0.000453625	Both Sig.	0
RGSL1	1	182424280	182534732	65	20	3.5124e-05		23.7419	0.000483749	0.000483749	Both Sig.	0
LOC105370489	14	51293514	51295226	13	1	0.000124316			0.000487823	0.000487823	Both Sig.	0
LINC00921	16	3318767	3322566	9	0	0.000167466			0.000504036	0.000504036	Both Sig.	0
DCST1-AS1	1	155022667	155041467	20	17	3.55777e-13			0.000532695	0.000502791	Both Sig.	0
TRIM36	5	114465472	114521243	35	4	4.89425e-05	14.0669	28.1742	0.000546561	0.000488579	Both Sig.	0
MFN2	1	12045237	12078572	25	3	0.000107697	9.94889	19.3908	0.000592867	0.000592867	Both Sig.	0
LOC100134040	7	149743443	149747461	6	8	0.000237728			0.000623545	0.000623703	Both Sig.	0
RIT1	1	155872598	155886140	8	17	3.4562e-10	23.8043	45.8929	0.00064033	3.4562e-10	Both Sig.	0
ATAD3C	1	1390068	1410542	20	0	3.2272e-06		25.4521	0.000658498	0.00148949	Both Sig.	0
VWC2	7	49818233	49966546	78	4	0.000166999		25.8146	0.00067786	0.000166999	Both Sig.	0
NFE2L1	17	46130720	46143907	16	4	2.27099e-05			0.000747327	0.000730921	Both Sig.	0
PKNOX2	11	125039646	125308285	205	8	1.32664e-05	18.0235	27.8848	0.000760681	0.00124422	Both Sig.	0
MARS2	2	198575092	198578119	5	14	1.01986e-07	15.271	30.6007	0.0008046	0.0008046	Both Sig.	0
KRTAP5-11	11	71297900	71298921	17	6	0.000154506			0.000829862	0.000829862	Both Sig.	0
SMIM19	8	42401290	42415338	7	0	0.000161786	9.02155	11.2119	0.000893212	0.000893212	Both Sig.	0
BSN-DT	3	49591738	49596799	5	1	7.00932e-28			0.000908804	0.00213506	Both Sig.	0
RPS6KA1	1	26861251	26906516	38	4	4.70091e-06	23.7664	47.882	0.000921987	4.70091e-06	Both Sig.	0
LOC101929217	8	49537962	49541455	18	0	0.000203912			0.00103471	0.00103471	Both Sig.	0
ZDHHC19	3	195929322	195943271	56	8	1.38725e-05		40.0574	0.00104152	1.38725e-05	Both Sig.	0
SCARNA6	2	234202321	234202587	10	19	3.69809e-62			0.00110357	0.000998811	Both Sig.	0
HTT-AS	4	3069972	3081241	16	0	0.000133583			0.00115676	0.00115676	Both Sig.	0
FKBP2	11	64013566	64016607	9	4	1.22167e-07	12.2476	19.9015	0.00122314	0.00367311	Both Sig.	0
POLR3H	22	41926805	41945610	8	5	3.53778e-07	7.0186	15.7488	0.0012925	0.00162163	Both Sig.	0
C1GALT1C1L	2	43907289	43908568	14	4	6.6426e-14			0.0015724	0.00151996	Both Sig.	0
ROS1	6	117613515	117752105	112	5	0.000177458		36.304	0.0015743	0.000177458	Both Sig.	0
SLC15A3	11	60709555	60724648	23	3	0.000111025			0.00174507	0.00182181	Both Sig.	0
THADA	2	43462974	43828185	201	4	4.40898e-14	10.8728	34.4192	0.00177652	0.0024949	Both Sig.	0
SNN	16	11767310	11778008	16	2	2.53004e-06			0.00183	0.00183	Both Sig.	0
ZBED4	22	50252491	50288728	19	5	0.000127338			0.00189412	0.00221539	Both Sig.	0
LMTK2	7	97741173	97843950	24	6	0.000241033	15.3533	26.1442	0.00189907	0.00267337	Both Sig.	0
ZFP36L2	2	43454540	43458745	18	4	1.93398e-09	15.6549	41.7722	0.0019089	1.93398e-09	Both Sig.	0
DGKH	13	42619171	42835716	130	0	5.36005e-08	21.2143	33.6916	0.00201944	5.36005e-08	Both Sig.	0
ABHD17C	15	80992650	81052962	61	2	0.0001064			0.00205915	0.00205915	Both Sig.	0
SPNS2	17	4407175	4447330	91	0	0.000109434		43.9985	0.002159	0.00163137	Both Sig.	0
YDJC	22	21987378	21989311	10	1	2.49728e-18			0.00216612	0.00216612	Both Sig.	0
THEMIS	6	128034338	128244776	70	6	8.08133e-05		51.465	0.0022391	8.08133e-05	Both Sig.	0
PNMA8B	19	46999447	47004124	16	9	0.000254889	13.3758	23.239	0.00228987	0.00228987	Both Sig.	0
LOC285804	6	170580756	170590850	40	12	4.06191e-06			0.0023889	0.0023889	Both Sig.	0
CCNL2	1	1326090	1339722	6	0	2.5872e-05		32.7163	0.00250284	2.5872e-05	Both Sig.	0
NBEAL2	3	47026155	47056191	9	1	0.000174559	24.8045	46.9791	0.0027841	0.000174559	Both Sig.	0
NAA25	12	112469492	112551587	13	9	6.92642e-10	11.5238	24.6801	0.00317094	2.18719e-05	Both Sig.	0
ACOXL-AS1	2	111860917	111878165	22	8	2.06318e-06			0.00330718	0.00330718	Both Sig.	0
IL10	1	206945946	206950839	11	25	2.3599e-11			0.00888841	0.00888841	Unsig.	547
IL4	5	132014677	132023370	6	6	8.08367e-06			1	1	Unsig.	161
IRGM	5	150231082	150286964	12	9	5.82081e-22			0.187737	0.0802552	Unsig.	120
IL13	5	131997213	132001802	10	6	1.63216e-07			1	1	Unsig.	84
SLC22A4	5	131635086	131684882	17	6	1.96191e-39			1	1	Unsig.	60
IL12B	5	158746787	158762495	15	11	2.75164e-15			1	1	Unsig.	59
IL5	5	131882136	131884214	5	6	2.33249e-08			1	1	Unsig.	52
IL21	4	123536262	123547221	12	9	9.00805e-09			1	0.052914	Unsig.	43
SLC22A5	5	131710400	131736306	16	6	1.57392e-36			1	1	Unsig.	41
CA2	8	86381130	86398722	6	1	0.000244457	18.794	30.4673	1	0.399266	Unsig.	38
NKX2-3	10	101297698	101301280	10	9	4.06586e-26			0.0294186	0.0294186	Unsig.	34
CCL2	17	32587303	32589220	8	2	2.6164e-14			1	1	Unsig.	29
FUT2	19	49204227	49214208	14	10	2.34149e-10			0.00491706	0.00491706	Unsig.	27
CD19	16	28948291	28955663	8	3	2.67013e-08	14.9379	46.9943	0.283174	0.0629509	Unsig.	26
PTGER4	5	40685016	40698837	14	2	1.56358e-19			1	1	Unsig.	18
LACC1	13	44458313	44473068	15	1	6.76843e-12			1	1	Unsig.	18
MUC1	1	155163299	155167706	6	17	9.59633e-07	21.2138	37.4637	0.00931336	0.0173509	Unsig.	15
IRF1	5	131822300	131831465	10	6	2.58935e-30			1	1	Unsig.	14
IL18RAP	2	103040249	103074024	15	7	8.34225e-12			1	1	Unsig.	12
MUC19	12	40792195	40969557	96	3	2.51707e-08			0.0124832	0.0124832	Unsig.	8
BAD	11	64042299	64057176	10	4	4.71911e-06	13.9144	15.7445	1	1	Unsig.	8
FADS2	11	61588674	61639826	51	3	2.16854e-08	17.1638	20.3318	0.00999983	1	Unsig.	7
ORMDL3	17	38082293	38088854	10	3	1.18665e-14			0.0128949	0.00464025	Unsig.	7
SOCS1	16	11353273	11355039	13	1	1.04744e-08			0.121625	0.213914	Unsig.	7
IL12RB2	1	67778046	67869405	50	9	4.15693e-23			1	1	Unsig.	6
ATG16L2	11	72530455	72545680	13	6	5.78901e-05			0.00536592	0.00536592	Unsig.	5
TEC	4	48142799	48276855	85	4	3.51213e-06			0.0557433	0.0557433	Unsig.	4
CCL7	17	32602239	32604261	12	2	8.76953e-15			0.0592409	0.0592409	Unsig.	4
PER3	1	7849350	7910237	42	1	2.02187e-07		9.03298	0.122294	0.119657	Unsig.	4
IL1R1	2	102691849	102801334	80	7	4.96399e-06	13.657	42.5438	0.320464	1	Unsig.	4
CSF3	17	38176692	38179066	8	3	2.26342e-06			1	1	Unsig.	4
CSF2	5	131414481	131416863	10	6	6.73642e-28			0.00806173	0.0256464	Unsig.	3
BSN	3	49596909	49713982	23	1	1.52995e-32	15.9378	18.4453	0.0147257	0.0158135	Unsig.	3
IL3	5	131401347	131403897	10	6	7.67728e-23			0.01525	0.0250758	Unsig.	3
KEAP1	19	10601800	10619032	20	3	1.16955e-09	18.7563	15.4374	0.0854152	0.559953	Unsig.	3
FCHSD2	11	72552789	72858363	39	6	9.62468e-05	24.1397	40.9625	0.30991	0.30991	Unsig.	3
GBA	1	155209242	155219418	6	17	8.34515e-06	18.512	38.1873	1	1	Unsig.	3
USP21	1	161134289	161140509	10	19	0.000271691			1	1	Unsig.	3
DNMT3A	2	25455745	25570459	74	0	5.9759e-10	9.46934	29.1476	1	1	Unsig.	3
APEH	3	49716783	49726404	8	1	5.68679e-28	15.6186	21.5795	1	1	Unsig.	3
MUC3A	7	100552165	100616620	23	6	1.65438e-05			1	0.0551933	Unsig.	3
TNFSF8	9	117660622	117697875	14	6	1.62692e-12			1	1	Unsig.	3
SULT1A2	16	28608263	28613391	9	3	1.64009e-11		42.8808	1	1	Unsig.	3
CCL8	17	32651453	32653421	12	2	5.99534e-05			1	1	Unsig.	3
CCL13	17	32688498	32690629	11	2	1.94479e-07			1	1	Unsig.	3
GPR18	13	99911966	99915682	6	3	0.000207516			0.0550705	0.0550705	Unsig.	2
HORMAD2	22	30481452	30578064	16	3	5.0181e-08			0.0772901	0.0458112	Unsig.	2
EGR2	10	64576755	64583927	8	4	3.30258e-10			0.248502	0.26298	Unsig.	2
COL7A1	3	48606505	48637762	7	1	1.34291e-05	19.4911	27.8512	1	1	Unsig.	2
DAG1	3	49511135	49578051	13	1	1.42684e-22	12.9525	12.1867	1	1	Unsig.	2
MST1R	3	49929435	49946306	4	1	1.09494e-08	18.8189	38.1063	1	1	Unsig.	2
MUC12	7	100617903	100667230	41	6	5.87216e-05		36.2169	1	0.0510558	Unsig.	2
IFITM1	11	319039	320272	8	0	1.52953e-06			1	1	Unsig.	2
GPR183	13	99951793	99964653	15	3	0.000148537			1	1	Unsig.	2
GART	21	34881237	34920198	14	0	6.55279e-08	13.365	31.9554	0.00375003	1	Unsig.	1
ENTPD2	9	139947558	139953513	11	9	0.000191883	16.5392	19.6122	0.00447373	0.00447373	Unsig.	1
ADAMTS4	1	161159091	161173844	16	19	3.48241e-05	9.1665	30.0689	0.00692782	1	Unsig.	1
LY9	1	160770963	160803045	19	19	6.26686e-05			0.00795341	0.00770904	Unsig.	1
CUL2	10	35302478	35384542	11	3	4.96477e-12	16.5901	20.6041	0.013419	1	Unsig.	1
CD244	1	160804949	160837677	22	19	3.13093e-09			0.013665	0.0134659	Unsig.	1
SP140L	2	231196885	231273447	46	18	2.14176e-10	14.5919	48.5853	0.0152259	0.0151833	Unsig.	1
ZPBP2	17	38029454	38039149	4	3	2.89405e-21	4.10022	38.0045	0.0235274	0.0681538	Unsig.	1
ARHGEF2	1	155921629	155954351	10	17	8.47564e-07	24.8963	42.7447	0.0246785	0.51918	Unsig.	1
HINT1	5	130499719	130506041	4	6	2.89523e-12	10.7204	24.1476	0.0274531	0.0134816	Unsig.	1
DNAJC27	2	25171504	25199963	9	0	2.33431e-13			0.0371503	0.0471595	Unsig.	1
SH2B3	12	111848726	111894427	4	9	1.34279e-05			0.111166	1	Unsig.	1
ETS2	21	40182106	40201878	17	1	6.22628e-05			0.146586	0.146586	Unsig.	1
ZBTB38	3	141048027	141173632	46	6	8.60094e-06	20.4417	25.2942	0.158212	0.158212	Unsig.	1
KIF3B	20	30870453	30927811	10	1	1.58018e-05	16.0753	24.8219	0.259166	1	Unsig.	1
IPMK	10	59956277	60032654	17	4	1.90515e-05			0.324241	0.352541	Unsig.	1
RPL24	3	101404934	101410562	5	5	5.15798e-05	22.2858	21.1118	0.383813	1	Unsig.	1
KAT2A	17	40270128	40278385	13	4	3.8089e-05			0.702003	1	Unsig.	1
SULT1A1	16	28621907	28639907	21	3	6.37371e-13	22.48	41.1117	0.705631	1	Unsig.	1
EFNA3	1	155056312	155065014	9	17	6.22847e-06	9.40327	22.2467	0.712449	0.510639	Unsig.	1
MAGI3	1	113938136	114233545	49	14	1.27166e-06	16.9185	30.9469	1	1	Unsig.	1
AQP10	1	154298568	154302801	12	16	2.39656e-05			1	1	Unsig.	1
SSR2	1	155983838	155995742	6	17	2.36542e-05		39.4767	1	0.174293	Unsig.	1
MIR4435-2HG	2	111958443	112257738	121	8	3.09481e-06			1	1	Unsig.	1
ARIH2	3	48961274	49028815	9	1	1.15511e-09	18.4278	26.444	1	1	Unsig.	1
IMPDH2	3	49066761	49071831	3	1	1.7615e-06	21.522	28.1104	1	1	Unsig.	1
QRICH1	3	49072139	49136806	7	1	1.79315e-11	23.7637	42.4176	1	0.352323	Unsig.	1
TRAIP	3	49871046	49898997	12	1	8.2229e-23			1	1	Unsig.	1
ZNF300P1	5	150314997	150331146	10	9	1.7518e-15			1	1	Unsig.	1
SNAPC4	9	139275020	139297889	20	8	3.49526e-35		32.5594	1	1	Unsig.	1
NPIPB8	16	28654681	28674951	4	3	3.31704e-10			1	1	Unsig.	1
SH2B1	16	28862920	28890534	3	3	4.93168e-13	15.208	25.6156	1	1	Unsig.	1
PGAP3	17	37832374	37849323	11	3	4.93589e-13			1	1	Unsig.	1
MIEN1	17	37889752	37891816	1	3	7.059e-11	12.7556	20.2418	1	1	Unsig.	1
GRB7	17	37899190	37908538	7	3	9.37348e-16	11.0381	36.3172	1	1	Unsig.	1
LRRC3C	17	38102726	38105987	10	3	1.47925e-08			1	1	Unsig.	1
MED24	17	38180356	38215661	23	3	9.71023e-09	13.5859	30.0403	1	1	Unsig.	1
FKSG29	13	100008673	100009281	11	3	0.000137308			0.00402298	0.00402298	Unsig.	0
TNFSF18	1	173013341	173025081	9	20	0.000177206			0.00423388	0.00423388	Unsig.	0
MIIP	1	12084554	12097102	16	3	0.000118331			0.00438632	0.00438632	Unsig.	0
YEATS4	12	69758489	69789650	14	7	1.11598e-05	21.0804	22.0934	0.00455615	0.00455615	Unsig.	0
CRTC3-AS1	15	91168240	91265371	48	2	0.000263642			0.00499185	0.00499185	Unsig.	0
LINC01678	21	45583655	45584745	9	2	9.21589e-06			0.00546797	0.00546774	Unsig.	0
RSPH3	6	159398902	159426234	13	10	5.59631e-07			0.00556689	0.00556689	Unsig.	0
INPP5E	9	139328072	139339297	24	8	1.3722e-28			0.00611283	0.00631091	Unsig.	0
ACSL6	5	131290666	131352761	23	6	8.66455e-26		28.133	0.00691229	0.0399295	Unsig.	0
KHDC4	1	155887835	155909204	5	17	2.79258e-08	21.4258	39.4442	0.00722275	0.0186551	Unsig.	0
PLCB3	11	64024001	64041924	15	4	2.94952e-07	23.5814	42.4518	0.00733658	0.00595989	Unsig.	0
TCAP	17	37826601	37827807	6	3	3.59976e-08	16.6717	27.5188	0.00735522	0.0149118	Unsig.	0
CENPW	6	126665934	126809466	12	6	0.000104337			0.0074726	0.00747261	Unsig.	0
LOC101928398	21	40234462	40235786	19	1	5.54887e-05			0.00756523	0.00756523	Unsig.	0
ETS1-AS1	11	128401036	128405278	10	9	8.59822e-05			0.00809305	0.00809305	Unsig.	0
IMPG2	3	100946389	101044419	20	5	2.17726e-06			0.00829409	0.00811126	Unsig.	0
YTHDF2	1	29068132	29101287	12	4	3.77629e-06	22.6685	40.1911	0.00866641	0.00866623	Unsig.	0
RFTN2	2	198437948	198545311	18	14	8.49541e-06	14.4971	23.1256	0.00894745	1	Unsig.	0
TDRKH	1	151749043	151768010	7	15	5.4492e-08	15.9317	27.9014	0.00923933	0.00820803	Unsig.	0
HSPE1	2	198370102	198373173	4	14	3.74889e-05	10.8072	26.9891	0.0107156	0.0041749	Unsig.	0
AQP6	12	50371729	50375922	15	4	0.000260044			0.0113075	0.0113075	Unsig.	0
SLC4A1AP	2	27891337	27922847	6	1	0.000105501	24.717	22.0277	0.0116854	0.0421394	Unsig.	0
BOK-AS1	2	242488800	242503558	43	21	1.90583e-08			0.0117044	0.0117044	Unsig.	0
SCNN1A	12	6461008	6491523	49	0	1.04248e-11			0.0122437	0.0122437	Unsig.	0
LINGO4	1	151777739	151782895	12	15	5.04332e-06			0.0123324	0.0123165	Unsig.	0
CAMSAP2	1	200713699	200834831	24	24	2.96043e-05	21.1383	19.845	0.0124392	0.055599	Unsig.	0
ARNT	1	150787189	150854075	11	15	0.000147857	21.4289	28.2	0.012688	0.388988	Unsig.	0
LOC105374378	2	27943989	27967154	15	1	7.73727e-05			0.0131047	0.0227532	Unsig.	0
LINC01412	2	145284434	145342001	29	11	0.000177193			0.0140568	0.0140568	Unsig.	0
WIZ	19	15535788	15565767	12	4	1.10724e-05	24.1139	16.7656	0.0143282	0.0919269	Unsig.	0
IL6R-AS1	1	154379798	154384040	11	16	0.00024526			0.0146755	0.014676	Unsig.	0
LINC02278	4	38570623	38580581	19	2	2.23055e-05			0.0146902	0.0146902	Unsig.	0
AURKAIP1	1	1314115	1315587	11	0	2.23804e-05	10.6212	17.5256	0.0155076	0.0226812	Unsig.	0
SLC20A2	8	42278979	42402097	49	0	3.98234e-09	8.44032	9.57901	0.0155719	0.0155719	Unsig.	0
ZNF785	16	30596991	30602018	3	4	3.38171e-05			0.0158	0.0158	Unsig.	0
LOC101929457	15	77822936	77831452	11	2	3.65922e-05			0.0158027	0.0158027	Unsig.	0
ATXN2L	16	28839368	28853558	6	3	1.91326e-12	19.6215	43.2775	0.0164435	0.461258	Unsig.	0
ABHD16B	20	62497850	62499341	6	7	5.15126e-09			0.0166323	0.0181323	Unsig.	0
DCST1	1	155011281	155028406	17	17	4.29608e-07			0.0169303	0.0203444	Unsig.	0
ATP6V0A1	17	40615895	40679597	13	4	6.08178e-10	16.3242	27.9649	0.0169397	0.00545778	Unsig.	0
PLCL1	2	198674316	199019587	73	14	7.53652e-08	13.3807	16.8088	0.0171914	0.00585521	Unsig.	0
SNORA16A	1	28912431	28912565	4	4	2.42958e-06			0.0183392	0.018339	Unsig.	0
NOL4L	20	31035861	31178135	51	1	0.000191665	15.1819	39.9044	0.0189568	0.0392185	Unsig.	0
LOC112268269	20	62497567	62501426	6	7	5.15126e-09			0.0192799	0.0181323	Unsig.	0
NICN1	3	49464765	49471757	8	1	6.26445e-33			0.0194661	0.00776762	Unsig.	0
MIR4721	16	28860239	28860328	4	3	2.49796e-12			0.0215276	0.0252024	Unsig.	0
H2BC5	6	26163348	26176576	9	1	0.000240148			0.0221373	0.0221373	Unsig.	0
RPL37	5	40830364	40840324	8	2	7.33449e-28	10.8305	30.0286	0.0222977	0.0086285	Unsig.	0
EPHX3	19	15342729	15348858	4	4	1.40347e-05		38.3981	0.0226131	0.0217283	Unsig.	0
TBC1D3P1-DHX40P1	17	58044723	58101413	17	6	2.26002e-06			0.0229215	0.0256459	Unsig.	0
IHO1	3	49240860	49300539	8	1	2.75832e-16			0.023173	0.0209029	Unsig.	0
LYRM7	5	130511636	130546121	14	6	1.19985e-12	11.7825	14.6441	0.0232851	0.621709	Unsig.	0
LINC02724	11	64221528	64224128	15	4	0.000266958			0.0236682	0.0213844	Unsig.	0
SYT11	1	155834357	155859990	13	17	1.86445e-07		25.7936	0.0243329	0.100807	Unsig.	0
STK40	1	36810228	36856525	19	5	1.34131e-05			0.0272073	0.0229298	Unsig.	0
C1QTNF12	1	1182832	1187102	14	0	0.000157331			0.027234	0.0278761	Unsig.	0
PDCL3P4	3	101436277	101437260	6	5	3.40689e-06			0.0276998	0.0244536	Unsig.	0
INAVA	1	200865658	200889870	36	24	6.34953e-09		36.405	0.0280646	0.148868	Unsig.	0
ENSA	1	150598721	150607098	5	15	0.000175849	19.6945	21.5661	0.0284896	1	Unsig.	0
AP4B1	1	114441816	114452650	10	14	9.29511e-10	10.9645	36.7769	0.0297816	0.0958572	Unsig.	0
KLHL18	3	47329433	47393306	10	1	0.000128854		29.4472	0.0300766	0.0394444	Unsig.	0
MSTO2P	1	155584978	155725479	7	17	2.01681e-12			0.0306369	0.0299133	Unsig.	0
PNMT	17	37829271	37831728	8	3	1.57317e-09	10.9625	26.019	0.0312083	0.036187	Unsig.	0
EFNA4	1	155041215	155047029	13	17	4.99458e-12			0.0315935	0.0437107	Unsig.	0
BRDT	1	92419927	92484985	28	11	9.43698e-05		39.827	0.031651	0.0196763	Unsig.	0
SENP7	3	101048048	101237085	27	5	3.46407e-06	11.7713	32.2717	0.0328201	0.011058	Unsig.	0
MAMSTR	19	49220978	49227982	14	10	9.48553e-09			0.0346215	0.0346215	Unsig.	0
PRXL2A	10	82172584	82201871	26	6	2.51938e-07	11.4089	16.4775	0.0348685	0.0348685	Unsig.	0
HIC2	22	21776659	21810750	6	1	1.28728e-06			0.0351364	0.0351364	Unsig.	0
STARD3	17	37798332	37825454	11	3	1.07356e-05	20.7669	46.368	0.0351535	1	Unsig.	0
CDHR4	3	49833166	49842306	10	1	2.8049e-26		35.4975	0.0359226	0.021367	Unsig.	0
MRPL20	1	1342288	1347673	9	0	0.000248756	12.8009	18.6776	0.0361292	0.0317801	Unsig.	0
LOC105374988	6	26574551	26579926	10	1	0.000155912			0.0372004	0.0372009	Unsig.	0
NRBP1	2	27655656	27670124	4	1	0.000128806	21.8454	21.217	0.0397736	1	Unsig.	0
PTRHD1	2	25017596	25021260	20	0	7.8476e-09	14.4011	29.4635	0.0398259	0.00823363	Unsig.	0
CEP43	6	167417804	167471206	19	11	1.54279e-28			0.0399435	0.00913437	Unsig.	0
MIR1237	11	64141073	64141175	4	4	2.98945e-08			0.040967	1	Unsig.	0
MUC12-AS1	7	100662600	100665889	10	6	2.06517e-06			0.041142	0.130588	Unsig.	0
MACROD2-AS1	20	14869898	14915164	44	0	0.000168877			0.0411843	0.0411843	Unsig.	0
GTF2IRD2	7	74215482	74570623	5	5	2.41348e-05			0.0414228	0.0414228	Unsig.	0
POU5F1P4	1	155407970	155409053	2	17	1.07526e-07			0.0427312	0.0382733	Unsig.	0
ZSWIM8	10	75550363	75566556	5	4	1.84509e-09	14.7874	32.1855	0.0441437	1	Unsig.	0
NUP210L	1	153970167	154132592	32	16	9.07732e-05		38.573	0.0454896	0.0776944	Unsig.	0
IL21-AS1	4	123545137	123615311	49	9	1.04038e-10			0.0460289	0.0464531	Unsig.	0
KIF9	3	47274487	47329289	13	1	8.45202e-07			0.0475579	0.0426366	Unsig.	0
GCKR	2	27724705	27751550	14	1	7.23329e-11		23.5075	0.0480179	0.0242845	Unsig.	0
DNAJC28	21	34865361	34869030	10	0	1.50077e-07			0.0484419	0.0470818	Unsig.	0
BABAM2	2	28116575	28566767	156	1	8.19895e-07	19.0363	21.3087	0.0493922	0.0265414	Unsig.	0
SPNS1	16	28991098	29000864	8	3	5.64546e-08	20.376	42.1779	0.0509168	1	Unsig.	0
ZNF764	16	30570084	30574695	4	4	0.000269405			0.0521874	0.0521874	Unsig.	0
TUBG1	17	40766700	40772256	6	4	9.22028e-07	18.5371	15.5932	0.0552577	1	Unsig.	0
B3GNTL1	17	80905024	81014686	158	8	3.68475e-05			0.0552811	0.0552811	Unsig.	0
HIPK1-AS1	1	114471622	114477147	10	14	1.48772e-05			0.0581091	0.0580623	Unsig.	0
IP6K1	3	49766726	49828975	9	1	1.81899e-21	17.0709	27.1443	0.0602137	1	Unsig.	0
BCL2L15	1	114424437	114435203	13	14	1.86749e-09	22.5792	37.3326	0.0617267	0.0166648	Unsig.	0
ZNF687	1	151258997	151269648	4	15	0.000179475	21.806	28.661	0.063443	0.109416	Unsig.	0
LAT	16	29001123	29007105	9	3	2.42151e-08			0.0635626	0.0643881	Unsig.	0
TTLL10	1	1114259	1138315	35	0	6.07788e-05			0.0667032	0.0670828	Unsig.	0
KCNH4	17	40313908	40338160	9	4	8.71145e-07			0.0668375	0.0602767	Unsig.	0
LOC101928429	6	137110184	137112192	2	7	0.000235684			0.0676321	0.0676321	Unsig.	0
VEGFB	11	64007055	64011736	9	4	7.75536e-06			0.0682896	0.0871664	Unsig.	0
GHDC	17	40346104	40351512	5	4	4.46118e-07	18.1846	37.0451	0.0711813	0.0133934	Unsig.	0
DNAJC7	17	40133438	40174715	18	4	2.18528e-06	15.7798	24.8958	0.0712374	0.0792382	Unsig.	0
SETD2	3	47062897	47210603	17	1	2.87002e-06	19.479	28.1179	0.076512	0.381944	Unsig.	0
TUBD1	17	57941840	57975306	17	6	6.52481e-06			0.0766093	0.057737	Unsig.	0
MIR1302-1	12	113137838	113137981	9	9	8.8569e-05			0.078952	0.0773837	Unsig.	0
GPR1	2	207045041	207087771	39	17	5.52211e-06			0.080392	0.080392	Unsig.	0
RBKS	2	28009230	28118263	25	1	2.05619e-05	12.6551	25.2218	0.0849118	0.08644	Unsig.	0
ACAP3	1	1232770	1248310	9	0	0.000230582	5.2593	24.4659	0.085276	0.096351	Unsig.	0
IFT172	2	27672243	27717610	9	1	7.75994e-09	19.4151	21.0688	0.0855128	1	Unsig.	0
TRIM54	2	27510296	27535303	6	1	0.000115196		21.1158	0.088216	0.176596	Unsig.	0
LRRCC1	8	86024472	86063314	7	1	0.00013074		25.9023	0.0896842	0.105371	Unsig.	0
ANKRD44-IT1	2	198120581	198172243	40	14	3.54495e-08			0.0902171	0.00847377	Unsig.	0
LINC00184	1	234770056	234775526	24	29	3.89705e-06			0.0946149	0.0946149	Unsig.	0
MIR6727	1	1252881	1252946	3	0	8.56754e-05			0.0960779	0.0942419	Unsig.	0
YY1AP1	1	155634232	155663823	7	17	7.37832e-08		29.8784	0.0965836	0.0434434	Unsig.	0
TAF12	1	28934361	28974579	11	4	6.32192e-05	18.3721	25.2932	0.0980429	0.0980434	Unsig.	0
COASY	17	40719165	40723295	8	4	6.98692e-06	12.9785	34.2853	0.0986006	0.316417	Unsig.	0
HSPE1-MOB4	2	198370102	198423423	7	14	1.701e-05			0.100309	1	Unsig.	0
BOLL	2	198596602	198656036	8	14	5.90375e-07		25.4256	0.100309	1	Unsig.	0
RIIAD1	1	151698997	151707281	15	15	3.26134e-07			0.101826	0.102148	Unsig.	0
SBK1	16	28308845	28340170	21	3	3.38414e-12			0.101947	0.144014	Unsig.	0
INSL4	9	5236418	5240304	4	2	5.11249e-12			0.102935	0.102935	Unsig.	0
MROH3P	1	200903071	200940796	37	24	2.94248e-09			0.103242	0.0784741	Unsig.	0
UTS2	1	7912671	7918551	31	1	1.46754e-08			0.105613	0.142337	Unsig.	0
NDUFS1	2	206984540	207029168	13	17	4.97628e-06	9.33077	15.1971	0.107571	0.107571	Unsig.	0
RNFT1-DT	17	58047456	58079333	12	6	1.99387e-06			0.108466	0.0923817	Unsig.	0
MIR623	13	100013384	100013482	8	3	9.91879e-05			0.108977	0.108977	Unsig.	0
RPH3A	12	113018039	113341684	168	9	1.96347e-05	14.0544	38.5165	0.108997	0.281932	Unsig.	0
OPRD1	1	29143681	29202779	56	4	9.62416e-05			0.111483	0.111482	Unsig.	0
LOC100505736	2	28376423	28434828	32	1	7.08042e-06			0.114087	0.0836295	Unsig.	0
TRIP6	7	100470008	100476076	9	6	6.45243e-05	20.8031	22.4705	0.117157	1	Unsig.	0
MLX	17	40724077	40730221	6	4	0.000220876	17.8507	38.0456	0.117492	0.0478099	Unsig.	0
SOX6	11	15992994	16765024	146	1	6.41446e-05	20.7777	18.6573	0.118763	0.118763	Unsig.	0
TRNAU1AP	1	28884528	28910057	12	4	7.54894e-05	22.3672	39.8619	0.121919	0.121921	Unsig.	0
TMEM258	11	61561420	61565071	8	3	3.92978e-06	9.42179	25.9175	0.126249	1	Unsig.	0
KRTCAP2	1	155146883	155150780	7	17	2.0612e-09	18.439	27.2709	0.127912	1	Unsig.	0
LOC100506124	2	166718985	166733451	23	11	0.000227472			0.128804	0.128804	Unsig.	0
TDRKH-AS1	1	151768224	151771878	5	15	7.84606e-06			0.129154	0.129156	Unsig.	0
TNFRSF9	1	7980930	8005899	15	1	1.82442e-06			0.131503	0.157472	Unsig.	0
MON1A	3	49951301	49972445	11	1	2.70622e-11	2.09114	14.6876	0.135103	0.0126113	Unsig.	0
C19orf54	19	41251765	41261382	13	7	9.36008e-05			0.135175	0.135175	Unsig.	0
PRM1	16	11379697	11380187	11	1	2.86858e-07			0.140374	0.198161	Unsig.	0
ATP2A1	16	28894808	28920832	7	3	2.37229e-12	16.6045	27.5473	0.143781	0.0535759	Unsig.	0
TMED5	1	93620298	93650970	10	11	8.19983e-05	20.8618	37.9097	0.145275	0.107389	Unsig.	0
GLUD1P3	10	75495319	75496529	3	4	3.14976e-07			0.149137	0.169446	Unsig.	0
FLJ31356	2	28612275	28622539	15	2	1.09576e-12			0.159662	0.159662	Unsig.	0
MIR4673	9	139419019	139419078	16	8	1.45465e-11			0.159896	0.158733	Unsig.	0
C1orf43	1	154184197	154198273	5	16	0.000101375	11.4255	22.5679	0.161872	0.0305119	Unsig.	0
AFG3L2	18	12333942	12382226	19	1	0.000146311	10.1229	18.4104	0.16286	0.16286	Unsig.	0
RUSC1	1	155295684	155305909	2	17	3.46379e-08	12.5353	20.064	0.170637	1	Unsig.	0
RAPGEFL1	17	38338262	38356908	7	3	0.000209139			0.174631	0.178273	Unsig.	0
ASCC2	22	30189600	30239263	22	3	5.17452e-06	17.947	31.8394	0.176253	0.723501	Unsig.	0
SLC12A5	20	44655324	44693789	34	3	2.6044e-11	16.5687	31.6487	0.180483	1	Unsig.	0
MROH2A	2	234689369	234747064	98	20	0.000271822			0.181737	0.181737	Unsig.	0
S1PR5	19	10628417	10633641	18	3	2.37283e-08			0.190058	0.190058	Unsig.	0
ESRRA	11	64077995	64089212	4	4	7.18815e-06		30.84	0.190786	1	Unsig.	0
C1orf185	1	51572899	51618757	8	6	0.000144749			0.195305	0.195305	Unsig.	0
HSPB9	17	40279821	40280370	8	4	0.000229134			0.197966	0.195486	Unsig.	0
CCNI2	5	132088117	132095095	4	6	8.96613e-05			0.204164	0.204013	Unsig.	0
CCDC18-AS1	1	93780665	93816368	14	11	9.13667e-05			0.204514	1	Unsig.	0
SLC12A5-AS1	20	44647140	44655712	11	3	1.52846e-11			0.205224	0.205456	Unsig.	0
CLEC10A	17	6982855	6988570	19	0	0.000153737			0.220954	0.220954	Unsig.	0
MSTO1	1	155584960	155589758	2	17	1.68814e-07	15.2431	29.958	0.229533	0.128228	Unsig.	0
AKAP8L	19	15495860	15534799	11	4	4.15363e-05	22.214	29.1626	0.233912	0.101663	Unsig.	0
KIF3A	5	132033322	132078238	17	6	3.40173e-09	16.5933	18.6806	0.235421	0.0155234	Unsig.	0
GPRC5D-AS1	12	13085659	13180432	88	0	7.263e-05			0.24206	0.24206	Unsig.	0
LINC02178	16	50429826	50434044	21	5	1.31357e-17			0.244222	0.242896	Unsig.	0
FAM177A1	14	35519112	35557589	16	1	0.00025956	15.4478	25.7423	0.259481	0.259481	Unsig.	0
SEC24C	10	75509129	75536919	8	4	2.81236e-09	13.6001	35.1089	0.260059	1	Unsig.	0
SMIM3	5	150162507	150181298	8	9	6.28256e-20			0.266023	0.291417	Unsig.	0
CENPP	9	95092749	95387809	37	5	9.76192e-05			0.269522	0.269522	Unsig.	0
RUSC1-AS1	1	155291644	155298967	2	17	9.41276e-08			0.275648	0.207577	Unsig.	0
GIGYF1	7	100282129	100296873	10	6	3.06262e-05	18.6193	32.278	0.285312	0.14659	Unsig.	0
ADAMTSL4-AS1	1	150538370	150552028	15	15	0.000120824			0.301095	0.302183	Unsig.	0
ATXN2	12	111895017	112042480	15	9	8.3384e-08	11.1083	19.6394	0.31101	1	Unsig.	0
LOC101929709	8	90734626	90774939	21	2	6.9894e-05			0.332366	0.332366	Unsig.	0
NUPR1	16	28549028	28555295	6	3	3.15695e-12	16.2513	22.7234	0.333262	1	Unsig.	0
ST7L	1	113071135	113167040	24	13	7.9607e-05			0.345617	0.268723	Unsig.	0
LINC02127	16	51056668	51074688	31	5	2.03601e-23			0.366528	0.367482	Unsig.	0
CEP192	18	12996360	13130035	31	1	0.000215455	20.4542	29.1955	0.369515	0.369515	Unsig.	0
LINC01185	2	61079894	61113449	16	5	9.61833e-10			0.370537	0.0499343	Unsig.	0
ASH1L	1	155310058	155537594	30	17	5.40915e-09			0.375663	1	Unsig.	0
SGF29	16	28570240	28608111	13	3	1.76126e-12	22.9688	23.0531	0.385172	1	Unsig.	0
HIF3A	19	46805298	46851690	52	9	7.30311e-05			0.385263	0.385263	Unsig.	0
FDX2	19	10425720	10431691	18	3	1.74589e-10	9.9965	13.692	0.394886	0.263746	Unsig.	0
BTBD8	1	92550901	92655280	26	11	1.70424e-05			0.424649	1	Unsig.	0
NCF4-AS1	22	37248414	37271485	53	4	5.30181e-10			0.439257	0.439257	Unsig.	0
SPACA4	19	49114998	49115971	11	10	0.000163753			0.47765	0.47765	Unsig.	0
ACO2	22	41870120	41929978	13	5	0.000143779	9.24156	21.1262	0.511044	0.496764	Unsig.	0
ZNF345	19	37346259	37389120	24	6	2.33473e-05			0.524891	0.16512	Unsig.	0
ADAMTS19	5	128800990	129079376	70	5	0.000271042	2.76588	15.7047	0.531477	0.531477	Unsig.	0
GRIN3B	19	1005417	1014731	52	0	0.000216956			0.55166	0.55166	Unsig.	0
OLFML3	1	114527012	114529876	15	14	0.000159418	21.0347	31.1258	0.611867	0.880213	Unsig.	0
FBXL20	17	37413915	37563809	18	3	4.92232e-05	19.6774	33.8572	0.637212	0.27427	Unsig.	0
ACOXL	2	111495149	111881125	208	8	0.000222926			0.694658	0.694658	Unsig.	0
EBF1	5	158127927	158531924	169	11	2.02938e-06			0.723489	0.723489	Unsig.	0
SLC9A2	2	103241011	103332814	58	7	0.000172444	13.2765	22.1918	0.75295	0.981384	Unsig.	0
PLTP	20	44532258	44546003	21	3	7.20493e-05	19.042	28.5033	0.804709	0.458317	Unsig.	0
SH2D4B	10	82302657	82411316	99	6	4.74808e-05			0.988412	0.988412	Unsig.	0
TNFRSF4	1	1151719	1154533	8	0	0.000256552			1	1	Unsig.	0
B3GALT6	1	1172616	1175420	14	0	2.26412e-05			1	1	Unsig.	0
MRPL20-AS1	1	1339909	1342426	4	0	0.000118751			1	1	Unsig.	0
ATAD3B	1	1412144	1438228	18	0	5.30986e-05			1	0.953405	Unsig.	0
MIR6729	1	12094214	12094279	4	3	0.000136281			1	1	Unsig.	0
LOC101928728	1	27023400	27025622	8	4	0.000199817			1	1	Unsig.	0
SNHG12	1	28910049	28914495	5	4	3.03011e-06			1	1	Unsig.	0
SH3D21	1	36776968	36791948	6	5	3.68506e-05		37.9125	1	1	Unsig.	0
DNAI4	1	67283570	67395539	49	9	1.64725e-20			1	1	Unsig.	0
SLC35D1	1	67470032	67524831	28	9	1.95397e-23			1	1	Unsig.	0
NEXN-AS1	1	78352032	78360224	5	10	1.22608e-05			1	1	Unsig.	0
PPM1J	1	113257615	113262950	9	13	0.000231325		15.8169	1	1	Unsig.	0
PHTF1	1	114244452	114307510	20	14	3.52841e-12	13.4421	34.6757	1	1	Unsig.	0
AP4B1-AS1	1	114360233	114448859	30	14	6.66989e-15			1	1	Unsig.	0
DCLRE1B	1	114452240	114461708	10	14	7.8013e-10			1	1	Unsig.	0
HIPK1	1	114476945	114525491	24	14	5.10602e-05			1	1	Unsig.	0
TNFAIP8L2-SCNM1	1	151134124	151147772	9	15	0.000214789			1	1	Unsig.	0
LYSMD1	1	151137223	151143378	7	15	0.000108044	14.4433	7.42886	1	1	Unsig.	0
SCNM1	1	151143619	151147772	8	15	0.000141357			1	1	Unsig.	0
ZNF687-AS1	1	151257499	151259405	3	15	0.000106676			1	1	Unsig.	0
CELF3	1	151677533	151694279	17	15	2.84637e-06			1	1	Unsig.	0
MRPL9	1	151737122	151740972	10	15	2.60473e-06	13.7622	26.5862	1	1	Unsig.	0
ATP8B2	1	154303000	154328780	21	16	3.10464e-05			1	1	Unsig.	0
EFNA1	1	155105351	155112375	11	17	1.65007e-07	10.3772	36.0686	1	1	Unsig.	0
SLC50A1	1	155112850	155116334	6	17	8.61326e-05			1	1	Unsig.	0
MIR92B	1	155169967	155170063	4	17	2.29786e-06			1	1	Unsig.	0
THBS3	1	155170378	155182772	8	17	8.84751e-07	17.9259	22.1786	1	1	Unsig.	0
MTX1	1	155183489	155188630	7	17	2.02618e-06	7.26534	36.5515	1	1	Unsig.	0
GBAP1	1	155188615	155202325	9	17	5.7846e-07			1	1	Unsig.	0
FAM189B	1	155221995	155230274	3	17	9.70921e-07			1	1	Unsig.	0
SCAMP3	1	155230771	155237151	2	17	1.51616e-07	19.4258	33.4282	1	0.00410081	Unsig.	0
CLK2	1	155237658	155248295	4	17	6.45034e-07			1	1	Unsig.	0
HCN3	1	155252253	155264639	3	17	2.89019e-08			1	1	Unsig.	0
FDPS	1	155283538	155295457	5	17	9.89075e-08	17.9294	41.2858	1	0.00436447	Unsig.	0
MIR555	1	155321140	155321236	2	17	5.73223e-10			1	1	Unsig.	0
ASH1L-AS1	1	155536832	155538735	3	17	2.41491e-08			1	1	Unsig.	0
SCARNA26A	1	155653898	155654046	3	17	4.83217e-07			1	1	Unsig.	0
DAP3	1	155663881	155713800	15	17	2.4858e-09	11.7085	29.0574	1	1	Unsig.	0
GON4L	1	155724448	155834191	14	17	5.1527e-12			1	1	Unsig.	0
SCARNA26B	1	155758474	155758623	3	17	1.82157e-07			1	1	Unsig.	0
SNORA80E	1	155894699	155894833	4	17	2.71075e-08			1	1	Unsig.	0
SCARNA4	1	155900748	155900877	3	17	2.05903e-07			1	1	Unsig.	0
RXFP4	1	155916428	155917877	4	17	9.93754e-07			1	1	Unsig.	0
SNHG28	1	159809267	159829827	46	18	0.000111993			1	1	Unsig.	0
LOC101928372	1	160907254	160924712	21	19	8.88509e-06			1	1	Unsig.	0
UFC1	1	161128767	161133646	7	19	0.000142428	14.627	19.3032	1	1	Unsig.	0
PPOX	1	161141215	161146010	10	19	0.000268965	10.4128	26.4282	1	1	Unsig.	0
NDUFS2	1	161172206	161189184	21	19	8.57201e-05	9.68378	25.6523	1	0.0124584	Unsig.	0
C1orf74	1	209957552	209962904	12	26	3.22391e-05			1	1	Unsig.	0
SNORA105A	2	21889562	198356627	3	14	2.86259e-05			1	1	Unsig.	0
SNORA105B	2	21889562	198356627	3	14	2.86259e-05			1	1	Unsig.	0
CENPO	2	25020983	25050245	24	0	1.2046e-08			1	1	Unsig.	0
EFR3B	2	25269944	25387004	64	0	7.27616e-10		31.9238	1	0.923154	Unsig.	0
DNAJC5G	2	27503300	27509366	5	1	0.000272695			1	1	Unsig.	0
GTF3C2	2	27553715	27584901	7	1	0.000212461	22.7442	37.2188	1	0.206381	Unsig.	0
EIF2B4	2	27592218	27598324	4	1	2.79239e-10	11.7573	11.0027	1	1	Unsig.	0
SNX17	2	27598362	27605402	6	1	6.12617e-10	21.628	31.0495	1	1	Unsig.	0
ZNF513	2	27605097	27608601	6	1	7.93816e-10			1	1	Unsig.	0
FTH1P3	2	27620489	27621443	3	1	3.09441e-05			1	1	Unsig.	0
FNDC4	2	27719749	27723067	4	1	3.21611e-05			1	1	Unsig.	0
CCDC121	2	27853504	27856879	7	1	9.27419e-06	7.60887	14.5531	1	1	Unsig.	0
LOC100505716	2	28535557	28538326	7	1	1.3667e-05			1	1	Unsig.	0
LINC01126	2	43459349	43460994	9	4	7.17615e-12			1	1	Unsig.	0
PEX13	2	61249854	61284125	23	5	1.58123e-08		23.1934	1	1	Unsig.	0
KIAA1841	2	61298004	61370169	37	5	5.31667e-08			1	1	Unsig.	0
LOC339803	2	61373729	61377110	9	5	1.64076e-05			1	1	Unsig.	0
C2orf74	2	61377202	61396964	20	5	1.37057e-05			1	1	Unsig.	0
AHSA2P	2	61409552	61421060	14	5	0.000148187			1	1	Unsig.	0
USP34	2	61419597	61703222	96	5	3.09409e-05		22.0925	1	1	Unsig.	0
LINC01829	2	67355488	67447451	71	6	9.12277e-05			1	1	Unsig.	0
LOC101927661	2	67445539	67476706	39	6	0.00021041			1	1	Unsig.	0
MIR4772	2	103053748	103053826	8	7	6.32186e-13			1	0.0299667	Unsig.	0
SF3B1	2	198259508	198304817	5	14	2.30875e-05	25.9068	43.2881	1	1	Unsig.	0
HSPD1	2	198356307	198369998	5	14	0.000211735	10.7654	26.3617	1	1	Unsig.	0
MOB4	2	198385277	198423423	6	14	1.34735e-05	8.04768	17.197	1	0.144908	Unsig.	0
INO80D	2	206863444	206955898	40	17	4.86393e-05			1	1	Unsig.	0
GCSHP3	2	206985296	206986296	7	17	2.20353e-06			1	1	Unsig.	0
SNORD51	2	207031604	207031674	8	17	6.19484e-06			1	1	Unsig.	0
SNORA41	2	207031951	207032083	7	17	7.41401e-05			1	1	Unsig.	0
SCARNA5	2	234189371	234189649	6	19	2.75237e-61			1	1	Unsig.	0
KIF9-AS1	3	47210859	47290606	16	1	0.000100182			1	1	Unsig.	0
SNORD13J	3	47297008	47297099	4	1	1.12172e-05			1	1	Unsig.	0
PFKFB4	3	48560116	48603562	8	1	2.71197e-05		44.3347	1	0.0606528	Unsig.	0
MIR6823	3	48592393	48592454	3	1	4.59498e-05			1	1	Unsig.	0
TMEM89	3	48663191	48664202	4	1	5.24523e-06			1	1	Unsig.	0
SLC26A6	3	48668155	48677894	5	1	8.98673e-07	18.4002	36.9177	1	0.341225	Unsig.	0
MIR6824	3	48676068	48676131	3	1	1.4167e-06			1	1	Unsig.	0
CELSR3	3	48678895	48705319	6	1	1.05199e-09			1	1	Unsig.	0
MIR4793	3	48686626	48686713	2	1	1.36999e-06			1	1	Unsig.	0
NCKIPSD	3	48716277	48728348	11	1	6.93457e-12	17.9849	20.6537	1	1	Unsig.	0
IP6K2	3	48730435	48759711	7	1	6.67391e-09			1	1	Unsig.	0
PRKAR2A	3	48789018	48890307	9	1	4.74587e-08	12.8369	17.9203	1	1	Unsig.	0
PRKAR2A-AS1	3	48890369	48894415	4	1	4.88461e-06			1	1	Unsig.	0
SLC25A20	3	48899358	48941315	6	1	5.75341e-05	15.9585	31.1936	1	1	Unsig.	0
ARIH2OS	3	48960220	48961818	4	1	1.08908e-05			1	1	Unsig.	0
P4HTM	3	49032340	49049586	4	1	8.43976e-06	13.0667	25.3232	1	1	Unsig.	0
WDR6	3	49049823	49058386	4	1	3.17969e-06	18.1656	27.5824	1	1	Unsig.	0
NDUFAF3	3	49062907	49065926	2	1	5.12597e-07	10.0112	22.5766	1	1	Unsig.	0
QARS1	3	49138364	49147190	6	1	1.49415e-07	12.0512	29.9604	1	1	Unsig.	0
MIR6890	3	49142286	49142347	4	1	1.21542e-05			1	1	Unsig.	0
USP19	3	49150478	49163371	4	1	1.65211e-09	11.6263	23.1157	1	1	Unsig.	0
LAMB2	3	49163546	49175483	5	1	4.44858e-09	16.8182	24.6173	1	1	Unsig.	0
LAMB2P1	3	49195291	49196834	5	1	1.39069e-05			1	1	Unsig.	0
CCDC71	3	49204967	49208764	4	1	2.01796e-06	14.1275	29.6391	1	1	Unsig.	0
C3orf84	3	49220066	49234291	6	1	1.0085e-07			1	1	Unsig.	0
MIR4271	3	49316552	49316619	3	1	3.65264e-09			1	1	Unsig.	0
TCTA	3	49454638	49458909	5	1	2.98996e-28			1	1	Unsig.	0
AMIGO3	3	49759261	49762117	5	1	4.86752e-21			1	1	Unsig.	0
GMPPB	3	49762348	49766407	3	1	2.83126e-14	18.3643	39.911	1	1	Unsig.	0
INKA1	3	49845693	49847463	5	1	1.35964e-15			1	1	Unsig.	0
MIR5193	3	49848569	49848678	3	1	3.47296e-14			1	1	Unsig.	0
CAMKV	3	49900421	49912339	12	1	4.44303e-16		22.6396	1	1	Unsig.	0
RBM6	3	49982582	50119682	21	1	2.31138e-10	25.7869	37.0854	1	1	Unsig.	0
RBM5-AS1	3	50142035	50143421	4	1	1.02021e-07			1	1	Unsig.	0
SEMA3F-AS1	3	50158454	50198518	33	1	2.17895e-08			1	1	Unsig.	0
SEMA3F	3	50197490	50231508	23	1	1.57487e-07			1	1	Unsig.	0
GNAT1	3	50234042	50240129	8	1	5.14326e-06			1	1	Unsig.	0
SLC38A3	3	50247703	50263917	10	1	0.000187488			1	1	Unsig.	0
FAM172BP	3	101242710	101247731	9	5	6.54508e-06			1	1	Unsig.	0
TRMT10C	3	101285711	101290290	8	5	3.1697e-07	11.3385	25.3907	1	0.0437905	Unsig.	0
ZBTB11-AS1	3	101400273	101403057	7	5	5.22469e-05			1	1	Unsig.	0
CEP97	3	101448457	101494406	11	5	7.80077e-05	18.5377	24.3929	1	1	Unsig.	0
MIR8066	4	102166951	102167029	3	6	0.000126937			1	1	Unsig.	0
LOC105377621	4	103344758	103428643	63	7	4.65292e-07			1	1	Unsig.	0
LOC101929762	4	120118927	120138799	13	9	8.93874e-05			1	1	Unsig.	0
SNORD72	5	40837757	40837837	8	2	1.46968e-27			1	1	Unsig.	0
MROH2B	5	41003121	41076444	71	2	5.67194e-07		29.1716	1	0.998779	Unsig.	0
LNPEP	5	96276783	96378216	22	4	8.33652e-12	18.8673	25.9749	1	1	Unsig.	0
RAPGEF6	5	130764613	130975922	19	6	2.86467e-20			1	1	Unsig.	0
FNIP1	5	130982406	131137710	21	6	2.75779e-19	13.4505	34.4881	1	0.205537	Unsig.	0
MEIKIN	5	131147683	131286356	12	6	5.42291e-15			1	1	Unsig.	0
MIR6830	5	131558541	131558611	6	6	1.52716e-24			1	1	Unsig.	0
MIR3936HG	5	131651968	131710608	12	6	6.71279e-34			1	1	Unsig.	0
MIR3936	5	131706181	131706291	6	6	7.03055e-25			1	1	Unsig.	0
TH2LCRR	5	131971280	131996846	9	6	4.16574e-07			1	1	Unsig.	0
LOC105379176	5	132019776	132023321	4	6	2.70567e-06			1	1	Unsig.	0
LINC02202	5	158532490	158549486	20	11	9.92055e-08			1	1	Unsig.	0
RNF145	5	158589416	158642061	27	11	3.02557e-09			1	1	Unsig.	0
LINC01932	5	158659722	158677135	14	11	2.16666e-05			1	1	Unsig.	0
HCG11	6	26526933	26532612	8	1	0.00026735			1	1	Unsig.	0
ABT1	6	26602180	26605967	12	1	0.000263933			1	1	Unsig.	0
LINC01624	6	170586561	170593554	37	12	9.90517e-06			1	1	Unsig.	0
SPATA48	7	50140478	50203852	27	4	1.74031e-07			1	0.0150071	Unsig.	0
PMS2P5	7	72481618	74993276	1	5	3.118e-05			1	1	Unsig.	0
CA3	8	86356087	86366267	8	1	2.99862e-05	18.7412	37.2332	1	1	Unsig.	0
CA3-AS1	8	86359036	86382144	8	1	2.79622e-05			1	1	Unsig.	0
MIR101-2	9	4855296	4855375	13	2	3.61703e-06			1	1	Unsig.	0
INSL6	9	5168867	5190639	11	2	2.8312e-12			1	1	Unsig.	0
PMPCA	9	139310024	139323213	30	8	3.41365e-30	10.199	21.3199	1	1	Unsig.	0
C9orf163	9	139382461	139385519	7	8	1.93773e-20			1	1	Unsig.	0
MIR3155A	10	6199158	6199240	20	1	2.5079e-06			1	1	Unsig.	0
MIR3155B	10	6199169	6199225	20	1	2.5079e-06			1	1	Unsig.	0
MIR3611	10	35373525	35373608	3	3	2.2841e-13			1	1	Unsig.	0
AGAP5	10	75439032	75466086	4	4	1.25989e-05			1	1	Unsig.	0
BMS1P4-AGAP5	10	75439032	75495264	9	4	5.86936e-09			1	1	Unsig.	0
BMS1P4	10	75463908	75495272	8	4	2.23993e-09			1	1	Unsig.	0
FUT11	10	75537033	75540976	4	4	8.04136e-10	13.5061	38.5091	1	0.0463042	Unsig.	0
CHCHD1	10	75546805	75548410	3	4	1.00412e-07	7.84557	25.8858	1	1	Unsig.	0
ZSWIM8-AS1	10	75561271	75566157	5	4	1.51061e-09			1	1	Unsig.	0
NDST2	10	75566673	75576578	5	4	1.38759e-09			1	1	Unsig.	0
C10orf55	10	75674726	75687535	12	4	3.40126e-11			1	1	Unsig.	0
LOC101929574	10	82294352	82300698	10	6	2.27399e-07			1	1	Unsig.	0
FAM53B-AS1	10	126397596	126408329	7	10	0.000183899			1	1	Unsig.	0
EEF1AKMT2	10	126451402	126485456	11	10	2.82559e-07	16.084	19.0351	1	1	Unsig.	0
MIR611	11	61564966	61565033	7	3	7.25483e-06			1	1	Unsig.	0
MIR1908	11	61587632	61587712	3	3	7.6025e-07			1	1	Unsig.	0
FADS3	11	61645997	61664017	27	3	4.52231e-06	8.81129	30.1909	1	0.0249423	Unsig.	0
LOC114841035	11	64013566	64016604	9	4	1.22167e-07			1	1	Unsig.	0
PPP1R14B	11	64016950	64019415	7	4	1.10365e-06	13.1049	23.3595	1	1	Unsig.	0
PPP1R14B-AS1	11	64018337	64020686	6	4	1.88344e-05			1	1	Unsig.	0
GPR137	11	64043002	64061972	11	4	4.4037e-06			1	1	Unsig.	0
TRMT112	11	64088931	64091068	5	4	1.02702e-05	10.6223	27.4667	1	1	Unsig.	0
PRDX5	11	64090592	64094283	5	4	1.01186e-05	12.329	21.3642	1	1	Unsig.	0
MIR7155	11	64114320	64114376	10	4	7.84866e-06			1	1	Unsig.	0
MUS81	11	65632903	65640123	9	5	7.87933e-05			1	1	Unsig.	0
CTSW	11	65652307	65656212	4	5	0.000267095			1	1	Unsig.	0
FOSL1	11	65664519	65672997	10	5	2.66388e-05			1	1	Unsig.	0
STARD10	11	72470773	72509750	27	6	3.21091e-05			1	1	Unsig.	0
GVQW3	11	76097366	76130665	28	8	5.48641e-11			1	1	Unsig.	0
LINC02471	12	40555040	40566649	14	3	0.000136618			1	1	Unsig.	0
HOXC12	12	54353686	54357740	13	5	1.80568e-05			1	1	Unsig.	0
BRAP	12	112084949	112128760	8	9	6.28156e-05	20.0424	19.745	1	1	Unsig.	0
ALDH2	12	112209736	112260335	12	9	0.000154505	12.7308	27.7246	1	0.479427	Unsig.	0
MAPKAPK5-AS1	12	112282570	112285809	4	9	5.8869e-05			1	1	Unsig.	0
HECTD4	12	112602998	112825235	14	9	6.83883e-07	11.763	17.8111	1	0.0743378	Unsig.	0
LINC01147	14	88489948	88497656	14	3	3.48857e-12			1	1	Unsig.	0
LINC01146	14	88495893	88558688	40	3	1.32347e-10			1	1	Unsig.	0
CKB	14	103991003	103994167	9	4	4.98776e-06	11.785	13.0094	1	1	Unsig.	0
XRCC3	14	104168953	104186788	12	4	0.000277393			1	1	Unsig.	0
LINC00597	15	77521245	77522746	5	2	5.60392e-05			1	1	Unsig.	0
TNP2	16	11366713	11368182	13	1	1.65278e-08			1	1	Unsig.	0
MIR548H2	16	11405296	11405384	15	1	6.58426e-08			1	1	Unsig.	0
LOC105371083	16	11440665	11444069	22	1	2.36268e-08			1	1	Unsig.	0
NPIPB6	16	28358838	28379181	2	3	9.00105e-08			1	1	Unsig.	0
IL27	16	28515682	28523155	13	3	4.74584e-11			1	1	Unsig.	0
TUFM	16	28858731	28862669	3	3	5.50915e-11	10.9193	23.1277	1	1	Unsig.	0
ATP2A1-AS1	16	28895277	28896242	4	3	7.23148e-13			1	1	Unsig.	0
RABEP2	16	28920741	28941559	11	3	5.54916e-10	20.2966	37.6397	1	0.0308987	Unsig.	0
NFATC2IP	16	28967317	28982767	7	3	1.74352e-07	16.0425	43.6231	1	0.0568977	Unsig.	0
MIR4517	16	28974903	28974982	3	3	1.62651e-07			1	1	Unsig.	0
MIR6771	16	50331526	50331586	4	5	9.36873e-08			1	1	Unsig.	0
LOC101927272	16	50707765	50710550	3	5	1.1413e-95			1	1	Unsig.	0
MIR3181	16	50781215	50781288	7	5	4.99007e-45			1	1	Unsig.	0
LINC02168	16	50845582	50846540	12	5	4.67892e-42			1	1	Unsig.	0
LINC01989	17	32501394	32515651	36	2	2.54223e-08			1	1	Unsig.	0
CDK12	17	37622738	37695818	11	3	0.000147678	24.1971	40.8203	1	0.349272	Unsig.	0
PPP1R1B	17	37788204	37797877	7	3	4.61745e-05	15.9319	27.6261	1	1	Unsig.	0
MIR4728	17	37887747	37887814	2	3	2.21406e-11			1	1	Unsig.	0
MIR6884	17	38187584	38187662	10	3	1.13874e-06			1	1	Unsig.	0
SNORD124	17	38188795	38188898	9	3	8.25359e-07			1	1	Unsig.	0
THRA	17	38223445	38255120	25	3	2.59609e-05		16.4612	1	1	Unsig.	0
MIR548AT	17	40651790	40651848	5	4	2.43542e-09			1	1	Unsig.	0
MIR5010	17	40671205	40671325	2	4	5.28867e-07			1	1	Unsig.	0
NAGLU	17	40693258	40701466	10	4	2.30296e-07	18.9062	36.6343	1	0.00445247	Unsig.	0
LOC108783654	17	40709453	40711820	8	4	1.59528e-07			1	1	Unsig.	0
HSD17B1	17	40709940	40712232	8	4	1.59528e-07			1	1	Unsig.	0
RETREG3	17	40736525	40766445	8	4	4.46115e-06	17.9614	31.9234	1	0.12681	Unsig.	0
TUBG2	17	40816301	40824024	5	4	5.19132e-05	12.5163	15.553	1	1	Unsig.	0
PLEKHH3	17	40824931	40834012	5	4	1.58019e-06	9.0327	19.3183	1	1	Unsig.	0
C17orf67	17	54874273	54916281	17	5	9.26322e-08			1	1	Unsig.	0
LINC01882	18	12744484	12754421	26	1	1.1169e-09			1	1	Unsig.	0
ARHGAP45	19	1070957	1092830	55	0	3.88998e-05			1	1	Unsig.	0
ZGLP1	19	10420478	10425233	20	3	2.23422e-11			1	1	Unsig.	0
MIR1181	19	10519133	10519214	6	3	1.05839e-11			1	1	Unsig.	0
ISYNA1	19	18550197	18553943	6	5	0.00012023	21.5937	26.9658	1	0.116964	Unsig.	0
COQ8B	19	41202434	41227791	29	7	1.4734e-06	11.7258	23.4847	1	1	Unsig.	0
SEC1P	19	49146295	49190502	35	10	8.6215e-07			1	1	Unsig.	0
NTN5	19	49169663	49181274	18	10	1.39802e-06			1	1	Unsig.	0
MIR5088	19	50190373	50190452	4	11	4.24382e-06			1	1	Unsig.	0
ADM5	19	50196941	50199247	6	11	5.87158e-08			1	1	Unsig.	0
LOC101929698	20	31102761	31113088	9	1	4.18045e-05			1	1	Unsig.	0
PLCG1-AS1	20	39731633	39771640	13	2	0.000166956			1	1	Unsig.	0
ZHX3	20	39812094	39951371	28	2	9.9658e-06	18.008	14.8914	1	1	Unsig.	0
NCOA5	20	44694633	44723601	13	3	5.86115e-05	23.2094	29.2295	1	1	Unsig.	0
HELZ2	20	62194438	62210592	38	7	8.03883e-08	19.782	46.3302	1	0.0087038	Unsig.	0
MHENCR	20	62263587	62265177	7	7	9.52211e-08			1	1	Unsig.	0
SLC2A4RG	20	62376128	62380403	19	7	9.01821e-10			1	1	Unsig.	0
ZBTB46	20	62380022	62467617	71	7	7.727e-13			1	1	Unsig.	0
ZBTB46-AS1	20	62444428	62459360	16	7	2.85414e-07			1	1	Unsig.	0
TMEM50B	21	34809792	34857316	22	0	1.39512e-09			1	1	Unsig.	0
MIR6501	21	34927967	34928034	4	0	6.18324e-05			1	1	Unsig.	0
DONSON	21	34954858	34965990	11	0	1.36503e-05		26.1471	1	1	Unsig.	0
LOC102724159	21	45532279	45556063	13	2	0.000195382			1	1	Unsig.	0
GATD3B	21	45558564	45570593	7	2	5.28154e-05			1	1	Unsig.	0
GATD3A	21	45558564	45570593	7	2	5.28154e-05			1	1	Unsig.	0
LOC102723996	21	45651721	45665849	39	2	0.000119674			1	1	Unsig.	0
CCDC116	22	21992048	21996618	11	1	4.71679e-18			1	1	Unsig.	0
UQCR10	22	30168357	30171402	9	3	0.000152981		22.2414	1	1	Unsig.	0
MIR6818	22	30408037	30408102	11	3	5.22781e-05			1	1	Unsig.	0
HORMAD2-AS1	22	30409735	30481246	22	3	4.76769e-07			1	1	Unsig.	0
SNORD83B	22	39714823	39714916	13	5	3.89392e-21			1	1	Unsig.	0
SNORD83A	22	39716217	39716312	13	5	4.05673e-21			1	1	Unsig.	0
SNORD139	22	39717846	39717901	13	5	3.21411e-21			1	1	Unsig.	0
SNORD43	22	39720056	39720118	10	5	1.59344e-21			1	1	Unsig.	0
SYNGR1	22	39750953	39786580	25	5	3.69951e-09	13.4613	13.4399	1	1	Unsig.	0
TAB1	22	39800784	39838135	11	5	6.68019e-07	15.9647	16.461	1	1	Unsig.	0
ZC3H7B	22	41702528	41761151	17	5	9.79944e-05	16.9969	24.4684	1	1	Unsig.	0
TOB2	22	41834497	41847805	4	5	5.30112e-05			1	1	Unsig.	0
LOC105373044	22	41952712	41961887	6	5	0.000223347			1	1	Unsig.	0

## Sheet: RA
Gene	Chrom	StartPos	EndPos	#Var	Group	ECSP	GeneScore(Protein)	GeneScore(RNA)	CondiECSP(Protein)	CondiECSP(RNA)	note	Pubmed count
STAT1	2	191838874	191883976	42	4	0.000224383	31.0643	56.8398	0.000224383	0.00161987	Protein Sig. only	159
ARCN1	11	118448101	118478747	15	7	4.14301e-05	28.5786	34.5519	4.14301e-05	1	Protein Sig. only	53
FCRL3	1	157651270	157675559	21	15	1.51344e-07			1.51344e-07	0.0177429	Protein Sig. only	45
TSPAN31	12	58143821	58149002	5	4	0.000238379	24.6942	26.9565	0.000390772	1	Protein Sig. only	25
SPNS1	16	28991098	29000864	8	1	0.000487515	23.7592	51.2281	0.0010387	1	Protein Sig. only	25
SON	21	34920343	34954820	12	0	3.61927e-05	27.601	44.6193	3.61927e-05	0.0543871	Protein Sig. only	10
MAPK14	6	36000453	36084013	23	4	2.67071e-05	26.7396	48.8104	2.67071e-05	0.291977	Protein Sig. only	9
GSDMB	17	38065847	38079903	11	5	1.72871e-11	25.0171	54.5812	5.2891e-07	1	Protein Sig. only	7
KIAA1109	4	123078485	123288914	28	4	1.76761e-05	18.4453	32.1262	1.76761e-05	1	Protein Sig. only	6
ADO	10	64569479	64573239	11	5	0.000185129	13.7295	27.1073	0.000706127	0.0020532	Protein Sig. only	6
LTF	3	46482135	46531724	49	5	0.000606775	29.5766	49.0161	0.000606775	0.6653	Protein Sig. only	5
RNF40	16	30777932	30792628	6	1	2.2062e-05	28.2532	30.2285	2.2062e-05	1	Protein Sig. only	2
SUOX	12	56396059	56404309	8	3	1.72694e-09	8.91404	26.6204	0.000117905	1	Protein Sig. only	2
NCOR1	17	15937470	16123848	17	2	0.000661288	28.9666	34.46	0.000661288	0.109101	Protein Sig. only	2
BCL2L15	1	114424437	114435203	13	10	2.46982e-56	29.5711	52.758	2.46982e-56	1	Protein Sig. only	1
INPP5B	1	38331368	38417729	41	6	8.73456e-11	28.2179	38.6884	8.73456e-11	0.187618	Protein Sig. only	1
FEN1	11	61565382	61569710	8	4	6.06784e-06	31.4705	43.3847	6.06784e-06	0.00455897	Protein Sig. only	1
ETV7	6	36326865	36360577	55	5	6.31533e-11			6.13564e-06	1	Protein Sig. only	1
GH1	17	61999562	62001199	9	7	0.000232884	15.7847	40.5157	0.000232884	0.0153391	Protein Sig. only	1
COPG1	3	128973448	129001616	11	9	0.00100983	27.545	43.4313	0.00100983	0.00352373	Protein Sig. only	1
HMGN4	6	26543593	26552161	12	2	4.23644e-11	23.9346	47.2084	7.0198e-09	0.0196129	Protein Sig. only	0
CDK12	17	37622738	37695818	20	5	8.03813e-07	30.7472	47.6374	8.03813e-07	0.112752	Protein Sig. only	0
YAF2	12	42555906	42637170	18	2	4.0033e-05	29.1673	28.9625	4.0033e-05	0.0542638	Protein Sig. only	0
SMARCC2	12	56561142	56588267	11	3	8.28476e-06	25.5065	24.0149	4.71074e-05	1	Protein Sig. only	0
GLMN	1	92716954	92769566	9	8	0.0001342	19.4206	31.9613	0.0001342	1	Protein Sig. only	0
DDX17	22	38884442	38907316	7	4	0.000169131	25.1449	40.3279	0.000169131	0.22102	Protein Sig. only	0
C2CD4D-AS1	1	151815752	151829011	18	12	0.000198195			0.000198195	0.0928629	Protein Sig. only	0
RHPN1	8	144456045	144471391	23	4	0.000267296			0.000267296	0.273865	Protein Sig. only	0
ZC3H7A	16	11849452	11896114	41	0	0.000326786	23.479	40.026	0.000326786	0.174201	Protein Sig. only	0
RPS6KA4	11	64131633	64144687	15	5	0.000384302	31.6238	49.7168	0.000384302	1	Protein Sig. only	0
TMEM50B	21	34809792	34857316	22	0	5.11616e-08			0.000459595	0.0612885	Protein Sig. only	0
ZDBF2	2	207144386	207184150	12	8	0.000548386	15.3228	14.9305	0.000548386	0.00186724	Protein Sig. only	0
PWP2	21	45532279	45556063	14	2	0.000683868	25.3806	48.7327	0.000683868	0.00682605	Protein Sig. only	0
CPSF4	7	99041562	99060000	4	3	0.000879134	20.985	31.3661	0.000879134	0.016716	Protein Sig. only	0
FRYL	4	48504373	48787296	34	1	0.00100401	27.906	52.6884	0.00100401	0.00884951	Protein Sig. only	0
CD19	16	28948291	28955663	7	1	0.000301887	17.0376	61.1858	0.330596	0.000301887	RNA Sig. only	187
TNFRSF14	1	2492803	2502061	10	0	1.67492e-11	9.81069	60.5073	0.212418	1.67492e-11	RNA Sig. only	28
CDK2	12	56365613	56371573	9	3	4.34073e-08	23.3994	49.9347	0.0013916	4.34073e-08	RNA Sig. only	16
FCGR2B	1	161637904	161653444	22	16	0.000598338	10.1088	57.7072	0.0284337	0.000598338	RNA Sig. only	15
IKZF3	17	37918967	38025565	18	5	3.39103e-14		64.1989	0.0170077	3.39103e-14	RNA Sig. only	9
ADAD1	4	123305165	123355939	15	4	1.8788e-06		33.2819	1	1.40098e-05	RNA Sig. only	7
IFNGR2	21	34780201	34814828	19	0	8.83142e-08		55.2122	0.0028453	8.83142e-08	RNA Sig. only	5
CCRL2	3	46453749	46456014	8	5	5.49045e-06	28.0165	61.1381	0.00615458	5.49045e-06	RNA Sig. only	5
BTN2A2	6	26388335	26400100	22	2	1.78113e-08			0.0192367	0.000638537	RNA Sig. only	3
CYP3A5	7	99250816	99282619	4	3	0.000854375	8.86423	48.9291	0.0453152	0.000854375	RNA Sig. only	3
TOP2A	17	38549776	38579148	9	5	0.000134663		57.6407	0.049519	0.000952541	RNA Sig. only	3
ANTXR2	4	80827299	80999626	62	4	0.000454451	15.7994	36.5398	0.0018043	0.000454451	RNA Sig. only	2
TXK	4	48073409	48141267	38	1	0.000205809	9.2761	62.2066	0.00214132	0.000205809	RNA Sig. only	2
MTF1	1	38280245	38330264	18	6	3.53591e-12	13.6441	45.8166	0.0175131	3.53591e-12	RNA Sig. only	2
MAPK13	6	36103289	36117298	17	4	2.12874e-05	24.4549	51.7811	0.0549683	2.12874e-05	RNA Sig. only	2
FCRL2	1	157720522	157751922	13	15	4.09095e-06		63.9216	0.331547	4.09095e-06	RNA Sig. only	2
OS9	12	58092737	58120340	16	4	1.80267e-05	22.8586	48.8753	0.0618898	9.648e-05	RNA Sig. only	1
TXNDC11	16	11777940	11841713	33	0	0.000230485	17.1271	52.6081	0.127018	0.000230485	RNA Sig. only	1
CD79B	17	62011099	62014691	4	7	0.00115161		54.5659	0.357454	0.00115161	RNA Sig. only	1
RPN1	3	128343811	128374661	12	9	0.000282811	23.5729	48.7109	0.00181686	0.000282811	RNA Sig. only	0
RAB44	6	36670602	36705961	50	5	0.000138735		58.2779	0.00182667	0.000138735	RNA Sig. only	0
HCG11	6	26526933	26532612	11	2	1.62076e-11			0.00208353	1.82747e-06	RNA Sig. only	0
H4C8	6	26290353	26290762	5	2	1.88254e-09			0.00249852	4.95517e-05	RNA Sig. only	0
BTN2A3P	6	26426618	26435816	7	2	1.48163e-06			0.00351175	0.00100584	RNA Sig. only	0
MKRN1	7	140157832	140184369	17	4	0.00111248	10.1852	48.0845	0.00458563	0.00111248	RNA Sig. only	0
SLC26A8	6	35916290	35997418	35	4	3.89524e-06		50.4783	0.00514052	0.000909499	RNA Sig. only	0
AARS2	6	44271467	44286084	14	6	1.34634e-21	13.7482	36.8259	0.0185819	0.000916283	RNA Sig. only	0
CCDC88B	11	64112675	64130006	20	5	4.7253e-05		61.3737	0.0593414	4.7253e-05	RNA Sig. only	0
RAB5B	12	56372696	56395467	11	3	1.37873e-08	13.0004	20.5948	0.0606961	0.000103441	RNA Sig. only	0
TTC19	17	15908137	15937718	5	2	0.000566438	14.3726	36.3286	0.132784	0.000566438	RNA Sig. only	0
PPHLN1	12	42724946	42847423	22	2	5.88118e-05	28.0129	42.6742	0.142429	5.88118e-05	RNA Sig. only	0
PRR14	16	30667098	30672761	3	1	1.08996e-06	20.1178	50.1265	0.18009	2.09404e-06	RNA Sig. only	0
GFI1	1	92943599	92957482	16	8	0.000180966	7.97768	62.0095	0.21783	0.000180966	RNA Sig. only	0
THEM5	1	151824576	151831188	13	12	0.000642514		37.7545	0.260686	0.000642514	RNA Sig. only	0
TOP1MT	8	144396496	144447147	36	4	0.000485079		34.4142	0.264096	0.000485079	RNA Sig. only	0
MYRF	11	61525107	61560990	39	4	0.000207918		46.5371	0.323154	0.000207918	RNA Sig. only	0
TMEM151B	6	44243186	44252181	16	6	3.82198e-20			1	0.000514341	RNA Sig. only	0
JOSD1	22	39086547	39102408	9	4	0.000134682		48.1428	1	0.000134682	RNA Sig. only	0
CTLA4	2	204737493	204743688	13	7	1.56655e-21			1.71342e-11	1.71342e-11	Both Sig.	574
PADI4	1	17639691	17695499	64	3	1.40429e-20	30.814	49.0412	1.40429e-20	1.40429e-20	Both Sig.	382
IL6R	1	154382818	154446926	43	13	2.13835e-07		52.9873	2.13835e-07	2.13835e-07	Both Sig.	344
PTPN22	1	114361432	114419381	18	10	5.31617e-145	18.6088	64.732	1.07347e-12	5.31617e-145	Both Sig.	317
CD28	2	204576197	204608635	24	7	2.42521e-14	4.14474	61.5373	2.42521e-14	2.42521e-14	Both Sig.	308
CD40	20	44751952	44763494	20	2	9.26929e-15	29.2122	49.4334	3.69576e-11	6.70879e-11	Both Sig.	286
IL1RN	2	113880547	113896591	30	3	0.000149783	22.7478	49.4964	0.000149783	0.000149783	Both Sig.	229
VCAM1	1	101190195	101209601	18	9	0.000475208	25.7024	46.5502	0.000475208	0.000475208	Both Sig.	190
CD5	11	60866434	60900323	32	3	0.000307811	33.2908	65.3233	0.000307811	0.000307811	Both Sig.	158
STAT4	2	191899301	192021322	71	4	4.10024e-22	12.216	50.9199	4.66518e-11	1.98641e-11	Both Sig.	139
CCR6	6	167530294	167557629	47	13	7.30805e-24		60.0548	1.04726e-10	1.04726e-10	Both Sig.	129
TNFAIP3	6	138193395	138209449	8	10	1.00952e-07	14.3982	56.1488	1.00952e-07	1.00952e-07	Both Sig.	129
CXCR4	2	136876918	136880719	6	4	0.000440989	19.5049	61.2879	0.000827425	0.000440989	Both Sig.	127
TRAF1	9	123669670	123696451	12	3	3.48898e-11		38.7185	0.0001955	7.10261e-07	Both Sig.	94
MIR146A	5	159917358	159917457	8	5	2.62041e-06			3.16124e-05	3.16124e-05	Both Sig.	83
TRAF6	11	36510320	36536822	18	2	1.4491e-05	13.5304	40.0066	1.4491e-05	1.4491e-05	Both Sig.	76
CCL21	9	34714001	34715133	7	1	8.20535e-16	15.6306	56.9795	8.20535e-16	8.20535e-16	Both Sig.	71
IRF5	7	128582085	128595096	23	4	3.26048e-18			6.04275e-06	6.04275e-06	Both Sig.	63
TYK2	19	10466208	10496248	33	3	2.5095e-09	23.9908	57.6681	9.0872e-05	5.0155e-05	Both Sig.	54
GATA3	10	8101650	8122161	35	2	2.54928e-09			2.54928e-09	2.54928e-09	Both Sig.	49
FCGR2A	1	161480246	161494619	34	16	3.50591e-06	31.4792	54.2682	3.50591e-06	0.000180462	Both Sig.	45
REL	2	61113708	61163747	16	1	9.18932e-14	29.5107	56.0997	9.18932e-14	9.18932e-14	Both Sig.	40
CD83	6	14122486	14142148	36	1	3.66971e-05			3.66971e-05	3.66971e-05	Both Sig.	40
PTPRC	1	198613097	198731605	47	19	5.02615e-06	34.9067	64.5696	5.02615e-06	5.02615e-06	Both Sig.	35
PTPN2	18	12790476	12889334	46	0	2.59873e-25	29.1095	54.2055	2.59873e-25	2.59873e-25	Both Sig.	31
AIRE	21	45710758	45723531	39	2	8.30308e-08			6.90906e-05	6.90911e-05	Both Sig.	27
BLK	8	11356895	11427108	113	0	1.41339e-05			1.41339e-05	1.41339e-05	Both Sig.	26
CASP8	2	202103165	202157434	43	6	3.07271e-05	30.7764	63.3478	3.07271e-05	3.07271e-05	Both Sig.	26
ETS1	11	128333655	128462453	97	7	3.38306e-06	10.6027	56.0523	0.00013828	3.38306e-06	Both Sig.	26
IRF4	6	396751	416443	35	0	8.78772e-06	18.7914	63.6037	8.78772e-06	8.78772e-06	Both Sig.	25
IL2RB	22	37526879	37576158	77	2	1.9471e-06		61.9786	1.9471e-06	1.9471e-06	Both Sig.	24
ATG5	6	106637351	106778695	37	8	0.000368024	21.1954	41.3945	0.000368024	0.000368024	Both Sig.	23
PADI2	1	17398255	17450946	41	2	3.31489e-14	27.6248	53.352	3.31489e-14	3.31489e-14	Both Sig.	22
CD226	18	67525509	67629035	74	1	7.02558e-06	25.5446	61.9323	7.02558e-06	7.02558e-06	Both Sig.	22
AFF3	2	100166880	100764052	232	2	1.56884e-08	16.0848	43.949	1.56884e-08	1.56884e-08	Both Sig.	18
TAGAP	6	159460500	159471184	12	12	1.56896e-08			1.56896e-08	1.56896e-08	Both Sig.	16
ANKRD55	5	55400506	55534157	101	1	9.87304e-32			9.87304e-32	9.87304e-32	Both Sig.	14
KRAS	12	25363179	25408863	38	1	7.06949e-06	17.6647	51.1511	7.06949e-06	7.06949e-06	Both Sig.	14
PRKCQ	10	6441058	6627608	191	1	4.15958e-12	26.1032	52.5349	4.15958e-12	4.15958e-12	Both Sig.	12
BACH2	6	90641246	91011627	214	7	0.000171243			0.000171243	0.000171243	Both Sig.	12
TNFSF4	1	173157869	173181470	22	18	1.61845e-08		39.3061	0.000872488	1.61845e-08	Both Sig.	12
CD247	1	167404876	167492766	102	17	6.4506e-05	17.1361	64.9862	6.4506e-05	6.4506e-05	Both Sig.	11
UBASH3A	21	43829010	43872792	64	2	3.30307e-14			2.87926e-09	2.87926e-09	Both Sig.	9
NFKBIE	6	44230902	44238288	16	6	1.54736e-22	28.6461	58.9004	1.54736e-22	1.54736e-22	Both Sig.	7
ICOSLG	21	45647877	45665826	43	2	1.83179e-07	13.5726	52.3459	2.85485e-05	1.83179e-07	Both Sig.	7
KLF2	19	16440636	16444496	25	5	4.58643e-05			4.58643e-05	4.58643e-05	Both Sig.	7
PRG4	1	186270404	186288697	11	18	0.000141366	17.901	31.7631	0.000141366	0.000946269	Both Sig.	7
SPRED2	2	65542984	65664733	66	1	2.6601e-17	8.38996	30.4639	9.38393e-13	4.47278e-13	Both Sig.	6
COG6	13	40234763	40370803	40	1	5.13544e-10	22.3266	18.7575	5.13544e-10	5.13544e-10	Both Sig.	6
LBH	2	30459399	30487894	30	0	9.21495e-09	13.7026	45.6171	9.21495e-09	9.21495e-09	Both Sig.	6
ICAM3	19	10449451	10455300	19	3	1.12591e-06	33.2212	66.1953	1.12591e-06	1.12591e-06	Both Sig.	6
SYNGR1	22	39750953	39786580	26	5	5.08781e-13	9.35734	14.6302	0.000500558	0.000500558	Both Sig.	6
DNASE1L3	3	58182983	58201730	32	6	0.000564138	20.1449	54.4331	0.000564138	0.000564138	Both Sig.	6
RPL3	22	39713886	39720628	14	5	4.58794e-08	22.5905	34.9681	4.58794e-08	4.58794e-08	Both Sig.	5
EOMES	3	27762439	27769206	10	3	7.70289e-07			7.70289e-07	7.70289e-07	Both Sig.	5
RUNX3	1	25231001	25296501	47	4	6.661e-05			6.661e-05	6.661e-05	Both Sig.	5
RASGRP1	15	38785303	38862015	50	0	1.55471e-13			1.55471e-13	1.55471e-13	Both Sig.	4
ARID5B	10	63666457	63861703	129	5	1.58672e-15	4.96494	35.7839	1.11509e-10	4.05905e-11	Both Sig.	4
UBE2L3	22	21908735	21983323	13	0	5.41708e-07	14.7961	27.4791	5.41708e-07	5.41708e-07	Both Sig.	4
ANXA3	4	79477923	79536599	32	3	3.48783e-06	23.6293	45.3208	3.48783e-06	3.48783e-06	Both Sig.	4
PSTPIP1	15	77292020	77334816	39	2	1.10188e-05	30.8244	61.1251	1.10188e-05	1.10188e-05	Both Sig.	4
IKZF1	7	50348659	50477798	69	2	1.54297e-05		65.485	1.54297e-05	1.54297e-05	Both Sig.	4
IQGAP1	15	90936473	91050471	51	4	0.000280344	27.6775	43.0156	0.000280344	0.000280344	Both Sig.	4
SWAP70	11	9690623	9779539	44	0	0.000840379	29.1974	48.0094	0.000840379	0.000840379	Both Sig.	4
TNFSF14	19	6666263	6675599	37	2	0.00113695			0.00113695	0.00113695	Both Sig.	4
ZFP36L1	14	69259371	69267960	24	1	3.68812e-10	15.7089	36.5336	3.68812e-10	3.68812e-10	Both Sig.	3
TNFSF9	19	6536036	6540935	16	1	2.66667e-09			2.66667e-09	2.66667e-09	Both Sig.	3
PLCL2	3	16931447	17137098	93	2	4.04896e-09	23.0007	38.6697	4.04896e-09	4.04896e-09	Both Sig.	3
RBM17	10	6135996	6164422	39	0	2.4582e-07	30.0811	56.2899	2.4582e-07	2.4582e-07	Both Sig.	3
DDX6	11	118623472	118666873	12	7	3.74973e-12	16.6955	35.5236	3.34067e-07	5.12809e-10	Both Sig.	3
PPM1A	14	60717467	60770805	15	0	0.000225975	17.9082	30.0202	0.000523773	0.000686952	Both Sig.	3
RSBN1	1	114309453	114360098	20	10	2.87962e-152	22.9114	45.674	2.41642e-60	1.22574e-14	Both Sig.	2
PCAT29	15	69889538	69993091	89	1	1.45126e-20			1.45126e-20	1.45126e-20	Both Sig.	2
EBF1	5	158127927	158531924	170	5	1.12046e-06			1.12046e-06	1.12046e-06	Both Sig.	2
OTULIN	5	14669826	14704959	13	0	8.50011e-05	27.0502	43.3165	8.50011e-05	8.50011e-05	Both Sig.	2
TRIM38	6	25968029	25996457	22	2	0.000110996	26.6922	56.2794	0.000246824	0.000341288	Both Sig.	2
PRCC	1	156742326	156775606	16	14	0.000299609	21.5715	30.9685	0.000299609	0.000299609	Both Sig.	2
RNASET2	6	167340600	167375038	57	13	8.22641e-14	29.9585	60.4014	8.22641e-14	8.22641e-14	Both Sig.	1
TNPO3	7	128599238	128700165	23	4	3.13043e-12	26.0051	35.0585	3.13043e-12	5.98405e-09	Both Sig.	1
PXT1	6	36363328	36415631	26	5	3.72805e-10			3.72805e-10	3.72805e-10	Both Sig.	1
LINC00824	8	129422515	129581925	77	3	6.72646e-09			6.72646e-09	6.72646e-09	Both Sig.	1
LOC100506023	1	173209198	173451294	120	18	1.53135e-12			3.97124e-08	2.03082e-05	Both Sig.	1
MIR5708	8	81158623	81158708	6	3	2.10465e-06			9.19919e-06	9.19919e-06	Both Sig.	1
NAB1	2	191518620	191562492	21	4	1.50478e-08	6.38249	19.7455	2.13838e-05	2.13838e-05	Both Sig.	1
PPIP5K2	5	102461004	102553500	13	2	2.17795e-05	28.4172	30.9174	2.17795e-05	2.17795e-05	Both Sig.	1
SIGLEC6	19	52026072	52039924	35	8	2.41156e-05		57.6647	2.41156e-05	2.41156e-05	Both Sig.	1
RTKN2	10	63957844	64033603	27	5	6.46807e-09			6.30939e-05	6.30939e-05	Both Sig.	1
LINC02656	10	6397277	6400770	19	1	1.53224e-07			7.06442e-05	7.06442e-05	Both Sig.	1
MTMR3	22	30284157	30431857	29	1	8.21041e-05	29.5059	39.0089	8.21041e-05	8.21041e-05	Both Sig.	1
MACIR	5	102599074	102619361	9	2	2.39511e-08			8.34833e-05	0.000273194	Both Sig.	1
HOXA1	7	27137613	27140619	13	1	9.38966e-05			9.38966e-05	9.38966e-05	Both Sig.	1
SERBP1	1	67878492	67901085	12	7	0.000100227	21.1796	28.7183	0.000100227	0.000100227	Both Sig.	1
XPNPEP1	10	111629523	111688311	27	5	0.000121178	20.8885	52.0784	0.000121178	0.000121178	Both Sig.	1
TRAFD1	12	112568348	112596408	6	4	0.000156344	26.773	50.326	0.000156344	0.000156344	Both Sig.	1
STK38	6	36466668	36520256	20	5	0.000189283	27.2256	54.4417	0.000189283	0.000189283	Both Sig.	1
FBXW2	9	123524251	123560694	11	3	0.000242849	21.6393	49.8415	0.000242849	0.000242849	Both Sig.	1
CMTM6	3	32527803	32549344	17	4	0.000264719	25.7932	50.3243	0.000264719	0.000264719	Both Sig.	1
DOT1L	19	2168931	2237577	61	0	0.000407539			0.000407539	0.000407539	Both Sig.	1
TNIP2	4	2748374	2763063	22	0	0.000474289	22.4964	55.3101	0.000474289	0.000474289	Both Sig.	1
SRP54-AS1	14	35390685	35456772	40	0	1.00643e-05			0.000525203	0.0005252	Both Sig.	1
LINC00052	15	88125159	88127917	18	3	0.000787867			0.000787867	0.000787867	Both Sig.	1
ECPAS	9	114127964	114251663	32	2	0.00103304	11.6321	21.7392	0.00103304	0.00103304	Both Sig.	1
RAF1	3	12630099	12710616	28	1	0.00107606	13.9045	31.0219	0.00107606	0.00107606	Both Sig.	1
MT2A	16	56647495	56648409	16	2	0.0010985	19.6422	30.9693	0.0010985	0.0010985	Both Sig.	1
PRXL2B	1	2522961	2527907	10	0	1.505e-16	26.6474	54.668	1.505e-16	8.48359e-06	Both Sig.	0
JADE2	5	133865005	133923917	57	4	3.96274e-07	21.1132	38.2913	3.96274e-07	3.96274e-07	Both Sig.	0
SYT6	1	114636913	114701491	122	11	1.37689e-05		26.035	1.37689e-05	1.37689e-05	Both Sig.	0
PPIL4	6	149830630	149872179	10	11	1.99008e-05	24.751	32.0639	1.99008e-05	1.99008e-05	Both Sig.	0
PDE4C	19	18323770	18364010	29	6	2.15317e-05	3.32925	47.5959	2.15317e-05	2.15317e-05	Both Sig.	0
KANK2	19	11279945	11313541	43	4	2.22124e-05	15.3737	32.5499	2.22124e-05	2.22124e-05	Both Sig.	0
MARS2	2	198575092	198578119	5	5	2.3598e-05	18.8779	45.9478	2.3598e-05	2.3598e-05	Both Sig.	0
LINC00477	12	24724897	24742102	13	0	2.57754e-05			2.57754e-05	2.57754e-05	Both Sig.	0
SCIMP	17	5117215	5143155	32	1	2.57829e-05	31.7031	61.9509	2.57829e-05	2.57829e-05	Both Sig.	0
SHPK	17	3516533	3544544	44	0	2.68614e-05			2.68614e-05	2.68614e-05	Both Sig.	0
ZBTB21	21	43411939	43435469	29	1	3.50966e-05	19.0398	25.1654	3.50966e-05	3.50966e-05	Both Sig.	0
BTN3A1	6	26407502	26420436	20	2	5.31047e-11		61.1992	3.85494e-05	5.31047e-11	Both Sig.	0
FOXCUT	6	1610765	1612591	16	1	4.12308e-05			4.12308e-05	4.12308e-05	Both Sig.	0
RIN3	14	92985124	93160339	242	3	4.68329e-05			4.68329e-05	4.68329e-05	Both Sig.	0
GATAD2A	19	19501651	19624741	16	7	4.88185e-05	31.7831	56.8307	4.88185e-05	4.88185e-05	Both Sig.	0
JAGN1	3	9937293	9941031	11	0	5.00112e-05	22.2187	36.01	5.00112e-05	5.00112e-05	Both Sig.	0
LOC100506403	21	36749804	36958062	145	0	3.58239e-07			5.79202e-05	5.79202e-05	Both Sig.	0
CSMD2-AS1	1	34339556	34356059	23	5	6.28208e-05			6.28208e-05	6.28208e-05	Both Sig.	0
RAB5C	17	40281996	40312007	10	6	7.69556e-05	28.2473	53.6857	7.69556e-05	7.69556e-05	Both Sig.	0
ABT1	6	26602180	26605967	14	2	3.33356e-10			8.93932e-05	0.0008576	Both Sig.	0
MIR1537	1	236021299	236021360	5	20	9.71125e-05			9.71125e-05	9.71125e-05	Both Sig.	0
MIR3156-3	21	14783704	14783781	7	0	6.6456e-05			0.000102279	0.000102279	Both Sig.	0
LINC01100	3	159743435	159754210	18	10	0.000126896			0.000126896	0.000126896	Both Sig.	0
SNRPC	6	34729870	34746634	10	3	0.000127205	25.8034	33.4903	0.000127205	0.000127205	Both Sig.	0
LINC01104	2	100829715	100872946	20	2	3.84366e-14			0.000133171	5.92103e-05	Both Sig.	0
TNFRSF14-AS1	1	2486358	2493450	7	0	6.8577e-12			0.000137435	0.000119299	Both Sig.	0
LRRC18	10	50122524	50152885	42	4	0.000148488			0.000148488	0.000148488	Both Sig.	0
NAT2	8	18253791	18263725	26	1	0.000171176	1.11989	52.7505	0.000171176	0.000171176	Both Sig.	0
ILDR1	3	121711169	121746094	32	7	0.000172038			0.000172038	0.000172038	Both Sig.	0
MAP11	7	99757045	99761346	6	3	0.000109487			0.00017944	0.000875888	Both Sig.	0
LOC100132078	11	111289966	111293911	19	6	2.83097e-05			0.000211058	0.000211058	Both Sig.	0
SCAF11	12	46317913	46389357	9	3	0.000248773	31.4926	45.121	0.000248773	0.00108999	Both Sig.	0
H1-3	6	26239439	26240215	8	2	0.000266692	33.275	57.232	0.000266692	0.000319656	Both Sig.	0
ZNF549	19	58043692	58057244	6	10	0.000274642			0.000274642	0.000274642	Both Sig.	0
GGA1	22	38009480	38034571	17	3	0.000287252	24.0318	43.8706	0.000287252	0.000287252	Both Sig.	0
SPC24	19	11261168	11271488	31	4	1.64592e-05			0.000291658	0.000291658	Both Sig.	0
SPINK2	4	57681025	57693035	31	2	0.000293559			0.000293559	0.000293559	Both Sig.	0
PLGRKT	9	5362970	5442925	89	0	0.000302573	23.311	46.3378	0.000302573	0.000302573	Both Sig.	0
POGLUT3	11	108347845	108374111	20	6	0.000303441	16.0064	30.6108	0.000303441	0.000303441	Both Sig.	0
LINC00678	11	27644172	27661174	17	1	0.000306162			0.000306162	0.000306162	Both Sig.	0
P4HA2	5	131530839	131568546	23	3	0.000321884	14.8157	43.4251	0.000321884	0.000321884	Both Sig.	0
PAN3	13	28717681	28874471	35	0	0.000322215	17.7025	48.2872	0.000322215	0.000322215	Both Sig.	0
PPP6R1	19	55746146	55775385	44	9	0.000328626	29.5674	51.8621	0.000328626	0.000328626	Both Sig.	0
CARMIL1	6	25284601	25625758	325	2	4.99386e-10	24.895	45.9912	0.000335342	0.000736408	Both Sig.	0
CCDC162P	6	109492033	109681151	97	9	0.00035819			0.00035819	0.00035819	Both Sig.	0
CD164L2	1	27710665	27714823	3	5	0.000350662			0.000369988	0.000369988	Both Sig.	0
UTS2	1	7912671	7918551	31	1	0.000456067			0.000456067	0.000456067	Both Sig.	0
LINC02341	13	43004027	43065092	25	2	0.000470171			0.000470171	0.000470171	Both Sig.	0
LOC101928123	14	73715725	73717709	22	2	0.000496521			0.000496521	0.000496521	Both Sig.	0
ZNF438	10	31138564	31325866	62	3	0.000520731	16.3543	34.2601	0.000520731	0.000520731	Both Sig.	0
LPIN3	20	39974460	39994222	16	1	0.000531442	13.2021	35.2635	0.000531442	0.000531442	Both Sig.	0
PSMA6	14	35752763	35791699	19	0	0.000561692	26.3201	47.7654	0.000561692	0.000561692	Both Sig.	0
MIR6825	3	127299108	127299174	6	8	0.000657041			0.000657041	0.000657041	Both Sig.	0
RAD51L3-RFFL	17	33341130	33453541	27	4	0.000660972			0.000660972	0.000660972	Both Sig.	0
H1-2	6	26060967	26061698	9	2	1.95898e-06	26.4943	39.0108	0.000681092	0.000405676	Both Sig.	0
ELOC	8	74862370	74889522	18	2	0.000686701	12.6828	22.4679	0.000686701	0.000686701	Both Sig.	0
LOC101929578	17	37399022	37407057	8	5	4.53144e-08			0.000735097	0.00118355	Both Sig.	0
ULBP3	6	150387188	150395257	20	11	0.0002524			0.000738289	0.000738287	Both Sig.	0
SMCR8	17	18223606	18236370	10	3	0.000826047	18.8055	59.7772	0.000826047	0.000826047	Both Sig.	0
LOC100129603	7	3185564	3203206	55	0	0.000841496			0.000841496	0.000841496	Both Sig.	0
MB21D2	3	192519604	192640645	79	11	0.000921204	8.23231	30.7429	0.000921204	0.000921204	Both Sig.	0
H3C3	6	26050611	26051097	14	2	4.27799e-05			0.00093112	0.00090801	Both Sig.	0
CFAP65	2	219872567	219911273	16	8	0.000194722	1.60267	42.7779	0.000980397	0.000194722	Both Sig.	0
RGS19	20	62709534	62716317	20	2	0.000991603	32.318	59.3954	0.000991603	0.000991603	Both Sig.	0
ACOXL	2	111495149	111881125	214	3	3.54505e-06			0.00104685	0.00104685	Both Sig.	0
GSS	20	33521234	33548830	11	0	0.00105233	17.1859	45.5684	0.00105233	0.00105233	Both Sig.	0
SPATA31C2	9	90749219	90758396	4	2	0.000671871			0.00112107	0.00112107	Both Sig.	0
NCOA5	20	44694633	44723601	14	2	5.24091e-08	22.5	39.1127	1	1	Unsig.	1734
IL2	4	123377625	123382880	6	4	1.38331e-07			1	0.00823664	Unsig.	578
PTGS2	1	186645922	186654555	12	18	0.00011436			0.0382404	0.0382403	Unsig.	541
IL2RA	10	6057654	6109330	99	0	2.51509e-09			0.0209698	0.0209698	Unsig.	361
GLS	2	191750546	191835270	19	4	6.55959e-05	24.2069	42.1447	0.0415761	0.146478	Unsig.	218
MAPK3	16	30130425	30139630	6	1	0.000668879	21.6437	47.3138	0.00328574	0.00333919	Unsig.	199
IL21	4	123536262	123547221	12	4	3.78623e-08			0.00881761	0.00764823	Unsig.	172
C5	9	123719613	123842143	42	3	1.91852e-05	16.5201	31.5755	0.0254792	1	Unsig.	164
CCR5	3	46416632	46422697	11	5	7.5784e-06			1	1	Unsig.	131
PPARG	3	12333866	12480842	61	1	4.57129e-05			0.0140494	0.0140494	Unsig.	88
CCR2	3	46400234	46407431	12	5	1.4983e-07			1	1	Unsig.	85
ICOS	2	204806485	204831298	32	7	1.19018e-06			1	1	Unsig.	61
CCR1	3	46248201	46254804	9	5	7.76042e-09			0.00277906	0.00273453	Unsig.	52
CFLAR	2	201985826	202046410	21	6	8.74976e-05	20.5391	42.2132	0.128327	0.277244	Unsig.	36
C11orf65	11	108184245	108343258	22	6	0.00102625			1	1	Unsig.	31
CCR3	3	46288871	46313197	21	5	1.7981e-06			1	1	Unsig.	30
ERBB2	17	37849346	37889911	10	5	8.78808e-11	15.8167	34.1436	0.0102985	0.0459916	Unsig.	26
KEAP1	19	10601800	10619032	22	3	2.99888e-08	16.1118	20.6286	0.0580605	0.1801	Unsig.	25
LAT	16	29001123	29007105	8	1	0.000264119			0.599284	0.444746	Unsig.	25
BAD	11	64042299	64057176	10	5	4.16223e-06	13.8586	21.9383	0.0147781	0.0249873	Unsig.	23
FBRS	16	30674751	30687131	2	1	1.70425e-06			1	1	Unsig.	23
PDC	1	186417697	186435246	7	18	2.31898e-05		20.3757	0.0119217	0.0204119	Unsig.	21
AP4B1	1	114441816	114452650	11	10	2.16234e-43	13.2145	48.5099	1	1	Unsig.	19
IL26	12	68600128	68624590	31	4	0.000967621			0.00616805	0.00619111	Unsig.	18
CDK6	7	92239234	92470887	59	3	0.000119049	20.1237	44.779	0.00122884	0.00135882	Unsig.	16
LPO	17	56320786	56350879	17	7	0.000903387		44.5004	0.00269432	0.00294464	Unsig.	16
TEC	4	48142799	48276855	85	1	1.53478e-06			0.0164697	0.0146023	Unsig.	16
KIF5A	12	57948826	57985416	17	4	9.58027e-05	16.0769	28.4765	0.0739623	0.0379764	Unsig.	16
CDK4	12	58146509	58151093	4	4	0.000280616	9.35591	29.7668	1	1	Unsig.	16
SUGP1	19	19391841	19436318	14	7	0.00039211	27.2615	30.0921	0.280685	0.202974	Unsig.	14
BTN1A1	6	26505530	26515652	16	2	1.64257e-10			1	0.00689684	Unsig.	14
MMEL1	1	2527078	2569455	21	0	8.7677e-15			1	1	Unsig.	13
FLT3	13	28582410	28679713	63	0	5.4654e-05			0.00190989	0.00190989	Unsig.	12
SH2B3	12	111848726	111894427	4	4	1.59337e-06			0.00737217	0.0063319	Unsig.	12
STAT5A	17	40444564	40468960	16	6	0.000652271	23.8432	48.9455	0.0988614	0.0988614	Unsig.	12
HFE	6	26092656	26103570	22	2	0.000117362	16.3151	42.6211	1	0.00385743	Unsig.	11
PIP4K2C	12	57989974	58002200	5	4	8.07171e-06	15.9528	28.6293	0.00225817	0.0165744	Unsig.	9
CSF2	5	131414481	131416863	10	3	2.9304e-05			0.00435897	0.00435897	Unsig.	9
RABEP2	16	28920741	28941559	10	1	0.000544696	23.6444	50.2088	0.190354	1	Unsig.	8
STAT5B	17	40356194	40433409	22	6	0.00027049	20.9576	38.2184	0.614363	0.550796	Unsig.	8
CYP27B1	12	58161116	58165861	3	4	0.000575256		48.794	1	1	Unsig.	8
FKBP5	6	35546361	35701360	52	4	0.000393043	22.3339	42.7976	0.00289421	0.00477049	Unsig.	6
ZGLP1	19	10420478	10425233	23	3	9.98739e-07			0.0981854	1	Unsig.	6
SCGN	6	25657442	25707008	41	2	3.1605e-05	17.9427	30.9008	1	0.00851219	Unsig.	6
ORMDL3	17	38082293	38088854	10	5	7.11796e-11			1	1	Unsig.	6
B3GNT2	2	62428249	62456866	23	1	0.000408283	5.47738	44.3497	0.00334582	0.00242798	Unsig.	5
PXK	3	58323616	58416854	31	6	2.91003e-06	19.3819	44.853	0.00878429	0.0585579	Unsig.	5
PHF19	9	123622928	123662174	19	3	4.83287e-09			0.037468	0.0374682	Unsig.	5
MED1	17	37565537	37612516	15	5	2.42335e-08	26.8479	31.5286	0.0707155	0.368696	Unsig.	5
IL1F10	2	113830546	113838419	33	3	0.000239689			0.0869882	0.0869882	Unsig.	5
PLCL1	2	198674316	199019587	68	5	0.000513149	9.38894	20.0373	0.287468	0.329277	Unsig.	5
PADI3	1	17580592	17615727	58	3	0.000960362			1	1	Unsig.	5
TCF7	5	133455371	133488920	22	4	0.00033933			0.00364124	0.00364124	Unsig.	4
SDHB	1	17350220	17385527	35	2	2.84798e-07	16.0158	37.1671	1	1	Unsig.	4
RPP14	3	58296971	58310920	11	6	3.5383e-06			1	1	Unsig.	4
H2BC7	6	26204743	26205216	10	2	7.91906e-05			1	1	Unsig.	4
MIR106B	7	99696615	99696697	6	3	0.00103106			1	1	Unsig.	4
ERBB3	12	56478891	56502289	12	3	6.79693e-08	11.6004	44.2676	1	0.130995	Unsig.	4
FCGR2C	1	161556128	161576010	38	16	0.000742519			0.789411	0.789411	Unsig.	3
MIR93	7	99696390	99696470	6	3	0.00103106			1	1	Unsig.	3
FADS1	11	61572100	61589475	6	4	0.000792798		23.9408	1	1	Unsig.	3
FADS2	11	61588674	61639826	55	4	0.00031641	12.3783	20.5072	1	1	Unsig.	3
TREH	11	118533025	118555359	10	7	1.15813e-06			1	1	Unsig.	3
IKZF4	12	56406287	56437219	5	3	1.26975e-08			1	1	Unsig.	3
CDC37	19	10506808	10519218	11	3	8.68915e-05	21.9567	48.6511	1	0.463133	Unsig.	3
DONSON	21	34954858	34965990	12	0	4.97546e-05		28.121	1	1	Unsig.	3
IGFBP4	17	38604701	38618977	12	5	0.000165819	19.0099	33.1157	0.00120947	0.0106248	Unsig.	2
MAPKAPK5-AS1	12	112282570	112285809	4	4	8.2309e-05			0.00137181	0.00128953	Unsig.	2
U2AF2	19	56171400	56191082	22	9	0.000651121	28.6531	50.9794	0.00240181	0.00240181	Unsig.	2
IL12RB2	1	67778046	67869405	53	7	6.11992e-07			0.00303057	0.00303057	Unsig.	2
HDAC5	17	42159120	42206009	24	6	0.000762613	16.0745	15.9565	0.00353997	0.00343223	Unsig.	2
SLC44A2	19	10718130	10760233	27	3	0.000251976	19.1937	43.1088	0.0051415	0.00394506	Unsig.	2
SH2D2A	1	156781034	156791640	18	14	5.49805e-05			0.0269323	0.0269323	Unsig.	2
MYH7B	20	33548670	33595240	17	0	5.15573e-05	8.64491	20.2861	0.0309365	0.0309365	Unsig.	2
S1PR2	19	10337108	10347007	15	3	0.00103812			0.0367228	0.0363741	Unsig.	2
ALDH2	12	112209736	112260335	11	4	0.00034925	16.8832	39.0372	0.0491143	0.505053	Unsig.	2
GRB7	17	37899190	37908538	8	5	4.6466e-14	6.78545	46.367	0.0508233	1	Unsig.	2
PRICKLE1	12	42855558	42988548	120	2	0.000280003			0.187833	0.187833	Unsig.	2
ANKH	5	14709908	14876887	102	0	0.00068076			0.387178	0.387178	Unsig.	2
AVIL	12	58196159	58214852	10	4	0.000150782		47.9932	0.498092	0.40369	Unsig.	2
MAGI3	1	113938136	114233545	57	10	7.80552e-84	19.6471	42.7098	1	1	Unsig.	2
PHTF1	1	114244452	114307510	20	10	5.65565e-145	13.8076	39.7471	1	1	Unsig.	2
FCRL1	1	157769193	157794910	12	15	3.12283e-05			1	1	Unsig.	2
BOLL	2	198596602	198656036	8	5	0.000387817		32.0201	1	1	Unsig.	2
PDHB	3	58418356	58424579	11	6	0.00116294	13.0095	24.381	1	1	Unsig.	2
BTN3A2	6	26370386	26383548	31	2	0.000199312	23.107	61.1272	1	1	Unsig.	2
RPL6	12	112847984	112861639	8	4	0.000549558	23.5013	29.9405	1	1	Unsig.	2
CDC6	17	38449130	38465909	4	5	0.000742354			1	1	Unsig.	2
NDUFA13	19	19632033	19644007	4	7	0.00110417	15.5413	21.6502	1	1	Unsig.	2
BTN3A3	6	26445731	26458643	17	2	3.45304e-05	25.4836	57.4098	0.00139276	0.567425	Unsig.	1
CUL5	11	107884623	107983486	24	6	2.20175e-05	9.62161	26.7954	0.0120637	0.0120637	Unsig.	1
TCAP	17	37826601	37827807	7	5	2.50005e-08	16.9425	30.1929	0.0251829	1	Unsig.	1
WAKMAR2	6	138149806	138194370	28	10	1.84984e-09			0.0287474	0.0287474	Unsig.	1
CYP3A7	7	99307658	99337819	5	3	0.000462885	9.83767	46.3619	0.0465505	0.00860062	Unsig.	1
ATXN2	12	111895017	112042480	16	4	1.60273e-05	7.9652	18.4317	0.054682	0.0518089	Unsig.	1
SRP54	14	35457103	35503773	31	0	0.000154753	21.6059	34.8028	0.0899379	0.0592561	Unsig.	1
ARPC1A	7	98928495	98968885	9	3	0.000261231	8.3001	37.9757	0.095269	0.109656	Unsig.	1
SLC35B2	6	44226837	44230627	15	6	8.05539e-22	17.7867	45.6601	0.152291	0.152291	Unsig.	1
KAT2A	17	40270128	40278385	11	6	2.82212e-05			0.192161	0.19216	Unsig.	1
ZPBP2	17	38029454	38039149	4	5	1.46697e-13	1.3199	51.0867	0.204005	1	Unsig.	1
C5-OT1	9	123709529	123720109	9	3	2.3634e-08			0.238454	0.238353	Unsig.	1
YDJC	22	21987378	21989311	10	0	5.78285e-07			0.269773	0.269773	Unsig.	1
TMEM258	11	61561420	61565071	8	4	1.48745e-05	9.26488	31.3148	0.399859	1	Unsig.	1
HSPBP1	19	55778590	55796751	18	9	0.00064479	12.1692	13.8098	0.543363	0.543363	Unsig.	1
BDNF-AS	11	27533398	27724718	55	1	0.000496729			0.737695	0.737695	Unsig.	1
NTRK1	1	156790541	156856642	43	14	0.000591015			0.776679	0.776679	Unsig.	1
FHL3	1	38467441	38476186	19	6	0.00056303	17.0334	29.7964	1	1	Unsig.	1
HSPA6	1	161499329	161501683	18	16	0.000466616	8.49386	48.192	1	1	Unsig.	1
PAPOLG	2	60988402	61034221	22	1	0.000690131	4.23921	41.8603	1	1	Unsig.	1
GIN1	5	102426703	102460842	12	2	0.000288161		9.16383	1	1	Unsig.	1
BTN2A1	6	26463131	26481850	28	2	2.53842e-07	19.7887	52.8669	1	0.0906311	Unsig.	1
MIR25	7	99696182	99696266	5	3	0.000521921			1	1	Unsig.	1
GATA3-AS1	10	8097412	8100447	17	2	6.89324e-07			1	1	Unsig.	1
VPS37C	11	60902728	60933898	19	3	0.000749718	18.1394	24.4199	1	1	Unsig.	1
MIR1908	11	61587632	61587712	4	4	0.000336135			1	1	Unsig.	1
ESRRA	11	64077995	64089212	4	5	6.75864e-05		45.7373	1	0.0695913	Unsig.	1
PHLDB1	11	118482150	118533738	25	7	2.26701e-05	13.7	28.4865	1	1	Unsig.	1
MIR6716	11	118519717	118519797	7	7	3.28251e-06			1	1	Unsig.	1
METTL1	12	58167253	58170888	1	4	5e-05	14.0478	26.2163	1	1	Unsig.	1
TSFM	12	58181527	58201639	6	4	0.000834985	14.8061	24.2977	1	1	Unsig.	1
ATP2A1	16	28894808	28920832	7	1	0.00086074	10.3211	34.4621	1	1	Unsig.	1
SRCAP	16	30715491	30757730	5	1	1.53657e-05	25.7297	44.0617	1	0.491321	Unsig.	1
MIR762	16	30910223	30910306	4	1	0.00097756			1	1	Unsig.	1
PGAP3	17	37832374	37849323	13	5	2.5977e-10			1	1	Unsig.	1
LINC01882	18	12744484	12754421	26	0	0.0003128			1	1	Unsig.	1
MIR499A	20	33583178	33583300	5	0	0.000249433			1	1	Unsig.	1
MIR320D1	13	41306954	41307023	5	2	0.0010532			0.00143911	0.00143911	Unsig.	0
FCAMR	1	207136311	207148970	7	19	0.000783395			0.00176434	0.00176434	Unsig.	0
SNORA87	10	114810113	114810335	6	5	0.000687259			0.00218829	0.00218829	Unsig.	0
SRGAP2	1	206521199	206642776	29	19	0.000265747			0.00242414	0.00242414	Unsig.	0
H2AC2P	6	25737608	25742932	11	2	5.51119e-08			0.00262037	0.0078131	Unsig.	0
CNPY4	7	99722256	99728128	10	3	0.000108348	16.3047	29.2001	0.0026923	1	Unsig.	0
LOC102723649	6	137991782	138000691	14	10	0.000109934			0.00282526	0.00282526	Unsig.	0
MANEAL	1	38264773	38272278	9	6	3.63626e-11	7.93186	32.592	0.00284243	1	Unsig.	0
MIR580	5	36152993	36153090	6	1	0.000592855			0.00299255	0.00299255	Unsig.	0
H1-6	6	26112639	26113363	13	2	0.000136298	21.5565	37.1936	0.00310426	1	Unsig.	0
LINC02528	6	138269211	138271937	10	10	4.94627e-05			0.00338764	0.00338764	Unsig.	0
HELZ2	20	62194438	62210592	38	2	0.000207768	28.1897	56.9085	0.00412798	0.00213314	Unsig.	0
PPP1R1B	17	37788204	37797877	7	5	6.37263e-07	17.8014	40.1932	0.00470817	1	Unsig.	0
LOC101929574	10	82294352	82300698	11	5	0.000885004			0.00514903	0.00514903	Unsig.	0
ILF3-DT	19	10767537	10769548	3	3	0.000992586			0.0052107	0.00526415	Unsig.	0
PAIP2B	2	71414867	71459233	34	1	0.000894947	8.81577	16.5405	0.0054608	0.0151402	Unsig.	0
H1-1	6	26022259	26023015	13	2	6.95153e-05	16.4267	23.6324	0.00570236	0.0528837	Unsig.	0
LINC01287	7	153102003	153114319	14	4	0.000492585			0.00571735	0.00571735	Unsig.	0
DMBT1L1	10	124521209	124562161	49	5	0.000223309			0.00685834	0.00685834	Unsig.	0
RARA-AS1	17	38502118	38504388	7	5	5.96867e-05			0.0070706	0.0444221	Unsig.	0
H2AC8	6	26222148	26222711	5	2	1.04325e-06			0.00783624	0.026235	Unsig.	0
ATP5MF-PTCD1	7	99019361	99068790	13	3	0.000724832			0.00805136	0.00805206	Unsig.	0
TOMM22	22	39082961	39086426	5	4	7.29483e-05	18.8625	33.5184	0.0104466	1	Unsig.	0
TSSK6	19	19630027	19631357	6	7	7.85343e-05			0.0114605	0.0110699	Unsig.	0
MIR4658	7	99759227	99759292	5	3	0.000106483			0.0130224	0.0137402	Unsig.	0
TCEA2	20	62693324	62708700	29	2	2.67382e-05		15.0913	0.0131663	0.0131663	Unsig.	0
VN1R10P	6	27297539	27298741	10	2	0.000240651			0.0143363	0.00871676	Unsig.	0
H2BC4	6	26118397	26129154	17	2	5.55453e-05			0.0147502	0.0207814	Unsig.	0
KCTD20	6	36415543	36463920	15	5	1.21294e-05			0.0148731	0.024483	Unsig.	0
CPNE5	6	36713552	36812774	145	5	0.000230483		44.6029	0.016981	0.00972244	Unsig.	0
ATG4D	19	10659579	10669094	16	3	0.00102133			0.0178974	0.0179681	Unsig.	0
CCR5AS	3	46411150	46453550	30	5	1.09893e-07			0.0187416	0.0190516	Unsig.	0
C1orf122	1	38278461	38280126	9	6	4.05947e-13		13.1911	0.0197994	1	Unsig.	0
PDE4A	19	10532448	10585307	33	3	4.52667e-10	7.56661	36.6221	0.0198485	0.00418381	Unsig.	0
MKRN2	3	12603512	12630210	32	1	2.16671e-05	8.95327	11.8515	0.0211263	0.0211263	Unsig.	0
LINC02009	3	46463006	46470158	20	5	1.28217e-06			0.0213121	0.0216335	Unsig.	0
H2BC3	6	26048454	26048941	13	2	2.43357e-05			0.0215932	0.00244258	Unsig.	0
ZSCAN21	7	99652396	99667663	7	3	0.000204609		10.8989	0.0224469	0.021825	Unsig.	0
LOC101928663	6	25250145	25266635	18	2	0.000828019			0.0234568	0.0285651	Unsig.	0
RAVER1	19	10431888	10449205	26	3	1.17448e-07	29.0423	51.3936	0.0242119	1	Unsig.	0
LOC606724	16	29465665	30205575	2	1	0.000593002			0.024654	0.0234791	Unsig.	0
MIR181A1HG	1	198782131	198911558	69	19	9.71259e-05			0.025456	0.025456	Unsig.	0
LOC730183	16	30714027	30715381	3	1	1.45813e-06			0.0261995	0.0557057	Unsig.	0
H3C8	6	26276145	26276641	9	2	2.08373e-09			0.0283509	0.0552294	Unsig.	0
SNORD141A	5	14657386	135900921	8	0	1.89885e-05			0.0285247	0.0285247	Unsig.	0
GPC2	7	99772228	99780004	13	3	0.000858514			0.0286412	0.0286435	Unsig.	0
LOC729966	19	18365759	18371229	23	6	4.70817e-05			0.0291465	0.0926573	Unsig.	0
LKAAEAR1	20	62719732	62720712	16	2	9.53275e-05			0.029509	0.029509	Unsig.	0
MINCR	8	144367324	144368870	8	4	0.000571266			0.0335188	0.0348383	Unsig.	0
CCDC116	22	21992048	21996618	11	0	2.81058e-06			0.0402244	0.0402244	Unsig.	0
LOC105369781	12	56408875	56423875	4	3	5.40804e-09			0.04526	0.0406347	Unsig.	0
FADS3	11	61645997	61664017	28	4	0.000667557	5.08337	32.0091	0.049541	0.112177	Unsig.	0
MFAP2	1	17305998	17313081	21	2	1.44458e-06	12.1799	32.3569	0.0503752	1	Unsig.	0
CUTALP	9	123610352	123621651	11	3	8.04061e-05			0.0568811	0.0568811	Unsig.	0
LINC01471	3	127221443	127261623	22	8	0.00101748			0.0593493	0.0593493	Unsig.	0
LOC102723996	21	45651721	45665849	40	2	8.52493e-08			0.0595614	0.0595617	Unsig.	0
MIR6886	19	11229149	11229210	9	4	0.000451288			0.0640988	0.0640988	Unsig.	0
LINC01843	5	133847242	133849921	14	4	4.10518e-08			0.0663832	0.0663832	Unsig.	0
INO80D	2	206863444	206955898	43	8	0.000570678			0.0684158	0.0684159	Unsig.	0
ZNF689	16	30618878	30627096	7	1	1.25837e-05			0.069258	0.0785896	Unsig.	0
H2BC1	6	25732004	25732573	11	2	0.000450846	20.5744	27.4953	0.0751465	1	Unsig.	0
GAL3ST4	7	99761866	99771240	6	3	0.000299083	8.78207	35.044	0.0776043	0.00229898	Unsig.	0
C1orf109	1	38152241	38162914	15	6	0.000427023			0.0785022	0.0936607	Unsig.	0
MIR1238	19	10667797	10667880	10	3	0.000820606			0.082482	0.0823014	Unsig.	0
YJEFN3	19	19644719	19653390	5	7	0.000386308	8.39956	30.5661	0.0896484	1	Unsig.	0
PCMT1	6	150075830	150137557	22	11	3.26335e-05	10.0583	16.0791	0.0897289	0.406418	Unsig.	0
PSMD5	9	123583331	123610200	8	3	0.000174494	13.0314	26.656	0.0993246	0.258285	Unsig.	0
HAPLN4	19	19370564	19378613	6	7	0.000428988		40.0807	0.104113	0.0101746	Unsig.	0
ESYT1	12	56526985	56543460	13	3	7.86952e-08	16.1259	34.039	0.110453	0.139238	Unsig.	0
GABARAPL3	15	90894760	90897679	17	4	0.000368998			0.113421	0.113421	Unsig.	0
LINC01185	2	61079894	61113449	18	1	3.23855e-11			0.119085	0.119085	Unsig.	0
PRORP	14	35596757	35751828	69	0	9.62262e-05	14.7074	42.8114	0.119804	0.0593478	Unsig.	0
MIR4305	13	40243170	40243272	5	1	8.55738e-09			0.155567	0.155567	Unsig.	0
POM121L2	6	27281841	27285011	8	2	0.000202157			0.158456	1	Unsig.	0
EAF2	3	121559026	121610373	16	7	0.000684706			0.161477	0.161477	Unsig.	0
MIR4728	17	37887747	37887814	4	5	4.13307e-11			0.163388	0.17742	Unsig.	0
DHX58	17	40258428	40269732	14	6	0.000206678	14.3623	46.9161	0.164051	0.229658	Unsig.	0
ZNF774	15	90900515	90911079	16	4	0.000199577		18.0404	0.165454	0.165454	Unsig.	0
TMPRSS3	21	43796945	43821161	64	2	1.26968e-06			0.171557	0.171557	Unsig.	0
FBXL20	17	37413915	37563809	21	5	3.223e-08	18.4991	39.2941	0.175987	0.0404258	Unsig.	0
P2RX5-TAX1BP3	17	3571186	3604698	46	0	0.000752254			0.178668	0.178668	Unsig.	0
FLACC1	2	202157993	202227121	33	6	2.51688e-05			0.187653	0.0155991	Unsig.	0
LINC02709	11	9781316	9786080	16	0	0.000504523			0.19532	0.19532	Unsig.	0
HORMAD2	22	30481452	30578064	20	1	0.000184061			0.196558	0.196558	Unsig.	0
SLAIN2	4	48348545	48433215	26	1	0.000858741	20.0194	24.2527	0.207381	0.134376	Unsig.	0
PNMT	17	37829271	37831728	9	5	1.3137e-08	13.0901	33.0812	0.22079	0.00261574	Unsig.	0
EPHA10	1	38186647	38235824	49	6	1.22099e-08		43.486	0.23665	0.0760993	Unsig.	0
RNF41	12	56600962	56620753	7	3	7.11513e-06	13.1831	24.8319	0.243286	1	Unsig.	0
ZNF773	19	58016221	58034774	12	10	0.000608161			0.24912	0.24912	Unsig.	0
C2CD6	2	202357143	202488901	56	6	0.00104858		24.3742	0.262395	0.301386	Unsig.	0
FAM126B	2	201843440	201941394	14	6	0.000657348		53.6202	0.274451	0.14727	Unsig.	0
FAM227A	22	38979122	39057397	19	4	6.04e-05			0.293499	0.207027	Unsig.	0
ZNF764	16	30570084	30574695	5	1	6.88801e-05			0.321795	0.346813	Unsig.	0
PLCB3	11	64024001	64041924	15	5	0.000482994	24.834	55.5054	0.349902	1	Unsig.	0
MAU2	19	19436637	19474563	13	7	0.000750777	4.67731	25.2164	0.416803	1	Unsig.	0
CASTOR3	7	99803276	99874855	32	3	0.00116115			0.426883	0.426876	Unsig.	0
CBY1	22	39057657	39074856	10	4	0.000105228			0.474183	0.711147	Unsig.	0
RABEP1	17	5190578	5294659	58	1	0.00029387	15.8812	27.7632	0.497089	0.497089	Unsig.	0
BRAP	12	112084949	112128760	8	4	0.00040156	19.105	26.5192	0.503679	0.387126	Unsig.	0
ZNF3	7	99666459	99685200	14	3	0.000459458			0.509988	0.509846	Unsig.	0
GART	21	34881237	34920198	14	0	6.23906e-05	18.1265	42.6227	0.532748	1	Unsig.	0
CTDSP2	12	58218709	58245512	12	4	0.000781106		39.1508	0.542816	0.362261	Unsig.	0
TDRD10	1	154479694	154525623	12	13	6.42597e-05			0.563157	0.563157	Unsig.	0
IL21-AS1	4	123545137	123615311	49	4	1.67523e-05			0.64977	0.660725	Unsig.	0
LOC100130744	5	14717802	14721638	4	0	0.000137304			0.746914	0.746914	Unsig.	0
CROCC	1	17253425	17304455	21	2	0.000115614	14.8677	28.4674	0.839396	1	Unsig.	0
LOC100996583	1	2502973	2520973	8	0	5.36188e-13			1	1	Unsig.	0
TTC34	1	2577707	2722433	22	0	6.29906e-08			1	1	Unsig.	0
ATP13A2	1	17317452	17343423	30	2	2.46878e-08		46.8317	1	0.351152	Unsig.	0
MIR3972	1	17609383	17609470	10	3	3.75072e-05			1	1	Unsig.	0
YRDC	1	38273616	38278880	8	6	7.79617e-12			1	1	Unsig.	0
C1orf146	1	92688471	92716370	7	8	0.000117434		41.6981	1	0.00162219	Unsig.	0
AP4B1-AS1	1	114360233	114448859	30	10	1.99237e-135			1	1	Unsig.	0
DCLRE1B	1	114452240	114461708	12	10	2.12128e-43			1	1	Unsig.	0
HIPK1-AS1	1	114471622	114477147	11	10	2.52095e-34			1	1	Unsig.	0
HIPK1	1	114476945	114525491	25	10	4.24808e-33			1	1	Unsig.	0
OLFML3	1	114527012	114529876	15	10	4.07724e-26	11.8054	36.1648	1	1	Unsig.	0
PDC-AS1	1	186409292	186444423	10	18	0.000113501			1	1	Unsig.	0
MIR181B1	1	198833001	198833111	9	19	0.000307707			1	1	Unsig.	0
MIR181A1	1	198833172	198833282	9	19	0.000307707			1	1	Unsig.	0
PUS10	2	61172360	61250394	44	1	4.70249e-10	16.1711	51.9266	1	1	Unsig.	0
MIR5192	2	62437960	62438052	12	1	0.000188471			1	1	Unsig.	0
LONRF2	2	100893336	100943963	33	2	1.61892e-05		10.1005	1	0.456858	Unsig.	0
LOC105373805	2	191891251	191902040	16	4	4.94518e-13			1	1	Unsig.	0
RFTN2	2	198437948	198545311	19	5	0.000829515	9.49167	22.3522	1	1	Unsig.	0
LOC100129175	2	219871936	219885444	6	8	0.00104065			1	1	Unsig.	0
TSEN2	3	12530930	12586123	28	1	0.00110928			1	1	Unsig.	0
MIR3714	3	16979687	16979752	11	2	2.64026e-08			1	1	Unsig.	0
HTD2	3	58296971	58310920	11	6	3.5383e-06	11.9836	54.2672	1	0.0224441	Unsig.	0
SLC10A4	4	48490359	48496543	12	1	0.000598388		38.8085	1	1	Unsig.	0
OCIAD1	4	48838059	48868834	5	1	0.000657893	14.4735	18.9748	1	1	Unsig.	0
LINC01094	4	79572147	79610655	10	3	0.000661137			1	1	Unsig.	0
SNORD141B	5	14657386	135900921	8	0	1.89885e-05			1	1	Unsig.	0
LOC728178	5	14668207	14669713	10	0	0.000146668			1	1	Unsig.	0
MIR3142HG	5	159900257	159919433	21	5	5.95693e-06			1	1	Unsig.	0
MIR3142	5	159906408	159906490	8	5	7.98343e-05			1	1	Unsig.	0
H2AC1	6	25731290	25731790	10	2	0.000942567			1	1	Unsig.	0
SLC17A4	6	25759926	25786426	27	2	7.91698e-05			1	1	Unsig.	0
H3C1	6	26025678	26026186	13	2	0.00012685			1	1	Unsig.	0
H4C1	6	26026876	26027278	12	2	0.000157009			1	1	Unsig.	0
H3C2	6	26036816	26037327	9	2	3.58515e-05			1	1	Unsig.	0
H2AC4	6	26038319	26038846	11	2	4.25372e-05			1	1	Unsig.	0
LOC108783645	6	26091517	26096262	18	2	0.00025348			1	1	Unsig.	0
H4C3	6	26109160	26109565	16	2	8.41657e-05			1	1	Unsig.	0
H2AC6	6	26129399	26129918	10	2	6.15365e-05			1	1	Unsig.	0
H4C5	6	26209837	26210249	11	2	4.39935e-05			1	1	Unsig.	0
H2BC8	6	26221428	26221916	6	2	1.04758e-06			1	1	Unsig.	0
H3C6	6	26229405	26232701	6	2	2.90879e-05			1	0.103307	Unsig.	0
H2BC10	6	26278158	26278640	8	2	4.5592e-09			1	1	Unsig.	0
LOC285819	6	26477171	26487737	11	2	1.53377e-07			1	1	Unsig.	0
LOC105374988	6	26574551	26579926	10	2	5.05253e-08			1	1	Unsig.	0
ZNF322	6	26639610	26664980	13	2	5.45226e-09			1	1	Unsig.	0
PRSS16	6	27220479	27229399	13	2	0.000554214			1	1	Unsig.	0
TCTE1	6	44251470	44270435	20	6	4.60585e-16		38.7082	1	1	Unsig.	0
GINM1	6	149892510	149917880	14	11	2.02064e-05	7.69121	25.3099	1	0.367515	Unsig.	0
MIR3939	6	167416294	167416400	8	13	2.77157e-12			1	1	Unsig.	0
CEP43	6	167417804	167471206	19	13	1.20076e-11			1	1	Unsig.	0
HOTAIRM1	7	27140712	27144877	14	1	0.000146822			1	1	Unsig.	0
ATP5MF	7	99060780	99068790	4	3	0.000680034			1	1	Unsig.	0
TMEM225B	7	99200889	99213668	7	3	0.000584042			1	1	Unsig.	0
CYP3A7-CYP3A51P	7	99287299	99337819	6	3	0.00061824			1	1	Unsig.	0
MBLAC1	7	99729589	99731116	6	3	6.24912e-05	4.55575	13.4726	1	1	Unsig.	0
TPI1P2	7	128700276	128702293	7	4	4.66701e-11			1	1	Unsig.	0
RHPN1-AS1	8	144453792	144455805	10	4	0.000533731			1	1	Unsig.	0
FAM205A	9	34728049	34734485	10	1	5.41696e-12	10.6689	24.7918	1	1	Unsig.	0
MIR611	11	61564966	61565033	7	4	7.31269e-06			1	1	Unsig.	0
MIR6746	11	61650687	61650750	10	4	0.000322717			1	1	Unsig.	0
GPR137	11	64043002	64061972	11	5	4.53906e-06			1	1	Unsig.	0
TRMT112	11	64088931	64091068	5	5	0.000115359	12.2443	25.102	1	1	Unsig.	0
PRDX5	11	64090592	64094283	5	5	0.000113711	18.6347	30.5622	1	1	Unsig.	0
MIR7155	11	64114320	64114376	10	5	0.000172807			1	1	Unsig.	0
CFAP94	12	25266222	25353094	45	1	0.000201985			1	1	Unsig.	0
ETFRF1	12	25353170	25363077	12	1	0.000751738		12.9358	1	1	Unsig.	0
ZCRB1	12	42710887	42724896	11	2	0.000259408	21.7281	9.62454	1	1	Unsig.	0
MIR7851	12	42722501	42722661	8	2	0.000223106			1	1	Unsig.	0
PMEL	12	56352888	56365493	7	3	0.000100456		43.0697	1	0.247941	Unsig.	0
RPS26	12	56440701	56443481	6	3	3.43087e-09	23.0212	39.3143	1	0.0165265	Unsig.	0
RPL41	12	56515416	56516751	6	3	0.000615273			1	1	Unsig.	0
ZC3H10	12	56517049	56526298	8	3	9.75504e-06			1	1	Unsig.	0
ARHGEF25	12	58008898	58016028	11	4	0.000360771	13.614	25.7854	1	1	Unsig.	0
LOC101927583	12	58017187	58020686	9	4	0.00017542			1	1	Unsig.	0
SLC26A10	12	58018309	58024934	8	4	0.000106605			1	1	Unsig.	0
B4GALNT1	12	58022191	58032022	11	4	0.000211698			1	1	Unsig.	0
AGAP2	12	58122543	58140944	11	4	7.35906e-06		46.2632	1	1	Unsig.	0
AGAP2-AS1	12	58125022	58127139	9	4	2.58972e-06			1	1	Unsig.	0
MIR6759	12	58147400	58147465	4	4	0.000280616			1	1	Unsig.	0
MARCHF9	12	58153885	58159194	4	4	0.000422704		47.3139	1	1	Unsig.	0
EEF1AKMT3	12	58171396	58181324	4	4	0.000610974			1	1	Unsig.	0
MIR26A2	12	58223391	58223475	3	4	0.000565412			1	1	Unsig.	0
IGBP1P1	14	35414127	35414702	10	0	0.000584988			1	1	Unsig.	0
ATP2A1-AS1	16	28895277	28896242	4	1	0.000502596			1	1	Unsig.	0
NFATC2IP	16	28967317	28982767	7	1	9.84233e-05	22.6761	57.68	1	0.179051	Unsig.	0
MIR4517	16	28974903	28974982	3	1	6.75127e-05			1	1	Unsig.	0
ZNF688	16	30586020	30588728	2	1	3.79586e-06			1	1	Unsig.	0
ZNF785	16	30596991	30602018	3	1	0.000942603			1	1	Unsig.	0
SNORA30	16	30726857	30726986	3	1	4.04369e-06			1	1	Unsig.	0
TMEM265	16	30756962	30761517	2	1	2.30478e-06			1	1	Unsig.	0
PHKG2	16	30764619	30777501	4	1	1.07605e-05	18.7296	48.8179	1	1	Unsig.	0
CCDC189	16	30773743	30778565	3	1	6.01206e-06			1	1	Unsig.	0
ZNF629	16	30794776	30803526	6	1	6.24512e-06			1	0.107044	Unsig.	0
BCL7C	16	30849946	30910398	15	1	6.79016e-05	27.3947	18.895	1	1	Unsig.	0
MIR4519	16	30891586	30891644	3	1	0.000614427			1	1	Unsig.	0
MIR762HG	16	30891780	30911539	4	1	0.000682455			1	1	Unsig.	0
CTNS	17	3544761	3571397	26	0	0.000900317			1	1	Unsig.	0
ZNF232	17	5014028	5031411	21	1	0.000879744			1	1	Unsig.	0
ZNF232-AS1	17	5020229	5022677	16	1	0.000735137			1	1	Unsig.	0
USP6	17	5024326	5083286	21	1	0.000396581			1	1	Unsig.	0
ZNF594	17	5087829	5100163	7	1	0.000181215			1	1	Unsig.	0
LOC100130950	17	5100301	5144298	35	1	6.41471e-05			1	1	Unsig.	0
PIGL	17	16125523	16234725	16	2	0.000784234			1	1	Unsig.	0
MIR548BC	17	37458652	37458762	6	5	1.14389e-09			1	1	Unsig.	0
NEUROD2	17	37765020	37769173	5	5	3.0836e-05			1	1	Unsig.	0
STARD3	17	37798332	37825454	12	5	5.6658e-08	20.5435	49.7921	1	0.0455434	Unsig.	0
MIEN1	17	37889752	37891816	2	5	1.28325e-10	19.3532	30.6146	1	1	Unsig.	0
HSPB9	17	40279821	40280370	8	6	4.69851e-05			1	1	Unsig.	0
LOC105371789	17	42198279	42202963	9	6	4.64361e-05			1	1	Unsig.	0
MIR6789	19	2240827	2240925	8	0	0.000672884			1	1	Unsig.	0
ICAM5	19	10405627	10412454	19	3	0.000112882		50.4488	1	1	Unsig.	0
FDX2	19	10425720	10431691	18	3	2.63226e-06	7.0036	14.0093	1	1	Unsig.	0
MIR1181	19	10519133	10519214	6	3	3.75801e-05			1	1	Unsig.	0
IQCN	19	18372907	18390262	33	6	0.000273913		39.8549	1	0.381409	Unsig.	0
MIR640	19	19550871	19550967	7	7	0.000339496			1	1	Unsig.	0
CILP2	19	19654073	19662468	8	7	0.000466192			1	1	Unsig.	0
TMEM86B	19	55743005	55745131	20	9	0.000235248			1	1	Unsig.	0
MIR6804	19	55747252	55747320	21	9	0.000430929			1	1	Unsig.	0
MIR499B	20	33583202	33583275	5	0	0.000249433			1	1	Unsig.	0
TRPC4AP	20	33595206	33685618	12	0	0.000144565			1	1	Unsig.	0
EDEM2	20	33708166	33740139	15	0	0.00104568			1	1	Unsig.	0
SLC12A5	20	44655324	44693789	35	2	2.7645e-07	16.9015	37.0642	1	1	Unsig.	0
OPRL1	20	62716434	62736996	31	2	0.000563818			1	1	Unsig.	0
DNAJC28	21	34865361	34869030	11	0	1.99973e-05			1	1	Unsig.	0
MIR6501	21	34927967	34928034	4	0	0.000113575			1	1	Unsig.	0
CRYZL1	21	34966647	35019047	15	0	0.000517218	17.2594	21.0521	1	1	Unsig.	0
LOC102724159	21	45532279	45556063	14	2	0.000683868			1	1	Unsig.	0
HORMAD2-AS1	22	30409735	30481246	24	1	4.43459e-05			1	1	Unsig.	0
DMC1	22	38919952	38971188	13	4	0.000124179			1	1	Unsig.	0
LOC105373031	22	38971504	38972363	4	4	6.2158e-05			1	1	Unsig.	0
SNORD83B	22	39714823	39714916	14	5	4.52869e-08			1	1	Unsig.	0
SNORD83A	22	39716217	39716312	14	5	4.58049e-08			1	1	Unsig.	0
SNORD139	22	39717846	39717901	14	5	4.43923e-08			1	1	Unsig.	0
SNORD43	22	39720056	39720118	10	5	1.08004e-08			1	1	Unsig.	0

## Sheet: T2D
Gene	Chrom	StartPos	EndPos	#Var	Group	ECSP	GeneScore(Protein)	GeneScore(RNA)	CondiECSP(Protein)	CondiECSP(RNA)	note	Pubmed count
HMG20A	15	77717992	77782946	12	11	1.32979e-09	10.2853	18.0183	2.98689e-05	1	Protein Sig. only	18
ERBB4	2	212245441	213408526	1112	24	2.42367e-14			2.42367e-14	1	Protein Sig. only	13
NPC1	18	21116405	21171470	21	2	7.50404e-20	18.3583	26.8227	7.50404e-20	0.0171856	Protein Sig. only	11
CYP17A1	10	104595287	104602170	9	15	4.08027e-09	23.7204	20.4757	4.08027e-09	1	Protein Sig. only	7
TAP1	6	32817985	32826481	33	6	3.02283e-12	17.7409	19.8892	1.54628e-07	1	Protein Sig. only	4
ACADS	12	121168628	121182811	15	14	4.80257e-09	19.9991	23.0666	0.000117137	1	Protein Sig. only	3
CAMK2B	7	44261748	44370230	89	11	6.66376e-18	21.8078	22.1059	1.06406e-09	1	Protein Sig. only	2
CFL1	11	65627143	65630651	7	12	1.51974e-09	28.8713	33.1974	1.51974e-09	1	Protein Sig. only	2
GCKR	2	27724705	27751550	14	2	1.88358e-14		16.0858	0.0147512	0.0177041	Protein Sig. only	2
PLEKHG5	1	6531151	6585152	71	1	9.41668e-26			1.54142e-19	1	Protein Sig. only	1
MAP2K7	19	7973761	7984363	23	4	5.16823e-10	32.0573	29.8485	5.16823e-10	0.0190311	Protein Sig. only	1
CALCOCO2	17	46913396	46947607	20	11	4.16377e-12	23.7219	34.9018	3.0699e-09	1	Protein Sig. only	1
ECE2	3	183998809	184015819	17	24	2.54432e-13	18.2009	20.1949	8.60527e-09	1	Protein Sig. only	1
MLEC	12	121129951	121144667	19	14	2.61592e-09	14.4874	17.5343	0.00366845	0.0296237	Protein Sig. only	1
RBM5	3	50131351	50161454	12	5	6.92217e-11	8.77515	23.875	0.00770424	0.0411099	Protein Sig. only	1
SNUPN	15	75895423	75923719	11	10	1.40958e-13	22.7327	28.31	0.00811683	1	Protein Sig. only	1
TAS1R1	1	6620366	6644815	21	1	8.12607e-19			0.0150707	1	Protein Sig. only	1
MIR486-1	8	41522958	41523026	13	5	1.0856e-45			1.64657e-40	0.0198602	Protein Sig. only	0
ZBTB48	1	6645053	6654340	14	1	5.11252e-31			5.11252e-31	0.194423	Protein Sig. only	0
RABEP2	16	28920741	28941559	11	6	1.50602e-19	18.7287	11.8949	1.50602e-19	1	Protein Sig. only	0
LOC729683	17	61782697	61785045	7	13	1.10185e-15			1.10185e-15	0.452587	Protein Sig. only	0
CDK14	7	90230634	90844905	345	19	2.39347e-13	28.2281	32.4495	2.39347e-13	1	Protein Sig. only	0
SLCO6A1	5	101712477	101839705	38	12	2.07759e-12			2.07759e-12	0.140965	Protein Sig. only	0
GTPBP10	7	89981029	90025767	22	19	6.11093e-15	19.8682	13.4357	1.69774e-11	1	Protein Sig. only	0
MYL7	7	44183462	44185931	17	11	3.27476e-11	26.2769	31.1622	3.27476e-11	1	Protein Sig. only	0
SCAPER	15	76645244	77202681	82	11	1.85458e-10	28.0089	28.3174	1.85458e-10	0.107532	Protein Sig. only	0
UGT1A6	2	234605315	234686946	59	29	4.053e-10	13.5123	11.1779	4.053e-10	1	Protein Sig. only	0
VAX1	10	118893030	118902781	13	16	2.96444e-11			2.05269e-09	1	Protein Sig. only	0
PHF13	1	6678790	6689090	10	1	7.15998e-24			5.40684e-09	1	Protein Sig. only	0
B4GALNT2	17	47214821	47259200	54	11	4.3893e-14	19.221	12.7508	8.33707e-09	0.0317928	Protein Sig. only	0
CKMT1B	15	43890054	43896604	6	3	4.52934e-11	17.4478	14.1881	1.8671e-07	1	Protein Sig. only	0
TMEM41A	3	185212388	185221823	7	25	1.6055e-13	15.6831	9.35397	2.93092e-07	1	Protein Sig. only	0
GPN1	2	27856514	27879378	10	2	2.0191e-11	24.1484	16.2446	8.61475e-06	1	Protein Sig. only	0
ZNF605	12	133499891	133537892	27	17	4.6364e-13			4.93731e-05	0.022563	Protein Sig. only	0
CDK12	17	37622738	37695818	21	7	4.11551e-24	12.5414	15.3322	0.000271766	1	Protein Sig. only	0
EIF3CL	16	28395902	28752050	10	6	3.47981e-09	13.8813	19.9257	0.00497378	1	Protein Sig. only	0
NELFE	6	31924863	31931748	15	6	2.02452e-10	5.40697	23.865	0.00748774	0.802622	Protein Sig. only	0
IMP3	15	75936433	75937565	7	10	9.02748e-11	26.0637	11.5133	0.00950708	1	Protein Sig. only	0
DNAJC5	20	62531478	62572363	30	11	2.48371e-11	24.8463	23.6728	0.0152168	0.0666308	Protein Sig. only	0
IDE	10	94216440	94338852	45	13	1.19075e-14	17.379	26.9006	1	8.90552e-06	RNA Sig. only	136
HLA-DRB1	6	32551545	32562613	221	6	4.76189e-30	12.4753	26.7201	0.0622728	5.12981e-16	RNA Sig. only	22
CAMTA1	1	6850383	7834766	866	1	2.91576e-16	22.47	41.8263	1	2.91576e-16	RNA Sig. only	5
PSMB9	6	32826968	32832628	25	6	2.6299e-11	10.0928	22.1385	1	5.08494e-07	RNA Sig. only	4
CALR	19	13054422	13060303	6	5	3.20382e-13	11.3994	15.9014	1	0.00499743	RNA Sig. only	4
GNG7	19	2516216	2707692	320	1	7.49634e-16		28.6578	0.198751	7.49634e-16	RNA Sig. only	3
ANGPTL7	1	11254411	11261038	2	3	8.91285e-10		40.7935	1	8.91285e-10	RNA Sig. only	2
UGT1A7	2	234595583	234686945	59	29	3.39433e-09		12.368	1	3.39433e-09	RNA Sig. only	2
ZNF423	16	49526435	49896830	1218	8	9.25864e-11			1	9.25864e-11	RNA Sig. only	2
NUCKS1	1	205686949	205724310	25	26	9.42121e-09	13.438	38.2167	0.0629708	9.42121e-09	RNA Sig. only	1
ARFRP1	20	62334994	62344365	11	11	8.40843e-10	9.99397	26.6298	0.0696357	4.83368e-07	RNA Sig. only	1
ZFP36L2	2	43454540	43458745	19	4	6.78409e-14	13.1386	24.9237	0.126021	1.80471e-07	RNA Sig. only	1
PSMD2	3	184022028	184031838	9	24	1.02324e-14	16.0569	32.0911	1	1.02324e-14	RNA Sig. only	1
GCK	7	44187811	44234038	55	11	1.21849e-35	18.2205	31.3507	1	1.21849e-35	RNA Sig. only	1
ANKS1B	12	99133568	100383432	677	12	6.48162e-09		39.9278	1	6.48162e-09	RNA Sig. only	1
INO80E	16	30012561	30022112	5	7	3.88093e-12		31.5634	1	0.000145626	RNA Sig. only	1
ANKFY1	17	4072111	4172274	37	1	2.62864e-10	24.7632	33.5036	1	2.62864e-10	RNA Sig. only	1
MED1	17	37565537	37612516	16	7	2.89097e-19	9.61751	30.5916	1	2.89097e-19	RNA Sig. only	1
SNRPD2	19	46195711	46200574	8	15	4.49398e-14	9.85583	25.3403	1	4.24693e-10	RNA Sig. only	1
CABP1	12	121083421	121110127	47	14	2.88855e-17		38.1179	0.0229171	5.5323e-06	RNA Sig. only	0
MSTO1	1	155584960	155589758	3	21	1.86567e-09	15.997	14.83	0.0661698	0.00840936	RNA Sig. only	0
ZNF512	2	27810835	27851084	13	2	6.66766e-12	20.1157	37.2595	0.0702235	6.66766e-12	RNA Sig. only	0
FAM185A	7	102394398	102496153	45	21	9.49062e-16	24.8041	36.4897	0.0810761	9.49062e-16	RNA Sig. only	0
EIF3C	16	28395902	28752050	19	6	1.77596e-13	11.9728	20.3277	0.151724	0.00427107	RNA Sig. only	0
TGFBR3L	19	7984714	7988982	18	4	1.53686e-09		33.888	0.192536	1.53686e-09	RNA Sig. only	0
CHFR	12	133413941	133469204	41	17	6.83744e-12		27.0333	0.222005	6.83744e-12	RNA Sig. only	0
ZNF140	12	133661788	133689258	18	17	1.56209e-11		18.9537	0.242927	1.02416e-05	RNA Sig. only	0
TENM4	11	78368873	79157074	744	15	2.89222e-09		25.654	0.31503	2.89222e-09	RNA Sig. only	0
SGF29	16	28570240	28608111	16	6	6.17903e-09	16.9089	32.6043	0.385256	2.90395e-05	RNA Sig. only	0
BORCS7	10	104619015	104629718	15	15	4.83861e-11	22.5897	29.9356	0.747961	4.83861e-11	RNA Sig. only	0
SLCO4C1	5	101574691	101636988	46	12	1.20291e-09		17.1139	0.752842	3.43827e-06	RNA Sig. only	0
TRAIP	3	49871046	49898997	13	5	4.67781e-12			1	0.00853637	RNA Sig. only	0
SLC35G2	3	136542860	136579735	10	18	1.00641e-09	22.7104	27.1065	1	0.000850701	RNA Sig. only	0
HLA-DRB6	6	32525489	32532779	102	6	4.17505e-21			1	3.39431e-05	RNA Sig. only	0
SNORA87	10	114810113	114810335	6	16	0			1	0	RNA Sig. only	0
NCR3LG1	11	17378346	17403871	25	7	3.11152e-13		29.6328	1	3.64257e-05	RNA Sig. only	0
MIR4489	11	65421662	65421724	8	12	1.83855e-34			1	7.3831e-06	RNA Sig. only	0
RNASEH2C	11	65490143	65493269	18	12	9.0169e-12	19.3263	39.653	1	7.86122e-05	RNA Sig. only	0
SNX32	11	65606433	65626172	18	12	1.93805e-10		35.0346	1	0.0034094	RNA Sig. only	0
STRC	15	43896760	43915998	11	3	1.23735e-10		16.519	1	9.93899e-07	RNA Sig. only	0
TCF7L2	10	114715005	114932436	496	16	0	17.5136	27.925	0	0	Both Sig.	778
TCF4	18	52894415	53308188	154	7	1.17435e-21	20.4501	27.9614	1.17435e-21	1.17435e-21	Both Sig.	778
MTOR	1	11171591	11327608	27	3	1.89575e-12	33.0836	33.1998	1.89575e-12	0.00314175	Both Sig.	595
GLP1R	6	39021556	39064079	82	8	6.24917e-13			2.81276e-06	2.81276e-06	Both Sig.	456
PGC	6	41709448	41720139	21	10	6.20615e-11	20.6842	17.6613	6.20615e-11	6.20615e-11	Both Sig.	453
FTO	16	53742874	54160853	366	8	0	21.9848	36.5085	0	5.22633e-295	Both Sig.	357
PPARG	3	12333866	12480842	65	1	2.31325e-32			2.53531e-16	2.53531e-16	Both Sig.	301
CDKAL1	6	20539687	21237634	442	4	6.49944e-122	12.7174	18.0542	6.49944e-122	6.49944e-122	Both Sig.	253
KCNQ1	11	2471237	2875340	553	3	2.04023e-97	18.4991	16.8821	9.07489e-53	9.07489e-53	Both Sig.	217
INSR	19	7117275	7299425	319	3	4.03966e-29	28.4662	24.4891	4.03966e-29	4.03966e-29	Both Sig.	191
IGF2BP2	3	185365917	185547830	67	25	3.29931e-142	12.0059	14.4173	1.30569e-65	1.41608e-69	Both Sig.	164
HNF4A	20	42989338	43068235	99	5	6.54011e-29	15.9542	19.0737	6.54011e-29	6.54011e-29	Both Sig.	160
PTEN	10	89628381	89736687	23	12	8.35147e-10	21.2146	31.0402	8.35147e-10	8.35147e-10	Both Sig.	143
ABCC8	11	17419044	17503392	93	7	3.29161e-45		23.3268	5.72833e-17	6.55172e-17	Both Sig.	134
IGF1R	15	99196767	99512759	297	16	2.99722e-10	23.3606	27.8103	2.99722e-10	2.99722e-10	Both Sig.	110
MC4R	18	58043294	58045008	9	8	1.61381e-18			1.61381e-18	1.61381e-18	Both Sig.	107
WFS1	4	6276576	6309992	46	1	3.4624e-111	31.4379	39.6644	3.4624e-111	3.4624e-111	Both Sig.	98
JAZF1	7	27875195	28225414	262	7	7.40542e-36			7.40542e-36	7.40542e-36	Both Sig.	72
EPO	7	100323090	100326323	8	20	5.26395e-14			5.99217e-10	5.92395e-10	Both Sig.	59
NQO1	16	69748303	69765463	19	9	1.03012e-19	24.2945	30.8954	1.03012e-19	1.03012e-19	Both Sig.	58
SMAD2	18	45340327	45462517	36	5	1.50689e-14	27.4341	32.7563	1.50689e-14	1.50689e-14	Both Sig.	54
TP53	17	7576719	7595868	34	3	3.47474e-16		15.5016	3.47474e-16	2.14831e-11	Both Sig.	50
GLIS3	9	3829126	4305068	793	0	1.05582e-08			1.05582e-08	1.05582e-08	Both Sig.	46
THADA	2	43462974	43828185	233	4	2.77727e-145	15.6488	15.1144	1.30126e-79	4.49311e-72	Both Sig.	44
TSPAN8	12	71523875	71556779	30	11	3.90693e-14	18.1152	19.9769	3.90693e-14	3.90693e-14	Both Sig.	41
NOTCH2	1	120459175	120617317	28	19	3.59708e-29	26.1275	28.3155	3.59708e-29	3.59708e-29	Both Sig.	39
ADCY5	3	123006142	123172937	98	16	4.6268e-22	32.7805	42.4459	4.6268e-22	4.6268e-22	Both Sig.	36
LIPC	15	58729189	58867043	220	6	3.11665e-12		21.6139	3.11665e-12	3.11665e-12	Both Sig.	34
PTMS	12	6880528	6885118	16	2	4.73058e-12	26.7384	40.4441	4.73058e-12	4.73058e-12	Both Sig.	28
CDC123	10	12243186	12297588	54	1	1.91399e-59	30.5726	29.2191	1.91399e-59	1.91399e-59	Both Sig.	27
HLA-DQB1	6	32632244	32639434	302	6	3.10161e-49	17.9049	22.9815	2.99283e-15	1.95975e-08	Both Sig.	27
CAMK1D	10	12396545	12882545	668	2	6.71784e-10	28.4925	30.099	6.71784e-10	6.71784e-10	Both Sig.	27
FST	5	52781458	52787964	16	3	1.81796e-10	25.2703	23.9729	1.81796e-10	1.81796e-10	Both Sig.	25
PTPRD	9	8319245	10618002	3108	1	2.78884e-18		29.1567	2.78884e-18	2.78884e-18	Both Sig.	24
ABO	9	136130787	136155617	44	19	2.11575e-09			2.11575e-09	2.11575e-09	Both Sig.	24
HMGA2	12	66223239	66365071	51	10	4.71109e-59	16.2077	30.0887	4.71109e-59	4.71109e-59	Both Sig.	21
TMEM18	2	668877	682406	27	0	1.0236e-08			3.74872e-05	3.74872e-05	Both Sig.	20
PLIN2	9	19120758	19132604	28	5	2.41912e-11	14.3254	21.6224	2.41912e-11	2.41912e-11	Both Sig.	19
CD19	16	28948291	28955663	8	6	4.81179e-17	16.1236	21.5913	0.0079031	3.32958e-06	Both Sig.	19
PROX1	1	214166315	214219847	28	27	2.77083e-43		16.5285	2.77083e-43	2.77083e-43	Both Sig.	18
ANK1	8	41515743	41759259	216	5	3.61185e-64	23.0763	27.0277	2.04357e-32	3.61185e-64	Both Sig.	18
GRB14	2	165353926	165482992	69	20	4.91375e-12	24.2615	28.4221	4.91375e-12	4.91375e-12	Both Sig.	18
NOTCH1	9	139393884	139445500	83	21	9.80975e-12	21.579	31.6421	9.80975e-12	9.80975e-12	Both Sig.	17
ARAP1	11	72401113	72468434	68	13	4.57656e-24	19.5289	19.9693	7.27788e-18	7.27788e-18	Both Sig.	16
DGKB	7	14189673	15019483	818	4	6.5076e-13		38.4313	6.5076e-13	6.5076e-13	Both Sig.	16
UBE2E2	3	23249588	23638416	147	3	9.66333e-32	21.7092	40.6621	9.66333e-32	9.66333e-32	Both Sig.	15
SLC22A3	6	160774409	160878605	47	26	7.8106e-11	25.2231	31.801	7.8106e-11	7.8106e-11	Both Sig.	15
ADM	11	10331619	10333944	12	5	4.76308e-19			1.95519e-10	1.95519e-10	Both Sig.	15
PKLR	1	155264083	155276229	5	21	8.47375e-14	16.2976	18.3026	1.45848e-05	1.80104e-11	Both Sig.	15
TFRC	3	195781154	195813961	44	30	3.00599e-10	18.4288	22.1052	3.00599e-10	1.8708e-05	Both Sig.	14
FAIM2	12	50265678	50302683	61	8	2.32163e-40	30.4108	36.4579	2.32163e-40	2.32163e-40	Both Sig.	13
KL	13	33595560	33645280	43	3	1.30921e-27	25.6948	31.2144	1.30921e-27	1.30921e-27	Both Sig.	13
ARNTL	11	13303198	13413812	66	6	4.75199e-10	19.4752	26.2967	4.75199e-10	4.75199e-10	Both Sig.	13
GHR	5	42428540	42726980	98	1	5.07026e-11		30.3048	1.35908e-05	5.07026e-11	Both Sig.	13
MAPT	17	43976747	44110699	73	9	1.8084e-76	27.3574	30.2674	1.8084e-76	1.8084e-76	Both Sig.	12
ACSL1	4	185681748	185752122	91	19	3.22556e-70	19.5357	17.7769	3.22556e-70	3.22556e-70	Both Sig.	12
ARL15	5	53184771	53611403	372	4	3.33459e-51	21.6245	14.4851	3.33459e-51	3.33459e-51	Both Sig.	12
GNAS	20	57419802	57491251	56	8	4.42146e-12	30.6607	29.2836	4.42146e-12	4.42146e-12	Both Sig.	12
COBLL1	2	165519440	165703586	97	20	1.80339e-71	18.1497	24.2112	6.77222e-37	6.77222e-37	Both Sig.	11
KIF11	10	94357886	94420152	21	13	1.97474e-31	22.3284	11.9953	3.63318e-19	2.49659e-07	Both Sig.	11
NUCB2	11	17303260	17358758	22	7	1.44263e-38	10.986	20.8116	1.6337e-11	3.0559e-05	Both Sig.	11
CACNA1C	12	2167152	2812116	467	1	2.78902e-09	32.0062	42.6907	2.78902e-09	2.78902e-09	Both Sig.	11
NSF	17	44673034	44839828	20	9	1.03549e-32	21.1772	16.3877	1.21541e-21	1.21541e-21	Both Sig.	10
VPS13C	15	62149589	62357664	77	8	1.96614e-15	29.205	30.5174	1.96614e-15	1.96614e-15	Both Sig.	10
HDAC9	7	18131447	19047037	841	4	6.28133e-13			6.28133e-13	1.18532e-08	Both Sig.	10
CDKN1C	11	2909447	2912005	14	3	1.45674e-12	21.0471	32.6332	1.45674e-12	1.45674e-12	Both Sig.	10
NFKBIA	14	35875719	35878955	24	3	1.07562e-16	25.8005	23.6503	3.3949e-10	3.3949e-10	Both Sig.	10
CYP19A1	15	51505253	51635793	82	4	7.35712e-13			4.82075e-07	4.82075e-07	Both Sig.	10
KCNK16	6	39287473	39295744	27	9	7.97317e-11			1.99459e-06	1.99459e-06	Both Sig.	10
APOC2	19	45454307	45457822	9	14	1.26694e-17			0.000468664	0.000468664	Both Sig.	10
CDH13	16	82665573	83839245	2482	15	2.86073e-21	23.9835	31.1988	2.86073e-21	2.86073e-21	Both Sig.	9
EZH1	17	40857292	40902058	7	8	2.42775e-18	19.1131	36.8701	7.09617e-16	3.14897e-14	Both Sig.	9
NAV1	1	201622449	201801102	119	23	2.97368e-13	25.907	35.3339	2.97368e-13	2.97368e-13	Both Sig.	9
TOMM40	19	45399476	45411946	23	14	4.35461e-10	14.125	14.1955	1.74772e-07	1.74772e-07	Both Sig.	9
ZMIZ1	10	80833722	81081275	298	11	8.53728e-94	12.8823	25.6619	8.53728e-94	8.53728e-94	Both Sig.	8
BCAR1	16	75267078	75306905	49	10	2.17148e-35	23.3014	21.551	2.17148e-35	2.17148e-35	Both Sig.	8
TET1	10	70325093	70459242	71	7	2.73988e-13	14.24	30.8311	2.73988e-13	2.73988e-13	Both Sig.	8
PTPN9	15	75760591	75876656	28	10	1.70133e-12	26.663	37.413	1.70133e-12	1.70133e-12	Both Sig.	8
RSPO3	6	127444815	127525626	28	22	3.91226e-10	23.2261	32.8489	3.91226e-10	3.91226e-10	Both Sig.	8
ST6GAL1	3	186653314	186801341	247	27	6.33059e-48	12.3274	20.5408	6.33059e-48	6.33059e-48	Both Sig.	7
ALK	2	29420639	30149452	676	3	2.90553e-23		33.5283	2.90553e-23	2.90553e-23	Both Sig.	7
NCAN	19	19327766	19368042	23	8	7.91793e-17	22.5657	29.5431	7.91793e-17	7.91793e-17	Both Sig.	7
BRAF	7	140418127	140629729	43	24	9.54897e-16	28.0962	31.6037	9.54897e-16	9.54897e-16	Both Sig.	7
FLT1	13	28879482	29074265	117	1	4.36393e-13	22.2655	28.9657	4.36393e-13	4.36393e-13	Both Sig.	7
RORA	15	60785482	61526501	822	7	2.47385e-12		25.8873	2.47385e-12	2.47385e-12	Both Sig.	7
PSMD6	3	64001224	64014686	25	9	1.51934e-11	18.1669	26.2863	1.51934e-11	1.51934e-11	Both Sig.	7
CMIP	16	81483774	81750367	465	14	1.08643e-09	23.2071	14.1155	1.08643e-09	1.08643e-09	Both Sig.	7
FAM3B	21	42693727	42734654	58	2	1.50365e-09	17.3484	14.5454	1.50365e-09	1.50365e-09	Both Sig.	7
PRKD1	14	30050685	30402053	157	1	1.85913e-09	25.5249	36.4269	1.85913e-09	1.85913e-09	Both Sig.	7
STARD10	11	72470773	72509750	28	13	2.67758e-46			1.74346e-23	1.74346e-23	Both Sig.	6
LPP	3	187875808	188613460	619	29	1.76361e-23	28.3925	39.9295	1.76361e-23	1.76361e-23	Both Sig.	6
SLC39A8	4	103177197	103271639	76	8	6.5137e-21			6.5137e-21	6.5137e-21	Both Sig.	6
YTHDF2	1	29068132	29101287	13	6	4.19916e-09	8.06922	8.88318	4.19916e-09	4.19916e-09	Both Sig.	6
NF1	17	29426944	29709695	32	5	4.23136e-09	30.698	29.6705	4.23136e-09	4.23136e-09	Both Sig.	6
HLA-A	6	29915246	29918661	128	6	2.05237e-15	17.1592	19.3699	7.18745e-06	3.83361e-07	Both Sig.	6
MRAS	3	138071489	138129377	21	18	1.30738e-16	29.8839	35.8995	1.30738e-16	1.30738e-16	Both Sig.	5
WWOX	16	78138550	79251564	2441	12	1.77811e-13	18.118	21.4568	1.77811e-13	1.77811e-13	Both Sig.	5
TIMP4	3	12199567	12205412	11	1	4.20698e-13	21.9714	37.7422	4.20698e-13	4.20698e-13	Both Sig.	5
DENND1A	9	126146932	126697417	257	17	2.00965e-12	31.4004	35.6461	2.00965e-12	2.00965e-12	Both Sig.	5
CCDC92	12	124425173	124462378	13	15	1.42083e-11	31.1467	39.5688	1.42083e-11	1.42083e-11	Both Sig.	5
ZBTB16	11	113935432	114132492	289	20	3.27525e-10	25.551	36.5142	3.27525e-10	3.27525e-10	Both Sig.	5
LAMA1	18	6946740	7122796	252	0	2.36255e-09	22.5399	15.4703	2.36255e-09	2.36255e-09	Both Sig.	5
SHROOM3	4	77361381	77709405	248	4	3.31497e-09	26.7901	31.9372	3.31497e-09	3.31497e-09	Both Sig.	5
KNG1	3	186440147	186467199	60	26	3.67598e-09	22.0585	15.288	3.67598e-09	3.67598e-09	Both Sig.	5
INS-IGF2	11	2155346	2187439	55	2	1.02811e-08	13.6713	23.0629	1.02811e-08	1.02811e-08	Both Sig.	5
GATAD2A	19	19501651	19624741	20	8	2.16203e-19	5.27061	14.8204	3.59463e-08	3.59463e-08	Both Sig.	5
H2AX	11	118969584	118971175	13	22	5.01201e-12	19.6001	13.426	0.000347162	0.000347162	Both Sig.	5
RAB10	2	26261952	26365323	22	1	1.30947e-10	22.6072	29.5003	0.00172646	1.30947e-10	Both Sig.	5
HLA-G	6	29799250	29803797	33	6	7.41734e-12			0.00683235	0.00694641	Both Sig.	5
QPCTL	19	46200923	46212242	19	15	2.37107e-63	23.4921	13.2432	2.37107e-63	2.25224e-18	Both Sig.	4
CDK8	13	26833265	26984373	37	0	1.87917e-22			1.87917e-22	1.87917e-22	Both Sig.	4
FHIT	3	59738002	61242135	1827	7	1.73577e-18	26.2292	20.2476	1.73577e-18	1.73577e-18	Both Sig.	4
PDGFC	4	157686605	157897951	71	16	1.29272e-17	23.609	34.218	1.29272e-17	1.29272e-17	Both Sig.	4
ASAH1	8	17918500	17947470	60	1	1.27426e-17	12.8404	22.2191	2.39124e-16	2.39124e-16	Both Sig.	4
ADAMTS9-AS2	3	64675545	65002146	337	9	8.67339e-31			1.55795e-12	1.55795e-12	Both Sig.	4
BCL2L11	2	111883490	111931022	36	13	1.61638e-12			1.61638e-12	1.61638e-12	Both Sig.	4
IDH2	15	90631278	90650700	30	14	7.74419e-12	26.6665	29.7056	7.74419e-12	1.78766e-07	Both Sig.	4
MBNL1	3	151966420	152188569	66	21	2.06599e-10	26.4208	38.0007	2.06599e-10	2.06599e-10	Both Sig.	4
FOXP1	3	71008860	71638129	486	10	4.65069e-10	24.8756	38.2059	4.65069e-10	4.65069e-10	Both Sig.	4
SYT7	11	61286185	61353548	26	11	5.01901e-10	22.3148	16.447	5.01901e-10	5.01901e-10	Both Sig.	4
RAB1A	2	65318987	65362435	22	9	2.98507e-27	16.9741	21.8696	1.19829e-09	1.19829e-09	Both Sig.	4
VAV2	9	136632015	136862446	338	20	2.19629e-11	11.5975	27.6226	3.46225e-07	3.46225e-07	Both Sig.	4
HLA-DRA	6	32412663	32417823	42	6	2.15658e-20	13.3998	24.3499	5.13374e-05	0.000453481	Both Sig.	4
MACF1	1	39554838	39957810	119	9	3.05558e-52	29.3723	41.8743	3.05558e-52	3.05558e-52	Both Sig.	3
SSR1	6	7286375	7318432	72	2	2.28011e-32	8.31884	18.4448	2.28011e-32	2.28011e-32	Both Sig.	3
RGS17	6	153330593	153457417	87	25	2.07245e-29	24.4877	25.615	2.07245e-29	1.16358e-19	Both Sig.	3
P2RX7	12	121575678	121630835	62	14	3.25033e-22	25.687	20.91	3.25033e-22	7.63342e-10	Both Sig.	3
AKTIP	16	53529951	53542216	15	8	8.90896e-22	20.3596	39.684	8.90896e-22	8.90896e-22	Both Sig.	3
PCNT	21	47749069	47870682	86	4	9.61506e-21	19.8194	26.1613	9.61506e-21	9.61506e-21	Both Sig.	3
HLA-DRB5	6	32490129	32503064	32	6	2.42573e-43	12.3157	26.6445	1.30184e-18	2.46923e-17	Both Sig.	3
TMEM154	4	153544779	153606149	64	14	2.33861e-17	12.9249	20.1415	2.33861e-17	2.33861e-17	Both Sig.	3
PDE8B	5	76481128	76729080	207	9	7.02921e-16	20.4472	25.9928	7.02921e-16	7.02921e-16	Both Sig.	3
PRKN	6	161773448	163153798	1275	27	7.21916e-16	28.8708	39.5233	7.21916e-16	7.21916e-16	Both Sig.	3
SENP2	3	185309082	185356339	20	25	8.20719e-15	22.6574	30.138	8.20719e-15	8.20719e-15	Both Sig.	3
FXR1	3	180635457	180705539	15	23	5.22678e-13	23.152	33.8233	5.22678e-13	5.22678e-13	Both Sig.	3
MYO16	13	109253252	109865353	550	7	6.43386e-13	20.7377	30.3735	6.43386e-13	6.43386e-13	Both Sig.	3
ABCC5	3	183642723	183740672	54	24	4.02659e-12	18.4113	24.395	4.02659e-12	5.9499e-06	Both Sig.	3
PIP4K2A	10	22828765	23008507	153	3	1.63599e-10	29.1985	38.7661	1.63599e-10	1.63599e-10	Both Sig.	3
KIF6	6	39302765	39698199	201	9	1.73977e-10	17.0012	34.1974	1.73977e-10	1.73977e-10	Both Sig.	3
HADHA	2	26418503	26472500	16	1	1.94053e-10	24.4826	28.559	1.94053e-10	0.00046715	Both Sig.	3
KDM4B	19	4974123	5158608	146	2	2.45102e-10	17.8367	17.3307	2.45102e-10	2.45102e-10	Both Sig.	3
EIF2AK4	15	40231315	40332792	102	1	3.30578e-10	14.9586	26.8863	3.30578e-10	3.30578e-10	Both Sig.	3
MAP1LC3A	20	33139647	33153149	11	3	1.321e-09	33.3119	37.5173	1.321e-09	5.74302e-08	Both Sig.	3
DNM1L	12	32837133	32903584	20	6	1.38379e-09	30.9261	41.48	1.38379e-09	1.38379e-09	Both Sig.	3
C7orf50	7	1022599	1182893	210	0	2.43834e-09	15.5924	39.661	2.43834e-09	2.43834e-09	Both Sig.	3
SPHKAP	2	228849669	229051403	105	27	2.52628e-09	30.1734	35.8049	2.52628e-09	2.52628e-09	Both Sig.	3
RASGRF1	15	79257247	79388122	176	12	2.52877e-09	19.2961	22.1978	2.52877e-09	2.52877e-09	Both Sig.	3
NID1	1	236144131	236233390	84	29	4.0002e-09	28.8282	36.1284	4.0002e-09	4.0002e-09	Both Sig.	3
PLCB1	20	8117912	8870547	595	1	5.48415e-09	31.2699	38.4234	5.48415e-09	5.48415e-09	Both Sig.	3
FAF1	1	50907699	51430939	71	12	6.36207e-09	30.2525	35.4367	6.36207e-09	6.36207e-09	Both Sig.	3
[truncated: 771 more rows]
