# Supplementary material for: Integrating Proteomics and GWAS to Identify Key Tissues and Genes Underlying Human Complex Diseases
Source: Biology (Basel). 2025 May 16;14(5):554. doi: 10.3390/biology14050554 (PMC12109507; doi:10.3390/biology14050554)
Supplement: Supplementary file 1 [file biology-14-00554-s001.zip › Supplementary Table S2.xlsx]

## Sheet: Sheet1
Disease	Gene	P(Protein)	P(RNA)	Pubmed count	Associated tissue	Rank(Protein)	Rank(RNA)	Diff. rank
BIP	CREB1	7.92653e-05	0.0542379	15	BrainCortex	0.328782	0.116926	0.211856
BIP	CREB1	7.92653e-05	0.0542379	15	BrainCerebellum	0.864023	0.424448	0.439575
BIP	FES	1.64139e-07	1	6	BrainCortex	0.45094	0.336222	0.114718
BIP	FES	1.64139e-07	1	6	BrainCerebellum	0.47825	0.0731807	0.40507
BIP	PPP1R1B	0.000154975	0.00880595	6	BrainCortex	0.910384	0.806378	0.104007
BIP	PPP1R1B	0.000154975	0.00880595	6	BrainCerebellum	0.880376	0.77269	0.107686
BIP	ITIH4	0.00120811	0.0435152	6	BrainCortex	0.364268	0.387817	-0.0235487
BIP	ITIH4	0.00120811	0.0435152	6	BrainCerebellum	0.322404	0.458381	-0.135977
BIP	LMAN2L	0.000120479	0.0497415	4	BrainCortex	0.5139	0.165168	0.348733
BIP	LMAN2L	0.000120479	0.0497415	4	BrainCerebellum	0.512265	0.249877	0.262388
BIP	TPM3	0.0010397	0.0443491	4	BrainCortex	0.771055	0.622813	0.148242
BIP	TPM3	0.0010397	0.0443491	4	BrainCerebellum	0.61112	0.356664	0.254456
BIP	SLC4A1	0.00314122	0.0053068	3	BrainCortex	0.734178	0.625838	0.10834
BIP	SLC4A1	0.00314122	0.0053068	3	BrainCerebellum	0.712265	0.883647	-0.171382
BIP	SLPI	3.68075e-10	1	2	BrainCortex	0.438348	0.163778	0.274571
BIP	SLPI	3.68075e-10	1	2	BrainCerebellum	0.621832	0.19215	0.429681
BIP	PACS1	5.53934e-08	0.367652	2	BrainCortex	0.968111	0.640965	0.327146
BIP	PACS1	5.53934e-08	0.367652	2	BrainCerebellum	0.944072	0.726083	0.217989
BIP	LRRC57	1.13574e-06	0.286259	2	BrainCortex	0.998038	0.840965	0.157073
BIP	LRRC57	1.13574e-06	0.286259	2	BrainCerebellum	0.889616	0.313818	0.575797
BIP	MSH3	1.92185e-05	0.0863377	2	BrainCortex	0.356909	0.484873	-0.127964
BIP	MSH3	1.92185e-05	0.0863377	2	BrainCerebellum	0.740638	0.124857	0.615781
BIP	STK4	1.33016e-10	1	1	BrainCortex	0.506623	0.373099	0.133524
BIP	STK4	1.33016e-10	1	1	BrainCerebellum	0.372608	0.223549	0.14906
BIP	PPP1R16B	6.62684e-08	0.022912	1	BrainCortex	0.903189	0.978496	-0.0753066
BIP	PPP1R16B	6.62684e-08	0.022912	1	BrainCerebellum	0.968929	0.948324	0.0206051
BIP	HDAC5	1.16435e-07	0.151987	1	BrainCortex	0.778986	0.813982	-0.0349959
BIP	HDAC5	1.16435e-07	0.151987	1	BrainCerebellum	0.886509	0.767212	0.119297
BIP	CPD	1.24962e-05	0.248461	1	BrainCortex	0.768684	0.380948	0.387735
BIP	CPD	1.24962e-05	0.248461	1	BrainCerebellum	0.456173	0.171545	0.284628
BIP	BTN3A2	2.19636e-05	1	1	BrainCortex		0.121096
BIP	BTN3A2	2.19636e-05	1	1	BrainCerebellum	0.345462	0.160834	0.184628
BIP	GGA3	2.93266e-05	0.568413	1	BrainCortex	0.942191	0.690842	0.251349
BIP	GGA3	2.93266e-05	0.568413	1	BrainCerebellum	0.829845	0.756909	0.0729354
BIP	NCOR2	0.000105821	0.0690244	1	BrainCortex	0.340229	0.591169	-0.25094
BIP	NCOR2	0.000105821	0.0690244	1	BrainCerebellum	0.622649	0.698365	-0.0757155
BIP	TAOK2	0.000138272	0.0205343	1	BrainCortex	0.960752	0.832379	0.128373
BIP	TAOK2	0.000138272	0.0205343	1	BrainCerebellum	0.97498	0.873508	0.101472
BIP	ACO2	0.00195457	0.425341	1	BrainCortex	0.859935	0.888307	-0.0283729
BIP	ACO2	0.00195457	0.425341	1	BrainCerebellum	0.873508	0.667457	0.206051
BIP	MSRA	5.5486e-14	0.022153	0	BrainCortex	0.759853	0.778741	-0.018888
BIP	MSRA	5.5486e-14	0.022153	0	BrainCerebellum	0.697302	0.921014	-0.223712
BIP	CNNM3	6.93277e-08	0.00954071	0	BrainCortex	0.723467	0.257645	0.465822
BIP	CNNM3	6.93277e-08	0.00954071	0	BrainCerebellum	0.830172	0.907522	-0.0773508
BIP	LRRFIP2	1.10843e-07	0.124674	0	BrainCortex	0.507359	0.37964	0.127719
BIP	LRRFIP2	1.10843e-07	0.124674	0	BrainCerebellum	0.439575	0.601635	-0.162061
BIP	TOMM34	1.80005e-07	1	0	BrainCortex	0.772363	0.910466	-0.138103
BIP	TOMM34	1.80005e-07	1	0	BrainCerebellum	0.324366	0.180948	0.143418
BIP	PCID2	8.38127e-07	0.0127053	0	BrainCortex	0.515536	0.0652494	0.450286
BIP	PCID2	8.38127e-07	0.0127053	0	BrainCerebellum	0.460998	0.802617	-0.341619
BIP	KIAA1143	9.098e-07	1	0	BrainCortex	0.548733	0.557809	-0.00907604
BIP	KIAA1143	9.098e-07	1	0	BrainCerebellum	0.479068	0.350695	0.128373
BIP	WFDC5	1.15157e-06	0.0102772	0	BrainCortex		0.450041
BIP	WFDC5	1.15157e-06	0.0102772	0	BrainCerebellum		0.313573
BIP	MCOLN1	2.75882e-06	0.314424	0	BrainCortex		0.6713
BIP	MCOLN1	2.75882e-06	0.314424	0	BrainCerebellum		0.533851
BIP	AAGAB	4.91123e-06	0.0143124	0	BrainCortex	0.946443	0.788962	0.157482
BIP	AAGAB	4.91123e-06	0.0143124	0	BrainCerebellum	0.567375	0.213573	0.353802
BIP	CHUK	7.83445e-06	1	0	BrainCortex	0.732134	0.0727719	0.659362
BIP	CHUK	7.83445e-06	1	0	BrainCerebellum	0.396811	0.542191	-0.14538
BIP	NME2	8.55655e-06	1	0	BrainCortex	0.738594	0.210303	0.528291
BIP	NME2	8.55655e-06	1	0	BrainCerebellum	0.779967	0.018888	0.761079
BIP	HMGN4	1.2714e-05	1	0	BrainCortex	0.309812	0.0839738	0.225838
BIP	HMGN4	1.2714e-05	1	0	BrainCerebellum	0.449632	0.187408	0.262224
BIP	TRIP6	1.43761e-05	0.0164741	0	BrainCortex	0.371709	0.192314	0.179395
BIP	TRIP6	1.43761e-05	0.0164741	0	BrainCerebellum	0.3574	0.109076	0.248324
BIP	DNAJB4	2.46564e-05	0.139699	0	BrainCortex	0.734832	0.377596	0.357236
BIP	DNAJB4	2.46564e-05	0.139699	0	BrainCerebellum	0.702371	0.228046	0.474325
BIP	ALG3	2.73283e-05	1	0	BrainCortex	0.548978	0.0937858	0.455192
BIP	ALG3	2.73283e-05	1	0	BrainCerebellum	0.499918	0.0789043	0.421014
BIP	SEZ6L2	2.82285e-05	1	0	BrainCortex	0.94072	0.886018	0.0547016
BIP	SEZ6L2	2.82285e-05	1	0	BrainCerebellum	0.967457	0.91063	0.0568275
BIP	ST13	3.45759e-05	0.0497369	0	BrainCortex	0.754702	0.384464	0.370237
BIP	ST13	3.45759e-05	0.0497369	0	BrainCerebellum	0.696811	0.249469	0.447343
BIP	CKAP5	4.50361e-05	0.179542	0	BrainCortex	0.975061	0.869747	0.105315
BIP	CKAP5	4.50361e-05	0.179542	0	BrainCerebellum	0.973917	0.865658	0.108258
BIP	SGTA	5.6192e-05	1	0	BrainCortex	0.950041	0.8861	0.0639411
BIP	SGTA	5.6192e-05	1	0	BrainCerebellum	0.81897	0.704088	0.114881
BIP	ATP5F1C	6.16449e-05	0.1789	0	BrainCortex	0.828618	0.529681	0.298937
BIP	ATP5F1C	6.16449e-05	0.1789	0	BrainCerebellum	0.843908	0.420196	0.423712
BIP	DNPH1	6.76003e-05	1	0	BrainCortex	0.761979	0.706705	0.0552739
BIP	DNPH1	6.76003e-05	1	0	BrainCerebellum	0.536549	0.27637	0.26018
BIP	SLC44A2	7.34782e-05	0.162764	0	BrainCortex	0.84767	0.469092	0.378577
BIP	SLC44A2	7.34782e-05	0.162764	0	BrainCerebellum	0.892886	0.462388	0.430499
BIP	TOMM40L	7.68089e-05	0.0290188	0	BrainCortex	0.915863	0.84211	0.0737531
BIP	TOMM40L	7.68089e-05	0.0290188	0	BrainCerebellum	0.901881	0.669174	0.232706
BIP	TMOD3	8.12796e-05	0.0391134	0	BrainCortex	0.306296	0.174571	0.131725
BIP	TMOD3	8.12796e-05	0.0391134	0	BrainCerebellum	0.284546	0.138021	0.146525
BIP	NDUFA2	8.9041e-05	1	0	BrainCortex	0.896893	0.695421	0.201472
BIP	NDUFA2	8.9041e-05	1	0	BrainCerebellum	0.823957	0.462061	0.361897
BIP	VPS4A	0.000104026	0.328667	0	BrainCortex	0.87686	0.919542	-0.0426819
BIP	VPS4A	0.000104026	0.328667	0	BrainCerebellum	0.722486	0.859771	-0.137285
BIP	LSS	0.000131039	0.266866	0	BrainCortex	0.404334	0.596648	-0.192314
BIP	LSS	0.000131039	0.266866	0	BrainCerebellum	0.421668	0.738921	-0.317253
BIP	ZNF318	0.000211711	1	0	BrainCortex	0.720196	0.226983	0.493213
BIP	ZNF318	0.000211711	1	0	BrainCerebellum	0.866476	0.896566	-0.0300899
BIP	HAX1	0.000249512	0.0177016	0	BrainCortex	0.814963	0.587408	0.227555
BIP	HAX1	0.000249512	0.0177016	0	BrainCerebellum	0.744644	0.247343	0.497302
BIP	PCDHB8	0.000494278	0.0626542	0	BrainCortex		0.562224
BIP	PCDHB8	0.000494278	0.0626542	0	BrainCerebellum		0.529109
BIP	CTSF	0.000522143	0.098811	0	BrainCortex	0.660098	0.709403	-0.049305
BIP	CTSF	0.000522143	0.098811	0	BrainCerebellum	0.721014	0.837122	-0.116108
BIP	PCDHB12	0.000811704	0.0192962	0	BrainCortex		0.480867
BIP	PCDHB12	0.000811704	0.0192962	0	BrainCerebellum		0.672363
BIP	MYO1A	0.000885103	0.233113	0	BrainCortex	0.696729	0.383074	0.313655
BIP	MYO1A	0.000885103	0.233113	0	BrainCerebellum	0.573426	0.467539	0.105887
BIP	H2BC12	0.00138063	1	0	BrainCortex	0.357482	0.0338512	0.32363
BIP	H2BC12	0.00138063	1	0	BrainCerebellum		0.0100572
BIP	SPG7	0.00188702	0.0429167	0	BrainCortex	0.850859	0.724285	0.126574
BIP	SPG7	0.00188702	0.0429167	0	BrainCerebellum	0.863287	0.795421	0.0678659
BIP	SMPD3	0.00201012	0.140921	0	BrainCortex	0.846688	0.728863	0.117825
BIP	SMPD3	0.00201012	0.140921	0	BrainCerebellum	0.912428	0.795094	0.117334
BIP	ABCC3	0.00216117	0.164565	0	BrainCortex	0.581684	0.220605	0.361079
BIP	ABCC3	0.00216117	0.164565	0	BrainCerebellum	0.434751	0.213083	0.221668
BIP	NT5C	0.00222177	1	0	BrainCortex	0.704007	0.0383483	0.665658
BIP	NT5C	0.00222177	1	0	BrainCerebellum	0.739738	0.591251	0.148487
BIP	POLR2H	0.00253694	0.0904036	0	BrainCortex	0.711284	0.135732	0.575552
BIP	POLR2H	0.00253694	0.0904036	0	BrainCerebellum	0.586182	0.364023	0.222159
BIP	MYRF	0.00301852	0.283599	0	BrainCortex	0.66435	0.779967	-0.115617
BIP	MYRF	0.00301852	0.283599	0	BrainCerebellum		0.699428
BIP	NR1I3	0.00395069	0.0617099	0	BrainCortex		0.760998
BIP	NR1I3	0.00395069	0.0617099	0	BrainCerebellum	0.508422	0.776124	-0.267702
BIP	ATP5PD	0.00421242	1	0	BrainCortex	0.838021	0.656092	0.18193
BIP	ATP5PD	0.00421242	1	0	BrainCerebellum	0.830826	0.456991	0.373835
SCZ	ABCB1	8.45701e-11	0.185744	57	BrainCortex	0.803434	0.758708	0.0447261
SCZ	ABCB1	8.45701e-11	0.185744	57	BrainCerebellum	0.798446	0.616353	0.182093
SCZ	VPS45	4.75082e-10	0.303742	42	BrainCortex	0.977841	0.798283	0.179558
SCZ	VPS45	4.75082e-10	0.303742	42	BrainCerebellum	0.982993	0.919951	0.0630417
SCZ	AS3MT	3.85088e-05	0.0279746	22	BrainCortex	0.623957	0.492478	0.13148
SCZ	AS3MT	3.85088e-05	0.0279746	22	BrainCerebellum	0.748978	0.699101	0.0498774
SCZ	CNNM2	8.14714e-11	0.0369481	17	BrainCortex	0.897302	0.768029	0.129272
SCZ	CNNM2	8.14714e-11	0.0369481	17	BrainCerebellum	0.952657	0.801472	0.151186
SCZ	SRR	1.04087e-06	1	17	BrainCortex	0.940229	0.938348	0.00188062
SCZ	SRR	1.04087e-06	1	17	BrainCerebellum	0.951513	0.773998	0.177514
SCZ	ITIH3	0.000823871	0.045111	15	BrainCortex	0.368357	0.258136	0.110221
SCZ	ITIH3	0.000823871	0.045111	15	BrainCerebellum	0.30785	0.322649	-0.0147997
SCZ	NISCH	7.2757e-12	0.0101339	14	BrainCortex	0.913246	0.781112	0.132134
SCZ	NISCH	7.2757e-12	0.0101339	14	BrainCerebellum	0.879395	0.983565	-0.10417
SCZ	NCAN	1.15271e-08	0.994489	14	BrainCortex	0.993704	0.999428	-0.00572363
SCZ	NCAN	1.15271e-08	0.994489	14	BrainCerebellum	0.988226	0.997138	-0.00891251
SCZ	HSPD1	1.05426e-14	0.114691	11	BrainCortex	0.820033	0.579722	0.240311
SCZ	HSPD1	1.05426e-14	0.114691	11	BrainCerebellum	0.796729	0.353802	0.442927
SCZ	GATAD2A	0.00115148	0.0571786	8	BrainCortex	0.350859	0.276043	0.074816
SCZ	GATAD2A	0.00115148	0.0571786	8	BrainCerebellum	0.457645	0.223222	0.234424
SCZ	ITIH1	0.000807453	0.128746	7	BrainCortex	0.408095	0.259526	0.148569
SCZ	ITIH1	0.000807453	0.128746	7	BrainCerebellum	0.368275	0.503271	-0.134996
SCZ	TAOK2	6.43105e-13	0.140796	5	BrainCortex	0.960752	0.832379	0.128373
SCZ	TAOK2	6.43105e-13	0.140796	5	BrainCerebellum	0.97498	0.873508	0.101472
SCZ	PSMA4	7.34846e-11	0.358092	5	BrainCortex	0.699755	0.330417	0.369338
SCZ	PSMA4	7.34846e-11	0.358092	5	BrainCerebellum	0.407604	0.219787	0.187817
SCZ	BTN3A2	0.00150282	1	5	BrainCortex		0.121096
SCZ	BTN3A2	0.00150282	1	5	BrainCerebellum	0.345462	0.160834	0.184628
SCZ	PCCB	1.03233e-10	0.0141602	4	BrainCortex	0.75789	0.651267	0.106623
SCZ	PCCB	1.03233e-10	0.0141602	4	BrainCerebellum	0.828536	0.452984	0.375552
SCZ	CLCN3	3.45685e-07	0.0999867	4	BrainCortex	0.900572	0.765904	0.134669
SCZ	CLCN3	3.45685e-07	0.0999867	4	BrainCerebellum	0.935159	0.663941	0.271218
SCZ	MRPS30	1.20634e-08	0.145939	3	BrainCortex	0.750859	0.808994	-0.0581357
SCZ	MRPS30	1.20634e-08	0.145939	3	BrainCerebellum	0.526329	0.49305	0.0332788
SCZ	AGO1	0.000862015	0.896089	3	BrainCortex	0.520442	0.862469	-0.342028
SCZ	AGO1	0.000862015	0.896089	3	BrainCerebellum	0.84072	0.948569	-0.10785
SCZ	ZDHHC5	0.00152707	0.329186	3	BrainCortex	0.975307	0.15511	0.820196
SCZ	ZDHHC5	0.00152707	0.329186	3	BrainCerebellum	0.564922	0.153639	0.411284
SCZ	PITPNM2	1.73247e-12	0.0556206	2	BrainCortex	0.944072	0.853475	0.0905969
SCZ	PITPNM2	1.73247e-12	0.0556206	2	BrainCerebellum	0.932625	0.791006	0.141619
SCZ	NRAS	2.44183e-08	0.103083	2	BrainCortex	0.982257	0.444399	0.537858
SCZ	NRAS	2.44183e-08	0.103083	2	BrainCerebellum	0.964186	0.346198	0.617989
SCZ	NDUFA2	6.84836e-07	1	2	BrainCortex	0.896893	0.695421	0.201472
SCZ	NDUFA2	6.84836e-07	1	2	BrainCerebellum	0.823957	0.462061	0.361897
SCZ	CHMP1A	0.00145302	0.0442572	2	BrainCortex	0.736877	0.856582	-0.119706
SCZ	CHMP1A	0.00145302	0.0442572	2	BrainCerebellum	0.446443	0.330989	0.115454
SCZ	PPP1R13B	0.0016676	0.135591	2	BrainCortex	0.86018	0.622976	0.237204
SCZ	PPP1R13B	0.0016676	0.135591	2	BrainCerebellum	0.712428	0.759935	-0.0475061
SCZ	PSMD6	1.4384e-07	1	1	BrainCortex	0.816271	0.425511	0.39076
SCZ	PSMD6	1.4384e-07	1	1	BrainCerebellum	0.448078	0.237122	0.210957
SCZ	CENPA	1.20092e-06	0.268225	1	BrainCortex	0.875961	0.184873	0.691087
SCZ	CENPA	1.20092e-06	0.268225	1	BrainCerebellum	0.548324	0.338267	0.210057
SCZ	UBE2D3	2.42451e-06	0.0737358	1	BrainCortex	0.835814	0.176697	0.659117
SCZ	UBE2D3	2.42451e-06	0.0737358	1	BrainCerebellum	0.733524	0.117416	0.616108
SCZ	VSIG2	7.24858e-05	0.148536	1	BrainCortex	0.332952	0.467702	-0.134751
SCZ	VSIG2	7.24858e-05	0.148536	1	BrainCerebellum	0.79444	0.294603	0.499836
SCZ	NT5DC2	8.49793e-05	0.257545	1	BrainCortex		0.303271
SCZ	NT5DC2	8.49793e-05	0.257545	1	BrainCerebellum	0.853557	0.699182	0.154374
SCZ	XPNPEP3	0.00017621	0.0151455	1	BrainCortex	0.715127	0.311611	0.403516
SCZ	XPNPEP3	0.00017621	0.0151455	1	BrainCerebellum	0.573099	0.245298	0.3278
SCZ	EMB	0.00121826	0.0827555	1	BrainCortex	0.622486	0.269174	0.353312
SCZ	EMB	0.00121826	0.0827555	1	BrainCerebellum	0.499591	0.155029	0.344563
SCZ	CACNA2D2	0.00218857	0.455785	1	BrainCortex	0.849714	0.747016	0.102698
SCZ	CACNA2D2	0.00218857	0.455785	1	BrainCerebellum	0.958953	0.91619	0.0427637
SCZ	IREB2	0.00245679	0.0426883	1	BrainCortex	0.463532	0.0558463	0.407686
SCZ	IREB2	0.00245679	0.0426883	1	BrainCerebellum	0.746116	0.496566	0.24955
SCZ	MRM2	0.0038907	0.583602	1	BrainCortex		0.801063
SCZ	MRM2	0.0038907	0.583602	1	BrainCerebellum		0.359526
SCZ	HFE	0.00534701	0.0574823	1	BrainCortex	0.484383	0.0841374	0.400245
SCZ	HFE	0.00534701	0.0574823	1	BrainCerebellum	0.472854	0.039493	0.433361
SCZ	RFTN2	4.62354e-14	0.144173	0	BrainCortex	0.948896	0.895176	0.0537204
SCZ	RFTN2	4.62354e-14	0.144173	0	BrainCerebellum	0.971545	0.821341	0.150204
SCZ	R3HDM2	7.3935e-14	0.0806279	0	BrainCortex	0.913164	0.950368	-0.0372036
SCZ	R3HDM2	7.3935e-14	0.0806279	0	BrainCerebellum	0.857073	0.9713	-0.114227
SCZ	PRR12	2.02934e-12	0.0361611	0	BrainCortex	0.62502	0.640638	-0.0156173
SCZ	PRR12	2.02934e-12	0.0361611	0	BrainCerebellum	0.974571	0.932543	0.0420278
SCZ	KDM4A	5.10001e-11	1	0	BrainCortex	0.826901	0.57776	0.249141
SCZ	KDM4A	5.10001e-11	1	0	BrainCerebellum	0.707032	0.756419	-0.0493868
SCZ	DNAJC19	7.09015e-10	1	0	BrainCortex	0.897711	0.653312	0.244399
SCZ	DNAJC19	7.09015e-10	1	0	BrainCerebellum	0.74399	0.277433	0.466558
SCZ	NDUFAF7	1.57717e-09	0.068883	0	BrainCortex	0.838675	0.426492	0.412183
SCZ	NDUFAF7	1.57717e-09	0.068883	0	BrainCerebellum	0.763532	0.471709	0.291823
SCZ	EPN2	3.53249e-08	0.0774683	0	BrainCortex	0.933115	0.779886	0.15323
SCZ	EPN2	3.53249e-08	0.0774683	0	BrainCerebellum	0.67825	0.751922	-0.0736713
SCZ	DENND4B	9.24548e-08	1	0	BrainCortex		0.888062
SCZ	DENND4B	9.24548e-08	1	0	BrainCerebellum	0.953639	0.886182	0.0674571
SCZ	DNAJC11	1.18245e-07	0.103604	0	BrainCortex	0.864595	0.658217	0.206378
SCZ	DNAJC11	1.18245e-07	0.103604	0	BrainCerebellum	0.897383	0.618643	0.278741
SCZ	NDRG4	3.06847e-07	0.906156	0	BrainCortex	0.9148	0.852821	0.0619787
SCZ	NDRG4	3.06847e-07	0.906156	0	BrainCerebellum	0.943745	0.877514	0.0662306
SCZ	TRAPPC3	3.37638e-07	0.124371	0	BrainCortex	0.94211	0.411284	0.530826
SCZ	TRAPPC3	3.37638e-07	0.124371	0	BrainCerebellum	0.848569	0.377351	0.471218
SCZ	MARK3	4.45675e-07	1	0	BrainCortex	0.963859	0.630008	0.333851
SCZ	MARK3	4.45675e-07	1	0	BrainCerebellum	0.979477	0.918643	0.060834
SCZ	COPS2	4.98484e-07	0.0519061	0	BrainCortex	0.920442	0.254538	0.665904
SCZ	COPS2	4.98484e-07	0.0519061	0	BrainCerebellum	0.780621	0.203107	0.577514
SCZ	DARS2	5.31835e-07	0.295599	0	BrainCortex	0.710466	0.257073	0.453393
SCZ	DARS2	5.31835e-07	0.295599	0	BrainCerebellum	0.797792	0.114064	0.683729
SCZ	TXNL4A	6.76796e-07	1	0	BrainCortex	0.583483	0.885854	-0.302371
SCZ	TXNL4A	6.76796e-07	1	0	BrainCerebellum	0.876615	0.51897	0.357645
SCZ	ACTR1B	8.49794e-07	0.0247961	0	BrainCortex	0.97964	0.966803	0.0128373
SCZ	ACTR1B	8.49794e-07	0.0247961	0	BrainCerebellum	0.924366	0.88471	0.0396566
SCZ	METAP1D	1.19425e-06	0.371695	0	BrainCortex		0.439084
SCZ	METAP1D	1.19425e-06	0.371695	0	BrainCerebellum		0.272854
SCZ	PGM3	1.19723e-06	0.0647538	0	BrainCortex	0.773344	0.402535	0.370809
SCZ	PGM3	1.19723e-06	0.0647538	0	BrainCerebellum	0.692641	0.656337	0.0363042
SCZ	PSD3	1.38141e-06	1	0	BrainCortex	0.997056	0.908913	0.0881439
SCZ	PSD3	1.38141e-06	1	0	BrainCerebellum	0.999509	0.94906	0.0504497
SCZ	NDUFA13	1.5652e-06	0.0512438	0	BrainCortex	0.907441	0.797138	0.110303
SCZ	NDUFA13	1.5652e-06	0.0512438	0	BrainCerebellum	0.870074	0.493786	0.376288
SCZ	ENDOG	1.99866e-06	1	0	BrainCortex	0.691742	0.770891	-0.0791496
SCZ	ENDOG	1.99866e-06	1	0	BrainCerebellum	0.62641	0.568111	0.0582993
SCZ	HARS2	3.6863e-06	0.330574	0	BrainCortex	0.782011	0.427146	0.354865
SCZ	HARS2	3.6863e-06	0.330574	0	BrainCerebellum	0.754702	0.929763	-0.175061
SCZ	SNX8	1.1599e-05	1	0	BrainCortex	0.617171	0.822567	-0.205397
SCZ	SNX8	1.1599e-05	1	0	BrainCerebellum	0.543336	0.766067	-0.222731
SCZ	H1-1	4.22607e-05	0.39319	0	BrainCortex	0.53565	0.556255	-0.0206051
SCZ	H1-1	4.22607e-05	0.39319	0	BrainCerebellum	0.654947	0.419052	0.235895
SCZ	SCAF1	0.00058324	0.0434984	0	BrainCortex	0.649796	0.992723	-0.342927
SCZ	SCAF1	0.00058324	0.0434984	0	BrainCerebellum	0.903271	0.910057	-0.00678659
SCZ	HECW2	0.000714123	1	0	BrainCortex	0.960343	0.767702	0.192641
SCZ	HECW2	0.000714123	1	0	BrainCerebellum	0.979886	0.823303	0.156582
SCZ	H2BC12	0.00076174	0.0132882	0	BrainCortex	0.357482	0.0338512	0.32363
SCZ	H2BC12	0.00076174	0.0132882	0	BrainCerebellum		0.0100572
SCZ	MAU2	0.00102073	0.095723	0	BrainCortex		0.295993
SCZ	MAU2	0.00102073	0.095723	0	BrainCerebellum		0.96435
SCZ	WDR82	0.00596202	0.169818	0	BrainCortex	0.623549	0.662469	-0.0389207
SCZ	WDR82	0.00596202	0.169818	0	BrainCerebellum	0.97547	0.770809	0.204661
SCZ	PPP1CC	0.00705898	0.0118673	0	BrainCortex	0.869747	0.237285	0.632461
SCZ	PPP1CC	0.00705898	0.0118673	0	BrainCerebellum	0.959935	0.438594	0.521341
CAD	NT5C2	2.34139e-12	1	52	ArteryCoronary	0.710793	0.738757	-0.027964
CAD	DNMT3A	0.00158665	0.022143	15	ArteryCoronary		0.150204
CAD	ATP2B1	1.16226e-11	0.00710327	12	ArteryCoronary	0.526083	0.244317	0.281766
CAD	SMARCA4	3.29452e-23	0.0211321	11	ArteryCoronary	0.811774	0.0518397	0.759935
CAD	BRAP	0.00371837	1	7	ArteryCoronary	0.970728	0.493622	0.477105
CAD	MST1	5.32194e-05	1	5	ArteryCoronary	0.934914	0.118152	0.816762
CAD	ADAMTSL4	6.20857e-08	0.89996	4	ArteryCoronary	0.832543	0.705315	0.127228
CAD	GALNT4	0.00394484	1	3	ArteryCoronary	0.601472	0.558545	0.0429272
CAD	IFIH1	6.96744e-06	0.0523648	2	ArteryCoronary	0.626901	0.691333	-0.0644317
CAD	MST1R	0.00421813	0.0216712	2	ArteryCoronary	0.414309	0.111774	0.302535
CAD	QTRT1	1.80372e-13	0.0709331	1	ArteryCoronary	0.44677	0.154129	0.292641
CAD	DCPS	8.03301e-10	0.011075	1	ArteryCoronary	0.461243	0.357563	0.103679
CAD	PLCG1	1.18374e-07	1	1	ArteryCoronary	0.575143	0.411611	0.163532
CAD	CKB	1.18623e-06	0.0159893	1	ArteryCoronary	0.634424	0.438348	0.196075
CAD	UHRF1BP1	1.71167e-06	0.397128	1	ArteryCoronary	0.608504	0.370401	0.238103
CAD	PTPRJ	2.07459e-06	0.210255	1	ArteryCoronary	0.915944	0.486754	0.429191
CAD	NFAT5	8.15719e-06	0.512114	1	ArteryCoronary	0.823222	0.5861	0.237122
CAD	ADAR	9.77548e-06	0.0862256	1	ArteryCoronary	0.590924	0.398365	0.192559
CAD	MAP1LC3A	1.86953e-05	1	1	ArteryCoronary	0.68103	0.64816	0.03287
CAD	CCDC97	0.000116968	0.0186995	1	ArteryCoronary	0.717498	0.0824203	0.635078
CAD	NAA25	0.000863766	0.142435	1	ArteryCoronary	0.335732	0.127555	0.208177
CAD	NCOA6	0.00101277	1	1	ArteryCoronary		0.155601
CAD	GGCX	0.00146336	0.0287901	1	ArteryCoronary	0.83982	0.589861	0.249959
CAD	AMPD2	0.00355359	0.0434775	1	ArteryCoronary	0.598937	0.667621	-0.0686836
CAD	NCK1	9.11162e-12	1	0	ArteryCoronary	0.866149	0.592314	0.273835
CAD	RSBN1	2.82084e-10	0.0821379	0	ArteryCoronary	0.720932	0.359117	0.361815
CAD	NEK9	4.26887e-08	0.591846	0	ArteryCoronary	0.634914	0.57408	0.060834
CAD	SNX27	9.13859e-08	0.0228005	0	ArteryCoronary	0.694767	0.331807	0.36296
CAD	DRG2	9.45092e-08	0.456611	0	ArteryCoronary	0.52175	0.156173	0.365576
CAD	DMPK	1.57072e-07	0.0150191	0	ArteryCoronary	0.834178	0.896321	-0.0621423
CAD	PHETA1	4.57829e-07	1	0	ArteryCoronary	0.455356	0.240311	0.215045
CAD	PARP12	1.50395e-06	0.177777	0	ArteryCoronary	0.84538	0.502698	0.342682
CAD	NOA1	1.76148e-06	1	0	ArteryCoronary	0.471954	0.476533	-0.0045789
CAD	DBH	4.93787e-06	0.21161	0	ArteryCoronary	0.719951	0.197547	0.522404
CAD	BACH1	3.75227e-05	0.312604	0	ArteryCoronary	0.819052	0.690352	0.1287
CAD	BABAM2	4.0363e-05	0.00574701	0	ArteryCoronary	0.333034	0.638675	-0.305642
CAD	TDRKH	4.64328e-05	0.0262211	0	ArteryCoronary	0.330744	0.169174	0.16157
CAD	TNRC6B	4.84199e-05	0.0728427	0	ArteryCoronary	0.942764	0.0127555	0.930008
CAD	GPSM1	5.39031e-05	0.0585563	0	ArteryCoronary	0.914064	0.477105	0.436958
CAD	NF2	7.454e-05	0.184435	0	ArteryCoronary	0.723058	0.125593	0.597465
CAD	HIC1	0.000113459	1	0	ArteryCoronary	0.556664	0.510875	0.045789
CAD	LZTS3	0.000195627	1	0	ArteryCoronary	0.543663	0.130008	0.413655
CAD	ENSA	0.000646844	1	0	ArteryCoronary	0.967212	0.573917	0.393295
CAD	SF3B4	0.000864109	0.158763	0	ArteryCoronary	0.367457	0.656173	-0.288716
CAD	OAZ3	0.0010183	1	0	ArteryCoronary	0.430744	0.215944	0.2148
CAD	PRIM2	0.00233142	0.00594277	0	ArteryCoronary		0.450777
CAD	BORCS7	0.00310652	1	0	ArteryCoronary	0.770809	0.722159	0.0486509
CAD	REEP2	0.0032243	1	0	ArteryCoronary	0.827719	0.592968	0.234751
CAD	STAC3	0.00336282	0.0144528	0	ArteryCoronary	0.60973	0.418316	0.191415
CAD	EML2	0.0042627	0.100143	0	ArteryCoronary	0.797874	0.343418	0.454456
CAD	DDTL	0.00445842	1	0	ArteryCoronary	0.758136	0.178005	0.580131
CD	STAT3	9.13232e-05	0.0116091	151	Spleen	0.799428	0.593213	0.206214
CD	ICAM1	5.19314e-05	0.365992	80	Spleen	0.972118	0.917007	0.0551104
CD	C7	4.22941e-09	0.00989364	43	Spleen	0.364513	0.653148	-0.288635
CD	RHOA	1.81259e-13	0.101746	9	Spleen	0.903679	0.554538	0.349141
CD	CCNY	3.7048e-10	0.0210692	7	Spleen	0.563778	0.332706	0.231071
CD	ITLN1	0.000474845	0.0221972	6	Spleen	0.446525	0.63982	-0.193295
CD	ERAP1	0.00076987	1	6	Spleen	0.890106	0.765249	0.124857
CD	STAT5B	4.5237e-13	0.330333	5	Spleen	0.87498	0.773998	0.100981
CD	ERBB2	0.00135661	0.029901	5	Spleen	0.348978	0.0317253	0.317253
CD	SON	8.69634e-06	0.297578	4	Spleen	0.822813	0.744644	0.0781684
CD	PARK7	2.0021e-05	0.0561281	4	Spleen	0.385609	0.218643	0.166966
CD	GSDMA	1.13416e-06	0.179161	3	Spleen	0.57269	0.647997	-0.0753066
CD	GSDMB	0.000129665	1	3	Spleen	0.486754	0.805315	-0.318561
CD	ELMO1	0.000202004	0.0126231	3	Spleen	0.988226	0.914554	0.0736713
CD	SERPINE1	0.000454304	0.00618666	3	Spleen	0.865086	0.310466	0.55462
CD	SP110	1.68444e-13	1	2	Spleen	0.985609	0.969092	0.0165168
CD	C6	1.09446e-05	0.0964832	2	Spleen	0.595339	0.0834015	0.511938
CD	RCL1	0.000223822	0.00559388	2	Spleen	0.810466	0.426247	0.384219
CD	FADS1	0.00311986	1	2	Spleen		0.220278
CD	RAD50	4.95074e-13	0.0108525	1	Spleen	0.808504	0.0102208	0.798283
CD	PRMT1	1.65474e-07	1	1	Spleen	0.801881	0.693622	0.108258
CD	USP40	3.04579e-07	1	1	Spleen	0.595748	0.507359	0.0883892
CD	BRD4	7.39478e-05	0.112126	1	Spleen	0.920278	0.764677	0.155601
CD	AMT	0.000892194	0.0133721	1	Spleen	0.270646	0.621668	-0.351022
CD	HEATR3	0.00194244	1	1	Spleen	0.823303	0.948651	-0.125348
CD	TENT4B	2.90081e-14	0.0165113	0	Spleen	0.829845	0.245626	0.584219
CD	RSBN1	5.31886e-13	0.09946	0	Spleen	0.830499	0.53565	0.294849
CD	PKLR	1.24569e-08	1	0	Spleen	0.893459	0.540965	0.352494
CD	RBM5	7.12926e-07	1	0	Spleen	0.87359	0.849223	0.0243663
CD	AKAP11	9.63861e-07	0.00895431	0	Spleen	0.869828	0.222159	0.64767
CD	MED1	1.68449e-06	1	0	Spleen	0.771627	0.222813	0.548814
CD	PCNP	3.16387e-06	1	0	Spleen	0.749223	0.0959935	0.65323
CD	TRMT61A	3.42352e-06	0.0666086	0	Spleen	0.753639	0.136631	0.617007
CD	RHOC	4.39549e-06	1	0	Spleen	0.839002	0.6861	0.152903
CD	CACNA1S	5.63697e-06	0.999801	0	Spleen	0.766149	0.526656	0.239493
CD	RPS6KA4	6.54467e-06	0.0889674	0	Spleen	0.939493	0.855437	0.0840556
CD	EFEMP2	6.63468e-06	0.341024	0	Spleen	0.224039	0.342273	-0.118234
CD	SSBP4	8.79954e-06	0.00976583	0	Spleen	0.748733	0.878332	-0.129599
CD	CUL1	1.3365e-05	0.292198	0	Spleen	0.278168	0.301717	-0.0235487
CD	THRAP3	2.05524e-05	0.250448	0	Spleen	0.870401	0.617743	0.252657
CD	SRRT	2.19419e-05	0.0123201	0	Spleen	0.855356	0.817989	0.0373671
CD	TRIM46	3.24849e-05	0.0132391	0	Spleen	0.386427	0.633279	-0.246852
CD	RPS6KB1	3.66226e-05	1	0	Spleen	0.441128	0.242028	0.199101
CD	NCOA1	5.1099e-05	0.748376	0	Spleen	0.228536	0.112183	0.116353
CD	THOC5	5.1638e-05	0.0264396	0	Spleen	0.873917	0.395012	0.478904
CD	PDLIM4	6.47121e-05	1	0	Spleen	0.509812	0.172118	0.337694
CD	CAVIN1	7.11071e-05	0.0041917	0	Spleen	0.478168	0.473344	0.0048242
CD	RPAP2	0.000136519	0.0295057	0	Spleen	0.567375	0.358872	0.208504
CD	GMEB1	0.000136808	0.0226863	0	Spleen	0.913246	0.923222	-0.00997547
CD	TM9SF4	0.000174804	0.242293	0	Spleen	0.755274	0.378904	0.37637
CD	FBXO45	0.000214595	0.434246	0	Spleen	0.751922	0.451676	0.300245
CD	BTN2A1	0.000226969	0.0691403	0	Spleen	0.727146	0.952085	-0.224939
CD	UTP25	0.000274426	1	0	Spleen	0.7574	0.600899	0.1565
CD	HPR	0.000621303	1	0	Spleen	0.217743	0.137939	0.0798038
CD	RNF123	0.000970595	0.0245148	0	Spleen	0.790188	0.47964	0.310548
CD	IRF6	0.00114532	0.0106034	0	Spleen	0.322976	0.302289	0.0206868
CD	RAVER1	0.00138893	0.264186	0	Spleen	0.913818	0.924939	-0.0111202
CD	GPSM1	0.00368779	1	0	Spleen	0.424203	0.449959	-0.0257563
RA	STAT1	0.000224383	0.00161987	159	Spleen	0.981521	0.964922	0.0165985
RA	ARCN1	4.14301e-05	1	53	Spleen	0.719869	0.160916	0.558953
RA	TSPAN31	0.000390772	1	25	Spleen	0.835895	0.399264	0.436631
RA	SPNS1	0.0010387	1	25	Spleen	0.873262	0.835405	0.0378577
RA	SON	3.61927e-05	0.0543871	10	Spleen	0.822813	0.744644	0.0781684
RA	MAPK14	2.67071e-05	0.291977	9	Spleen	0.917907	0.934587	-0.0166803
RA	GSDMB	5.2891e-07	1	7	Spleen	0.486754	0.805315	-0.318561
RA	KIAA1109	1.76761e-05	1	6	Spleen	0.587899	0.260916	0.326983
RA	ADO	0.000706127	0.0020532	6	Spleen	0.642682	0.643745	-0.00106296
RA	LTF	0.000606775	0.6653	5	Spleen	0.985446	0.908177	0.077269
RA	RNF40	2.2062e-05	1	2	Spleen	0.796975	0.176288	0.620687
RA	SUOX	0.000117905	1	2	Spleen	0.220278	0.295012	-0.0747343
RA	NCOR1	0.000661288	0.109101	2	Spleen	0.772118	0.0678659	0.704252
RA	BCL2L15	2.46982e-56	1	1	Spleen	0.943581	0.687244	0.256337
RA	INPP5B	8.73456e-11	0.187618	1	Spleen	0.931071	0.680948	0.250123
RA	FEN1	6.06784e-06	0.00455897	1	Spleen	0.953802	0.8435	0.110303
RA	GH1	0.000232884	0.0153391	1	Spleen	0.397547	0.848406	-0.450859
RA	COPG1	0.00100983	0.00352373	1	Spleen	0.737122	0.448896	0.288226
RA	HMGN4	7.0198e-09	0.0196129	0	Spleen	0.788226	0.724857	0.0633688
RA	CDK12	8.03813e-07	0.112752	0	Spleen	0.861897	0.633115	0.228782
RA	YAF2	4.0033e-05	0.0542638	0	Spleen	0.91063	0.717989	0.192641
RA	SMARCC2	4.71074e-05	1	0	Spleen	0.867457	0.215209	0.652249
RA	GLMN	0.0001342	1	0	Spleen	0.543418	0.724285	-0.180867
RA	DDX17	0.000169131	0.22102	0	Spleen	0.77686	0.811611	-0.0347506
RA	ZC3H7A	0.000326786	0.174201	0	Spleen	0.692968	0.74906	-0.0560916
RA	RPS6KA4	0.000384302	1	0	Spleen	0.939493	0.855437	0.0840556
RA	ZDBF2	0.000548386	0.00186724	0	Spleen	0.711038	0.225511	0.485527
RA	PWP2	0.000683868	0.00682605	0	Spleen	0.772036	0.938512	-0.166476
RA	CPSF4	0.000879134	0.016716	0	Spleen	0.591742	0.759689	-0.167948
RA	FRYL	0.00100401	0.00884951	0	Spleen	0.822976	0.596811	0.226165
T2D	HMG20A	2.98689e-05	1	18	EsophagusMuscle	0.261406	0.150695	0.110711
T2D	NPC1	7.50404e-20	0.0171856	11	EsophagusMuscle	0.244317	0.758872	-0.514554
T2D	CYP17A1	4.08027e-09	1	7	EsophagusMuscle	0.81807	0.296239	0.521832
T2D	TAP1	1.54628e-07	1	4	EsophagusMuscle	0.586754	0.378659	0.208095
T2D	ACADS	0.000117137	1	3	EsophagusMuscle	0.637776	0.644317	-0.00654129
T2D	CAMK2B	1.06406e-09	1	2	EsophagusMuscle	0.435078	0.264513	0.170564
T2D	CFL1	1.51974e-09	1	2	EsophagusMuscle	0.863205	0.664513	0.198692
T2D	MAP2K7	5.16823e-10	0.0190311	1	EsophagusMuscle	0.992968	0.886182	0.106787
T2D	CALCOCO2	3.0699e-09	1	1	EsophagusMuscle	0.844481	0.919379	-0.0748978
T2D	ECE2	8.60527e-09	1	1	EsophagusMuscle	0.236222	0.34211	-0.105887
T2D	MLEC	0.00366845	0.0296237	1	EsophagusMuscle	0.357236	0.246198	0.111038
T2D	RBM5	0.00770424	0.0411099	1	EsophagusMuscle	0.308504	0.478496	-0.169992
T2D	SNUPN	0.00811683	1	1	EsophagusMuscle	0.66574	0.358953	0.306787
T2D	RABEP2	1.50602e-19	1	0	EsophagusMuscle	0.418152	0.173426	0.244726
T2D	CDK14	2.39347e-13	1	0	EsophagusMuscle	0.563287	0.394113	0.169174
T2D	GTPBP10	1.69774e-11	1	0	EsophagusMuscle	0.411365	0.107768	0.303598
T2D	MYL7	3.27476e-11	1	0	EsophagusMuscle	0.908913	0.468357	0.440556
T2D	SCAPER	1.85458e-10	0.107532	0	EsophagusMuscle	0.628209	0.35601	0.2722
T2D	UGT1A6	4.053e-10	1	0	EsophagusMuscle	0.317007	0.180294	0.136713
T2D	B4GALNT2	8.33707e-09	0.0317928	0	EsophagusMuscle	0.265495	0.194276	0.0712183
T2D	CKMT1B	1.8671e-07	1	0	EsophagusMuscle	0.368111	0.157236	0.210875
T2D	TMEM41A	2.93092e-07	1	0	EsophagusMuscle		0.0627964
T2D	GPN1	8.61475e-06	1	0	EsophagusMuscle	0.817907	0.193704	0.624203
T2D	CDK12	0.000271766	1	0	EsophagusMuscle	0.659035	0.262796	0.396239
T2D	EIF3CL	0.00497378	1	0	EsophagusMuscle	0.657482	0.19444	0.463042
T2D	NELFE	0.00748774	0.802622	0	EsophagusMuscle	0.197056	0.327392	-0.130335
T2D	IMP3	0.00950708	1	0	EsophagusMuscle	0.850123	0.0158626	0.83426
T2D	DNAJC5	0.0152168	0.0666308	0	EsophagusMuscle	0.539248	0.554211	-0.0149632
